# Supplementary material for: Microbial communities of aquatic environments on Heard Island characterized by pyrotag sequencing and environmental data
Source: Sci Rep. 2017 Mar 14;7:44480. doi: 10.1038/srep44480 (PMC5349573; doi:10.1038/srep44480)
Supplement: Supplementary Table S4 [file srep44480-s2.xls]

## Sheet: Sheet1
Table S4. Full OTU data.
Highest total seq abundance (red); highest % abundance over the 15 samples (blue); highest abundance per sample (green)
			Values for each sample have been converted to relative abundance
			Seal Pool			Atlas Pool			Brown Lagoon			Winston Lagoon			Atlas Cove			silva taxonomy						BLAST results against nt (environmental and metagenome sequences excluded)
OTU ID	Total sequences	Total % (sum of all 15 samples)	0.1	0.8	3	0.1	0.8	3	0.1	0.8	3	0.1	0.8	3	0.1	0.8	3	Kingdom	Phylum	Class	Order	Family	Genus	Query	Subject Acc	Alignment length	% ID	E-value	Bit score	subject Taxa ID	Scientific name	Subject title
denovo1391	15850	115.166	0	0.0187864	0	0	0	0	0.144323	52.0038	19.5363	0.332594	38.9384	0.351288	0.0420256	2.90242	0.896226	Bacteria	Cyanobacteria	Chloroplast	Chloroplast	Chloroplast	Chloroplast	denovo1391	LN735344	269	100	4e-137	497	38833	Micromonas pusilla	Micromonas pusilla chloroplast partial 16S rRNA gene, strain RCC 2315
denovo1889	9726	79.1445	0.00553526	0	0	0	0	0	39.1597	12.469	5.41808	0.172456	21.6723	0.029274	0.0315192	0.0333611	0.153302	Bacteria	Proteobacteria	Alphaproteobacteria	Sphingomonadales	Sphingomonadaceae	Sphingopyxis	denovo1889	FJ889538	282	100	2e-144	521	641778	Sphingopyxis sp. SE001	Sphingopyxis sp. SE001 16S ribosomal RNA gene, partial sequence
denovo407	5698	64.5173	0	0.0375728	0	0	0	0	0.0561257	0.0743974	0	32.5942	0.173471	0.043911	25.8458	1.91827	3.77358	Bacteria	Proteobacteria	Alphaproteobacteria	SAR11_clade	Surface_1	g	denovo407	LN850141	317	100	9e-164	586	1659169	Candidatus Pelagibacter sp. AAA795-A08	Candidatus Pelagibacter sp. AAA795-A08 partial 16S rRNA gene
denovo133	14346	54.3599	36.4635	15.0103	0.820633	1.56238	0.411599	0.0385675	0.0240539	0.00991965	0	0	0	0	0.0105064	0.00834028	0	Bacteria	Actinobacteria	Actinobacteria	PeM15	f	g	denovo133	AY145534	471	95.12	0	739	212173	actinobacterium GP-6	Actinobacterium GP-6 16S ribosomal RNA gene, partial sequence
denovo611	4339	44.9351	0	0.0563592	0	0	0	0	0	0.138875	0	9.31264	0.416329	0.102459	22.6623	8.93244	3.31368	Bacteria	Proteobacteria	Gammaproteobacteria	Oceanospirillales	ZD0405	g	denovo611	CP006911	314	99.36	9e-159	569	1125411	Candidatus Thioglobus singularis PS1	Candidatus Thioglobus singularis PS1, complete genome
denovo2191	4582	43.3056	0.146684	11.4973	17.8781	0.838351	6.33714	6.45179	0	0	0.156291	0	0	0	0	0	0	Bacteria	Bacteroidetes	Flavobacteria	Flavobacteriales	Flavobacteriaceae	Flavobacterium	denovo2191	KT424959	312	99.68	2e-159	571	1781647	Flavobacterium sp. PH15	Flavobacterium sp. PH15 16S ribosomal RNA gene, partial sequence
denovo1428	5360	42.0569	0.0166058	1.44655	1.91481	0.0152427	0.752744	0.749311	16.4849	8.92769	3.50352	0	8.2225	0.014637	0	0.00834028	0	Bacteria	Proteobacteria	Betaproteobacteria	Burkholderiales	Comamonadaceae		denovo1428	KU382378	330	99.39	1e-167	599	1778444	Comamonadaceae bacterium LSUCC0123	Comamonadaceae bacterium LSUCC0123 16S ribosomal RNA gene, partial sequence
denovo2050	4802	38.7027	0	0	0	0	0	0	24.126	4.94495	4.29799	0.0492732	4.77622	0.087822	0.11557	0.175146	0.129717	Bacteria	Bacteroidetes	Flavobacteria	Flavobacteriales	Flavobacteriaceae	NS3a_marine_group	denovo2050	AY167319	312	100	5e-161	577	37453	Polaribacter franzmannii	Polaribacter franzmannii strain ANT9260 16S ribosomal RNA gene, partial sequence
denovo1535	6183	36.2294	5.88121	0.638738	0.0390778	28.5497	0.823198	0.297521	0	0	0	0	0	0	0	0	0	Bacteria	Actinobacteria	Actinobacteria	Frankiales	Sporichthyaceae	hgcI_clade	denovo1535	FJ428831	313	98.4	1e-152	549	573600	Candidatus Planktophila limnetica	Candidatus Planktophila limnetica strain MWH-EgelM2-3.acI 16S ribosomal RNA gene, partial sequence
denovo1208	6038	35.9711	0.628252	5.56077	6.17429	0.137185	12.1403	8.66116	1.25882	0.510862	0.286533	0	0.612929	0	0	0	0	Bacteria	Proteobacteria	Betaproteobacteria	Burkholderiales	Comamonadaceae		denovo1208	KU233251	500	99.2	0	900	1793941	Rhodoferax sp. S19	Rhodoferax sp. S19 16S ribosomal RNA gene, partial sequence
denovo1277	3610	33.0415	0	0.0375728	0.0195389	0	0	0	0	0.0743974	0.0130242	0.0862281	0.1966	0.014637	5.92561	21.0842	5.58962	Bacteria	Proteobacteria	Gammaproteobacteria				denovo1277	HE963017	314	99.68	2e-160	575	1210972	bacterium symbiont of Idas sp.	Bacterium symbiont Idas sp. partial 16S rRNA gene, strain T2.2, clone G-2b.1
denovo2614	8028	31.9825	16.7276	1.84107	0.214928	12.0037	0.941857	0.253444	0	0	0	0	0	0	0	0	0	Bacteria	Proteobacteria	Betaproteobacteria	Burkholderiales	Burkholderiaceae	Polynucleobacter	denovo2614	LC132856	466	99.57	0	850	576611	Polynucleobacter necessarius subsp. asymbioticus	Polynucleobacter necessarius subsp. asymbioticus gene for 16S ribosomal RNA, partial sequence, strain: ICHIF20
denovo314	2167	31.423	0	0.0187864	0	0	0	0	0	0.114076	0	0.14782	0.185035	30.9573	0	0	0	Bacteria	Bacteroidetes	Flavobacteria	Flavobacteriales	Flavobacteriaceae		denovo314	NR_133820	291	99.66	1e-147	532	1333662	Polaribacter sp. WP25	Polaribacter atrinae strain WP25 16S ribosomal RNA, partial sequence
denovo1949	5527	30.7212	0.0719584	0	0	9.16851	4.52759	16.9532	0	0	0	0	0	0	0	0	0	Eukaryota	Alveolata	Ciliophora	Spirotrichea	Hypotrichia		denovo1949	LN869995	408	98.53	0	719	1683247	Halteria sp. bLaN2	Halteria sp. bLaN2 partial 18S rRNA gene, isolate bLaN2 Halteria-like ciliate
denovo152	1871	23.9408	0	0	0	0	0	0	0.0561257	0.148795	22.7533	0.0739098	0.161906	0.014637	0.0105064	0.108424	0.613208	Bacteria	Cyanobacteria	Chloroplast	Chloroplast	Chloroplast	Chloroplast	denovo152	AB073111	313	99.68	7e-160	573	46947	Geminigera cryophila	Geminigera cryophila plastid gene for 16S rRNA, partial sequence
denovo240	2209	23.4201	0.0110705	0.0563592	0.410317	0	0.114951	0.170799	0.136305	2.56423	14.4829	0.0492732	5.42385	0	0	0	0	Bacteria	Proteobacteria	Alphaproteobacteria	Rhodobacterales	Rhodobacteraceae		denovo240	AF035433	280	99.29	2e-139	505	70067	Rhodobacter apigmentum	Rhodobacter apigmentum 16S ribosomal RNA gene, partial sequence
denovo1674	2137	19.1028	0.857965	9.01747	3.88824	0.144806	2.23228	2.8595	0.00801796	0	0.0390727	0	0.0115647	0.043911	0	0	0	Bacteria	Proteobacteria	Betaproteobacteria	Burkholderiales	Comamonadaceae	Polaromonas	denovo1674	HQ144217	318	100	2e-164	588	882396	Comamonas sp. Bis 10	Comamonas sp. Bis 10 16S ribosomal RNA gene, partial sequence
denovo1737	3482	19.0504	3.53426	0.582378	0.0586166	13.1621	1.5092	0.203857	0	0	0	0	0	0	0	0	0	Bacteria	Actinobacteria	Actinobacteria	Micrococcales	Microbacteriaceae		denovo1737	LC094690	312	100	5e-161	577	1751192	Microbacteriaceae bacterium TENJ21	Microbacteriaceae bacterium TENJ21 gene for 16S ribosomal RNA, partial sequence
denovo2173	1705	18.9414	0.00553526	4.03908	10.0039	0.121942	1.99496	1.50964	0.176395	0.307509	0.377703	0	0.404765	0	0	0	0	Bacteria	Proteobacteria	Alphaproteobacteria	Rhodobacterales	Rhodobacteraceae		denovo2173	AM180738	280	99.29	6e-140	507	70067	Rhodobacter apigmentum	Rhodobacter apigmentum partial 16S rRNA gene, isolate UL3
denovo1045	1337	16.0374	0	0	0	0	0	0	0.0801796	0.0892769	0	13.9566	0.254423	0.175644	1.1557	0.125104	0.200472	Archaea	Thaumarchaeota	Marine_Group_I	o	f	g	denovo1045	KT380501	274	100	6e-140	507	1701109	Thaumarchaeota archaeon NAOA2	Thaumarchaeota archaeon NAOA2 16S ribosomal RNA gene, partial sequence
denovo183	3596	15.7143	0.022141	0	0.0586166	0.0838351	8.52492	7.02479	0	0	0	0	0	0	0	0	0	Eukaryota	Chloroplastida	Chlorophyceae	Chlamydomonas			denovo183	AY220571	492	98.58	0	870	225504	Chlamydomonadaceae sp. BogD6/3T-6w	Chlamydomonad sp. BogD6/3T-6w 18S ribosomal RNA gene, partial sequence
denovo1904	1905	15.5094	0.174361	0.20665	0.0195389	0.990778	0.278107	0.0606061	10.6879	0.143835	0.0781454	1.95861	0.242859	0.014637	0.388737	0.158465	0.106132	Bacteria	Proteobacteria	Betaproteobacteria				denovo1904	KP770084	289	100	3e-148	534	1653259;1653274	Methylophilaceae bacterium NB0070;Methylophilaceae bacterium NB0093	Methylophilaceae bacterium NB0070 16S ribosomal RNA gene, partial sequence
denovo2336	1707	15.4676	0	0	0.0390778	0	0	0	0	0.0743974	0.0130242	0.123183	0.219729	0.058548	2.2904	10.4087	2.24057	Bacteria	Proteobacteria	Gammaproteobacteria	Alteromonadales	Alteromonadaceae	SAR92_clade	denovo2336	KF146344	315	100	1e-162	582	1397109	Eionea sp. IMCC1962	Eionea sp. IMCC1962 16S ribosomal RNA gene, partial sequence
denovo1565	1391	15.4468	0	0.0187864	0	0	0	0	0	0.133915	0	8.63513	0.346941	0.073185	3.90838	1.6347	0.695755	Bacteria	Proteobacteria	Gammaproteobacteria	Oceanospirillales	SAR86_clade	g	denovo1565	JQ269288	313	97.76	2e-149	538	1165239	bacterium WHC4-9	Bacterium WHC4-9 16S ribosomal RNA gene, partial sequence
denovo2416	1137	14.3571	0	0.0187864	0	0	0	0.00550964	0.0160359	0.252951	13.8187	0.0369549	0.208165	0	0	0	0	Bacteria	Cyanobacteria	Chloroplast	Chloroplast	Chloroplast	Chloroplast	denovo2416	KT428890	278	100	4e-142	514	55529	Guillardia theta	Guillardia theta voucher CCMP:2712 chloroplast, complete genome
denovo2631	2888	13.896	0.00553526	0.0187864	0	0.0685923	6.06274	6.10468	0	0.00495983	0	0	0.0115647	0.424473	0.0105064	0.0166806	1.16745	Bacteria	Cyanobacteria	Chloroplast	Chloroplast	Chloroplast	Chloroplast	denovo2631	FJ002210	462	98.7	0	819	555753	Thalassiosira antarctica var. borealis	Thalassiosira antarctica var. borealis isolate C139 16S ribosomal RNA gene, partial sequence; chloroplast
denovo2730	2231	13.6972	0	0	0	0	0	0	0.0240539	9.012	0.416775	0.0739098	3.57349	0.058548	0	0.408674	0.129717	Eukaryota	Chloroplastida	Mamiellophyceae	Micromonas			denovo2730	KT860903	330	100	6e-171	610	38833	Micromonas pusilla	Micromonas pusilla strain RCC836 18S ribosomal RNA gene, partial sequence
denovo900	3256	13.5101	0.0276763	0.0187864	0	0.0381069	9.12192	4.29201	0	0	0	0	0.0115647	0	0	0	0	Eukaryota	Chloroplastida	Chlorophyceae				denovo900	AB753038	514	99.61	0	939	193548	Chlamydomonas kuwadae	Chlamydomonas kuwadae gene for 18S ribosomal RNA, partial sequence, strain: NIES-968
denovo1238	2675	13.17	0.0110705	0	0.195389	0.0304855	3.51157	9.42149	0	0	0	0	0	0	0	0	0	Bacteria	Cyanobacteria	Chloroplast	Chloroplast	Chloroplast	Chloroplast	denovo1238	KJ410684	449	99.78	0	824	43925	Nannochloropsis oculata	Nannochloropsis oculata strain CCMP525 chloroplast, complete genome
denovo1655	1126	11.8435	0	0.0375728	0	0	0	0	0	0.168634	0.156291	0	0.1966	3.46897	1.82812	4.05338	1.93396	Bacteria	Bacteroidetes	Flavobacteria	Flavobacteriales	Flavobacteriaceae	Polaribacter	denovo1655	AB557510	279	100	1e-142	516	754397	Polaribacter sp. SA4-10	Polaribacter sp. SA4-10 gene for 16S rRNA, partial sequence
denovo2433	1116	11.1341	0	0.0187864	0.0195389	0	0	0	0	0.0694376	0	0.160138	0.185035	0.190281	4.60181	3.4362	2.45283	Bacteria	Bacteroidetes	Flavobacteria	Flavobacteriales	Flavobacteriaceae	NS2b_marine_group	denovo2433	AY576714	355	97.46	8e-170	606	287509	Psychroserpens sp. 18III/A01/061	Psychroserpens sp. 18III/A01/061 16S ribosomal RNA gene, partial sequence
denovo2673	2531	11.0369	4.76309	0.488446	0.0195389	5.52549	0.163156	0.077135	0	0	0	0	0	0	0	0	0	Bacteria	Actinobacteria	Actinobacteria	Frankiales	Sporichthyaceae		denovo2673	FJ428831	231	98.7	4e-111	411	573600	Candidatus Planktophila limnetica	Candidatus Planktophila limnetica strain MWH-EgelM2-3.acI 16S ribosomal RNA gene, partial sequence
denovo2130	1052	9.25034	0.074726	3.85121	2.28605	0.0685923	1.75764	1.21212	0	0	0	0	0	0	0	0	0	Bacteria	Proteobacteria	Betaproteobacteria	Burkholderiales	Comamonadaceae	Simplicispira	denovo2130	KC884002	279	98.92	1e-137	499	1332263	Simplicispira sp. RSG39	Simplicispira sp. RSG39 16S ribosomal RNA gene, partial sequence
denovo548	906	8.61002	0	0	0.0390778	0	0	0	0	0.158714	0	0.332594	0.381635	0.117096	2.88926	3.73645	0.955189	Bacteria	Proteobacteria	Alphaproteobacteria	Rhodobacterales	Rhodobacteraceae	Roseobacter_clade_DC5-80-3_lineage	denovo548	NR_125550	326	99.69	4e-167	597	666509	Candidatus Planktomarina temperata RCA23	Planktomarina temperata strain RCA23 16S ribosomal RNA gene, partial sequence
denovo292	810	8.07622	0	0.0187864	0	0	0	0	0	0.084317	0	1.3427	0.0925176	0.043911	3.14142	2.52711	0.825472	Bacteria	Proteobacteria	Gammaproteobacteria	Oceanospirillales	SAR86_clade	g	denovo292	JQ269279	312	97.44	4e-147	531	1165229	bacterium WHC3-1	Bacterium WHC3-1 16S ribosomal RNA gene, partial sequence
denovo980	1010	7.6967	0	0.0187864	0	7.65948	0.0074162	0.0110193	0	0	0	0	0	0	0	0	0	Eukaryota	Alveolata	Ciliophora	Spirotrichea	Hypotrichia		denovo980	LN869995	399	98.5	0	701	1683247	Halteria sp. bLaN2	Halteria sp. bLaN2 partial 18S rRNA gene, isolate bLaN2 Halteria-like ciliate
denovo167	667	6.81425	0	0	0	0	0	0	0	0.029759	0	0	0.0462588	0.43911	0.0315192	2.63553	3.63208	Bacteria	Cyanobacteria	Chloroplast	Chloroplast	Chloroplast	Chloroplast	denovo167	LN735194	356	99.44	0	645	33657	Phaeocystis antarctica	Phaeocystis antarctica chloroplast partial 16S rRNA gene, strain RCC 4024
denovo1789	962	6.69319	0.849662	1.76592	1.97343	0.00762137	0.889944	1.20661	0	0	0	0	0	0	0	0	0	Bacteria	Bacteroidetes	Flavobacteria	Flavobacteriales	Flavobacteriaceae	Flavobacterium	denovo1789	HM776988	498	99.4	0	902	871732	Flavobacterium sp. HME6133	Flavobacterium sp. HME6133 16S ribosomal RNA gene, partial sequence
denovo1859	652	6.41189	0	0.0187864	0	0	0	0	0	0.0942367	0	0.209411	0.138776	0.058548	3.76129	1.7181	0.412736	Bacteria	Bacteroidetes	Flavobacteria	Flavobacteriales	Flavobacteriaceae	NS4_marine_group	denovo1859	AB557546	335	97.61	2e-160	575	754434	Flavobacteria bacterium SG-13	Flavobacteria bacterium SG-13 gene for 16S rRNA, partial sequence
denovo1724	337	6.3192	0	2.89311	3.32161	0.0914564	0	0	0	0	0.0130242	0	0	0	0	0	0	Bacteria	Proteobacteria	Betaproteobacteria	Burkholderiales	Comamonadaceae		denovo1724	NR_133894	451	98	0	776	1283306	Xenophilus sp. YW8	Xenophilus arseniciresistens strain YW8 16S ribosomal RNA, partial sequence
denovo80	549	6.20079	0	0	0	0	0	0	0	0.743974	0	0.0739098	1.27212	4.06909	0	0.0417014	0	Bacteria	Proteobacteria	Gammaproteobacteria	Alteromonadales	Pseudoalteromonadaceae	g	denovo80	GU166129	280	96.79	1e-127	466	690574	Colwellia sp. BSw20857	Colwellia sp. BSw20857 16S ribosomal RNA gene, partial sequence
denovo1563	419	6.01595	0	0	0	0	0	0	0	0.0347188	0	0.0492732	0.150341	5.78162	0	0	0	Bacteria	Proteobacteria	Alphaproteobacteria	Rhodobacterales	Rhodobacteraceae		denovo1563	KP716799	280	97.14	8e-129	470	1610528	Loktanella sp. C5	Loktanella sp. C5 16S ribosomal RNA gene, partial sequence
denovo518	510	5.94468	0	0	0	0	0.0185405	0.0165289	0	0.00495983	0.143266	0	0	0.043911	0.0105064	0.058382	5.64858	Eukaryota						denovo518	LC054949	350	99.43	1e-178	636	1655535	Dinophyta sp. NY013	Dinophyta sp. NY013 gene for 18S ribosomal RNA, partial sequence
denovo2164	587	5.90635	0	0.0375728	0	0	0.0593296	0	0.00801796	0	0	0	0	0	0.0210128	2.16013	3.62028	Bacteria	Proteobacteria	Gammaproteobacteria	Alteromonadales	Pseudoalteromonadaceae	Pseudoalteromonas	denovo2164	KU716039	280	100	3e-143	518	1840331	N/A	Pseudoalteromonas sp. PAMC 28425 16S ribosomal RNA gene, partial sequence
denovo2783	1030	5.86995	0.650393	1.84107	0.52755	0.144806	1.82809	0.865014	0	0	0.0130242	0	0	0	0	0	0	Bacteria	Proteobacteria	Betaproteobacteria	Burkholderiales	Comamonadaceae		denovo2783	KP099964	500	99.8	0	918	247486	Curvibacter fontanus	Curvibacter fontanus strain HMF2824 16S ribosomal RNA gene, partial sequence
denovo1810	1146	5.7701	0	0	0	0.0914564	1.17176	4.50689	0	0	0	0	0	0	0	0	0	Bacteria	Cyanobacteria	Chloroplast	Chloroplast	Chloroplast	Chloroplast	denovo1810	AF289158	450	96.22	0	737	163233	unidentified rhodophyte PRD01a010B	Unidentified rhodophyte PRD01a010B 16S ribosomal RNA gene, partial sequence
denovo2762	354	5.66506	0.022141	0.544806	4.76749	0	0.152032	0.165289	0	0.00495983	0	0	0	0	0	0.00834028	0	Eukaryota	Chloroplastida	Chlorophyceae	Desmodesmus			denovo2762	KP726233	337	100	7e-175	623	31303	Desmodesmus communis	Desmodesmus communis strain KLL-G008 clone a 18S ribosomal RNA gene, partial sequence; internal transcribed spacer 1, 5.8S ribosomal RNA gene, and internal transcribed spacer 2, complete sequence; and 28S ribosomal RNA gene, partial sequence
denovo2158	1137	5.63238	0.841359	0.582378	0.117233	2.06539	1.7836	0.242424	0	0	0	0	0	0	0	0	0	Bacteria	Proteobacteria	Betaproteobacteria	Burkholderiales	Alcaligenaceae	Achromobacter	denovo2158	KT247636	496	98.79	0	881	1679043	Achromobacter sp. Iso26	Achromobacter sp. Iso26 16S ribosomal RNA gene, partial sequence
denovo1322	692	5.59889	0	0.0187864	0.0586166	0	0.0074162	0	1.55548	1.32427	0.33863	0.0123183	2.26668	0	0	0.0166806	0	Bacteria	Actinobacteria	Acidimicrobiia	Acidimicrobiales	Acidimicrobiaceae	g	denovo1322	NR_112713	286	97.55	6e-135	490	1313171	Ilumatobacter nonamiensis YM16-303	Ilumatobacter nonamiensis strain YM16-303 16S ribosomal RNA gene, partial sequence
denovo1429	543	5.38491	0	0	0	0	0	0	0	0	0	0	0	0	0	2.46038	2.92453	Bacteria	Proteobacteria	Gammaproteobacteria	Alteromonadales	Alteromonadaceae	Alteromonas	denovo1429	CP015345	343	100	3e-178	634	233316	Alteromonas stellipolaris	Alteromonas stellipolaris strain PQQ-42, complete genome
denovo779	465	5.24429	0	0.0187864	0	0	0	0	0.00801796	0.0148795	0	2.58684	0.0346941	0	1.8071	0.266889	0.507075	Bacteria	Proteobacteria	Alphaproteobacteria	SAR11_clade			denovo779	LN850157	318	97.48	2e-150	542	1659185	Candidatus Pelagibacter sp. AAA795-N17	Candidatus Pelagibacter sp. AAA795-N17 partial 16S rRNA gene
denovo2233	370	5.04671	0	0	0	0	0	0	0	0.143835	0	0.0123183	0.323812	4.56674	0	0	0	Bacteria	Actinobacteria	Actinobacteria	Corynebacteriales	Nocardiaceae	Rhodococcus	denovo2233	CP015235	342	100	1e-177	632	1051973	Rhodococcus fascians D188	Rhodococcus fascians D188, complete genome
denovo1314	347	5.00412	0.0387468	3.96393	0.664322	0	0.304064	0.0330579	0	0	0	0	0	0	0	0	0	Bacteria	Bacteroidetes	Sphingobacteriia	Sphingobacteriales	NS11-12_marine_group	g	denovo1314	CP012155	314	93.31	2e-126	462	1690483	N/A	Bacteroidetes bacterium UKL13-3, complete genome
denovo2036	341	4.72632	0	0	0	0	0	0.0165289	0	0.0545581	0	0.246366	0.0809529	4.08372	0	0.00834028	0.235849	Bacteria	Cyanobacteria	Chloroplast	Chloroplast	Chloroplast	Chloroplast	denovo2036	FJ002161	406	99.75	0	743	33645	Grammonema striatula	Grammonema striatula isolate C41 16S ribosomal RNA gene, partial sequence; chloroplast
denovo2224	272	4.72626	0.0691907	2.40466	2.22743	0	0.0111243	0.00550964	0	0	0	0	0	0	0	0.00834028	0	Eukaryota	Rhizaria	Cercozoa	Thecofilosea			denovo2224	KC243120	358	91.34	1e-132	483	1276105	Thaumatomonas sp. 4 JMS-2012	Thaumatomonas sp. 4 JMS-2012 18S ribosomal RNA gene, partial sequence
denovo1531	391	4.60595	0	0	0	0	0	0	0	0	0	0	0.0115647	0.029274	0	0.0250209	4.54009	Eukaryota	Alveolata	Dinoflagellata	Dinophyceae	Gymnodiniphycidae	Gyrodinium	denovo1531	AB120003	355	100	0	656	244962	Gyrodinium rubrum	Gyrodinium rubrum gene for 18S rRNA, partial sequence
denovo938	440	4.20481	0	0	0	0	0	0	0	0	0	0	0	0	0	2.37698	1.82783	Eukaryota	Stramenopiles	MAST-1	MAST-1 B			denovo938	JQ967291	341	94.43	3e-144	521	37641	Paraphysomonas butcheri	Paraphysomonas butcheri isolate MD03 18S ribosomal RNA gene, partial sequence
denovo1754	406	4.08396	0.592273	2.89311	0.547089	0	0.0074162	0.0440771	0	0	0	0	0	0	0	0	0	Bacteria	Bacteroidetes	Sphingobacteriia	Sphingobacteriales	Chitinophagaceae	Sediminibacterium	denovo1754	KJ726630	315	99.68	5e-161	577	1516154	Sediminibacterium sp. OTC5a	Sediminibacterium sp. OTC5a 16S ribosomal RNA gene, partial sequence
denovo759	881	4.03004	0.0138381	0.0187864	0.0586166	0.0228641	1.79472	2.12121	0	0	0	0	0	0	0	0	0	Bacteria	Cyanobacteria	Chloroplast	Chloroplast	Chloroplast	Chloroplast	denovo759	KT199249	486	99.38	0	881	31300	Mychonastes homosphaera	Mychonastes homosphaera strain CAUP H6502 chloroplast, complete genome
denovo1090	831	3.8924	0.0304439	0	0	0.0838351	1.39795	2.38017	0	0	0	0	0	0	0	0	0	Eukaryota	Rhizaria	Cercozoa	Endomyxa	Novel Clade 10		denovo1090	KC243117	500	90.8	0	662	1276142	Thaumatomastigidae sp. 2 JMS-2012	Thaumatomastigidae sp. 2 JMS-2012 18S ribosomal RNA gene, partial sequence
denovo1618	304	3.85045	0	0	0	0	0	0	0.0320718	0.148795	0.156291	0.0246366	0.451023	2.82494	0.0105064	0.166806	0.0353774	Bacteria	Proteobacteria	Alphaproteobacteria	Rhodobacterales	Rhodobacteraceae	g	denovo1618	JQ800066	315	100	1e-162	582	1180520	Thalassobacter sp. KJF4-8	Thalassobacter sp. KJF4-8 16S ribosomal RNA gene, partial sequence
denovo2178	427	3.51999	0.0110705	0.281796	1.77804	0.0228641	0.637793	0.77686	0	0	0	0	0.0115647	0	0	0	0	Bacteria	Proteobacteria	Betaproteobacteria	Burkholderiales	Comamonadaceae	Paucibacter	denovo2178	JX949591	465	99.35	0	843	1259490	Paucibacter sp. MDB2-26	Paucibacter sp. MDB2-26 16S ribosomal RNA gene, partial sequence
denovo946	240	3.48274	0	0	0	0	0	0	0	0.00991965	0	0.0246366	0.0231294	3.42506	0	0	0	Eukaryota	Alveolata	Ciliophora	Conthreep	Phyllopharyngea	AT1-2	denovo946	KF384519	333	97.9	6e-161	577	1357977	Eukaryota sp. DLR-2013g	Eukaryota sp. DLR-2013g 18S ribosomal RNA gene, partial sequence
denovo713	277	3.4062	0	0	0	0	0.0185405	0	0	0.0793572	0	0.0246366	0.173471	1.78571	0	0.133445	1.19104	Bacteria	Proteobacteria	Gammaproteobacteria	Alteromonadales	Colwelliaceae	Colwellia	denovo713	KT906991	315	100	1e-162	582	1812399	N/A	Gammaproteobacteria bacterium P1_50_4AA3 16S ribosomal RNA gene, partial sequence
denovo427	256	3.27801	0	0	0	0	0	0	0.00801796	0.0198393	3.07372	0	0.0231294	0	0	0	0.153302	Eukaryota	Cryptophyceae	Cryptomonadales	Geminigera			denovo427	EF432522	356	100	0	658	431928	Cryptophyta sp. SL64/78sp	Cryptophyta sp. SL64/78sp clone A1 18S ribosomal RNA gene, partial sequence
denovo486	307	3.15833	0	0	0	0	0	0	0	0	0	0	0.0231294	0	2.41647	0.400334	0.318396	Archaea	Euryarchaeota	Thermoplasmata	Thermoplasmatales	Marine_Group_II	g	denovo486	AB024044	316	86.71	6e-91	344	89612	archaebacterial symbiont RS406	Archaebacterial symbiont RS406 gene for small subunit ribosomal RNA, partial sequence
denovo2552	701	3.11553	0	0	0.156311	0.0533496	1.79843	1.10744	0	0	0	0	0	0	0	0	0	Eukaryota	Chloroplastida	Chlorophyceae	Chlamydomonas			denovo2552	LC129519	492	99.59	0	896	1810848	Chlamydomonas sp. NIES-3909	Chlamydomonas sp. NIES-3909 gene for 18S ribosomal RNA, partial sequence
denovo570	311	3.11173	0	0	0	0	0	0	0	0.00495983	0	0	0	0	0	1.32611	1.78066	Eukaryota	Haptophyta	Prymnesiophyceae				denovo570	KF925339	360	100	0	665	33657	Phaeocystis antarctica	Phaeocystis antarctica voucher NCMA:CCMP1374 18S ribosomal RNA gene, partial sequence
denovo925	321	3.04846	0	0.0375728	0	0	0	0	0	0.00991965	0	0.0123183	0.0115647	0	0.977096	1.49291	0.507075	Bacteria	Bacteroidetes	Flavobacteria	Flavobacteriales	NS9_marine_group	g	denovo925	KP789056	323	94.12	2e-135	492	1679631	Myroides sp. VRE169B1_13_2E	Myroides sp. VRE169B1_13_2E 16S ribosomal RNA gene, partial sequence
denovo1903	274	2.93972	0	0	0	0	0	0	0	0.0198393	0	0.455777	0.0346941	0.029274	2.3009	0.0166806	0.0825472	Bacteria	Bacteroidetes	Flavobacteria	Flavobacteriales	Flavobacteriaceae		denovo1903	KR424451	312	97.76	2e-149	538	1735373	Gaetbulibacter sp. KEM-8	Gaetbulibacter sp. KEM-8 16S ribosomal RNA gene, partial sequence
denovo130	352	2.9029	0	0	0	0	0	0	2.19692	0.163674	0.195363	0	0.346941	0	0	0	0	Bacteria	Proteobacteria	Alphaproteobacteria	Sphingomonadales	Erythrobacteraceae	Altererythrobacter	denovo130	AF468353	317	100	9e-164	586	196160	Arctic sea ice bacterium ARK10016	Arctic sea ice bacterium ARK10016 16S ribosomal RNA gene, partial sequence
denovo1320	247	2.88583	0	0	0	0.00762137	0.0037081	0	0	0.00495983	0	0.0123183	0.0115647	0.029274	0	0.0333611	2.78302	Eukaryota	Metazoa	Arthropoda	Maxillopoda			denovo1320	KR048725	345	100	3e-179	638	324873	Oithona similis	Oithona similis voucher LEGO-CYC036 18S ribosomal RNA gene, partial sequence
denovo1987	160	2.75737	0.0110705	0.169078	2.48144	0	0.0296648	0.0661157	0	0	0	0	0	0	0	0	0	Bacteria	Cyanobacteria	Chloroplast	Chloroplast	Chloroplast	Chloroplast	denovo1987	DQ396875	295	84.75	1e-68	270	3088	Acutodesmus obliquus	Scenedesmus obliquus strain UTEX 393 chloroplast, complete genome
denovo2743	455	2.71837	0.979741	1.55927	0.136772	0	0.037081	0.00550964	0	0	0	0	0	0	0	0	0	Bacteria	Bacteroidetes	Sphingobacteriia	Sphingobacteriales	Sphingobacteriaceae	Pedobacter	denovo2743	DQ628953	463	99.14	0	833	389066	Sphingobacteriaceae bacterium SOC A20(36)	Sphingobacteriaceae bacterium SOC A20(36) 16S ribosomal RNA gene, partial sequence
denovo2222	251	2.70757	0	0	0	0	0	0	0	0	0	0	0	0.073185	0.14709	0.6005	1.88679	Bacteria	Bacteroidetes	Flavobacteria	Flavobacteriales			denovo2222	LN624630	347	98.27	8e-170	606	153266	Aequorivita antarctica	Aequorivita antarctica partial 16S rRNA gene, isolate Kongs-111
denovo482	203	2.63406	0	0	0	0	0	0	0	0	2.53972	0	0	0	0	0	0.0943396	Bacteria	Cyanobacteria	Chloroplast	Chloroplast	Chloroplast	Chloroplast	denovo482	LN735321	367	100	0	678	1035528	Pyramimonas sp. RCC2015	Pyramimonas sp. RCC2015 chloroplast partial 16S rRNA gene, strain RCC 2015
denovo109	597	2.5966	1.11812	0.300582	0.0586166	0.8917	0.177989	0.0495868	0	0	0	0	0	0	0	0	0	Bacteria	Actinobacteria	Actinobacteria	Micrococcales	Microbacteriaceae	Candidatus_Aquiluna	denovo109	NR_117545	499	98	0	865	748908	Alpinimonas psychrophila	Alpinimonas psychrophila strain Cr8-25 16S ribosomal RNA gene, partial sequence
denovo404	396	2.52642	0.243551	0.920534	0.156311	0.33534	0.656333	0.0550964	0.0881976	0.0247991	0	0	0.0462588	0	0	0	0	Bacteria	Proteobacteria	Betaproteobacteria	Burkholderiales	Alcaligenaceae		denovo404	LC094600	465	99.35	0	843	1751122	Alcaligenaceae bacterium MAEY4	Alcaligenaceae bacterium MAEY4 gene for 16S ribosomal RNA, partial sequence
denovo1595	252	2.49146	0	0	0	0	0	0	0	0	0	0	0	0.175644	0	1.2427	1.07311	Bacteria	Proteobacteria	Alphaproteobacteria	Rhodobacterales	Rhodobacteraceae	Sulfitobacter	denovo1595	LN681304	325	100	3e-168	601	1581521	bacterium RFB G06	Bacterium RFB G06 partial 16S rRNA gene, isolate RFB G06
denovo2216	210	2.2792	0.00276763	0.112718	1.54357	0	0.129783	0.490358	0	0	0	0	0	0	0	0	0	Bacteria	Proteobacteria	Betaproteobacteria	Burkholderiales	Comamonadaceae	g	denovo2216	FM886840	496	98.39	0	870	400771	Leptothrix ginsengisoli	Leptothrix ginsengisoli partial 16S rRNA gene, strain OTSz_A_210
denovo1012	330	2.24111	0.0276763	0.582378	0.371239	0.00762137	0.737912	0.297521	0	0	0.0911696	0	0.0231294	0.102459	0	0	0	Bacteria	Proteobacteria	Gammaproteobacteria	Pseudomonadales	Moraxellaceae	Psychrobacter	denovo1012	KR232929	481	99.17	0	865	861445	Psychrobacter sanguinis	Psychrobacter sanguinis strain CNM637-12 16S ribosomal RNA gene, partial sequence
denovo2485	122	2.22816	0.00276763	0.789029	1.4068	0	0.0185405	0.0110193	0	0	0	0	0	0	0	0	0	Bacteria	Proteobacteria	Alphaproteobacteria	Rhodospirillales	Acetobacteraceae	Roseococcus	denovo2485	NR_132670	280	100	3e-143	518	1225128	bacterium R-30	Sediminicoccus rosea strain R-30 16S ribosomal RNA, partial sequence
denovo351	114	2.18083	0	0.112718	2.05158	0	0	0.0165289	0	0	0	0	0	0	0	0	0	Bacteria	Bacteroidetes	Sphingobacteriia	Sphingobacteriales	Saprospiraceae	g	denovo351	KU507204	289	87.89	4e-87	331	1817404	N/A	Roseivirga sp. GM-5 16S ribosomal RNA gene, partial sequence
denovo49	111	2.11721	0.00553526	0.450874	1.66081	0	0	0	0	0	0	0	0	0	0	0	0	Bacteria	Proteobacteria	Betaproteobacteria	Burkholderiales	Comamonadaceae	Paucibacter	denovo49	JX949591	423	97.64	0	719	1259490	Paucibacter sp. MDB2-26	Paucibacter sp. MDB2-26 16S ribosomal RNA gene, partial sequence
denovo2660	177	2.06097	0.22141	0.995679	0.840172	0	0.0037081	0	0	0	0	0	0	0	0	0	0	Bacteria	Bacteroidetes	Flavobacteria	Flavobacteriales	Cryomorphaceae	Fluviicola	denovo2660	NR_114284	457	95.19	0	721	1223530	Wandonia haliotis NBRC 105642	Wandonia haliotis strain NBRC 105642 16S ribosomal RNA gene, partial sequence
denovo2632	644	2.0476	1.70486	0.150291	0.0976944	0.0762137	0.0185405	0	0	0	0	0	0	0	0	0	0	Bacteria	Actinobacteria					denovo2632	NR_024646	468	94.66	0	728	171442	Sporichthya brevicatena	Sporichthya brevicatena strain YU 720-21 16S ribosomal RNA gene, partial sequence
denovo178	447	2.03945	0	0	0	0	0.871403	1.16804	0	0	0	0	0	0	0	0	0	Bacteria	Cyanobacteria	Chloroplast	Chloroplast	Chloroplast	Chloroplast	denovo178	KT438810	458	91.48	8e-176	627	1745948	Chlamydomonas sp. UMPCCC 1308	Chlamydomonas sp. UMPCCC 1308 16S ribosomal RNA gene, partial sequence; chloroplast
denovo2105	174	1.9776	0	0	0	0	0	0	0	0.00495983	0	1.09633	0	0	0.651397	0.0834028	0.141509	Bacteria	Proteobacteria	Alphaproteobacteria	SAR11_clade	Surface_4	g	denovo2105	AJ890093	282	91.13	4e-102	381	320147	alpha proteobacterium endosymbiont 1c of Inanidrilus leukodermatus	alpha proteobacterium endosymbiont 1c of Inanidrilus leukodermatus 16S rRNA gene, clone Ileu4-91
denovo1816	150	1.94718	0	0	0	0	0	0	0	0.00495983	1.92759	0	0	0.014637	0	0	0	Eukaryota	Cryptophyceae	Cryptomonadales	Rhodomonas			denovo1816	KT861332	357	100	0	660	1606698	Rhodomonas sp. RCC2516	Rhodomonas sp. RCC2516 18S ribosomal RNA gene, partial sequence
denovo376	323	1.91153	0.00276763	0.0751456	0.586166	0.0228641	0.749036	0.446281	0	0	0	0	0	0.029274	0	0	0	Eukaryota	Fungi	Chytridiomycota				denovo376	NG_017175	493	95.74	0	791	64517	Rhizophlyctis rosea	Rhizophlyctis rosea strain JEL 318 18S ribosomal RNA, partial sequence
denovo2259	445	1.90498	0.00276763	0	0	0	1.11985	0.782369	0	0	0	0	0	0	0	0	0	Bacteria	Cyanobacteria	Chloroplast	Chloroplast	Chloroplast	Chloroplast	denovo2259	AF394207	248	92.34	3e-93	351	40531	Polytoma oviforme	Polytoma oviforme 16S ribosomal RNA gene, partial sequence; leucoplast gene for leucoplast product
denovo1943	110	1.90462	0.00830289	0.864174	0.976944	0	0.0111243	0.0440771	0	0	0	0	0	0	0	0	0	Bacteria	Bacteroidetes	Sphingobacteriia	Sphingobacteriales	Chitinophagaceae	Ferruginibacter	denovo1943	NR_136802	315	99.37	2e-159	571	1310417	Ferruginibacter sp. HME8881	Ferruginibacter paludis strain HME8881 16S ribosomal RNA gene, partial sequence
denovo480	165	1.9046	0	0	0	0	0	0	0	0	0	0	0	0.014637	0.0210128	0.100083	1.76887	Bacteria	Bacteroidetes	Flavobacteria	Flavobacteriales	NS9_marine_group	g	denovo480	AY344418	440	95.91	0	710	1826778	N/A	Unidentified bacterium clone K2-30-6 16S ribosomal RNA gene, partial sequence
denovo378	302	1.88441	0.0885642	0.0563592	0	1.37185	0.229902	0.137741	0	0	0	0	0	0	0	0	0	Bacteria	Actinobacteria	Actinobacteria	Micrococcales	Microbacteriaceae		denovo378	AJ565418	312	100	5e-161	577	232538	actinobacterium MWH-NPG1	Actinobacterium MWH-NPG1 partial 16S rRNA gene, isolate MWH-NPG1
denovo2706	195	1.84191	0	0	0	0	0	0	0	0.0148795	0	0	0.0578235	0.043911	0.472788	0.934112	0.318396	Bacteria	Bacteroidetes	Flavobacteria	Flavobacteriales	NS9_marine_group	g	denovo2706	KP789056	313	92.01	3e-119	438	1679631	Myroides sp. VRE169B1_13_2E	Myroides sp. VRE169B1_13_2E 16S ribosomal RNA gene, partial sequence
denovo2007	174	1.82243	0	0	0	0	0	0	0	0.223192	1.01589	0	0.566671	0	0	0.0166806	0	Unassigned						denovo2007	FJ859351	274	90.88	1e-96	363	296587	Micromonas sp. RCC299	Micromonas sp. RCC299 mitochondrion, complete genome
denovo353	189	1.77855	0	0	0	0	0	0	0	0	0	0	0.0115647	0.029274	0	1.10092	0.636792	Eukaryota	Stramenopiles	MAST-7				denovo353	AB017127	345	94.2	2e-145	525	38836	Pterosperma cristatum	Pterosperma cristatum gene for 18S rRNA, partial sequence
denovo1017	149	1.74023	0	0	0	0	0	0	0	0.029759	0.0260485	0.0985464	0	0.161007	0	0.0333611	1.39151	Eukaryota	Alveolata	Ciliophora	Spirotrichea	Oligotrichia	Strombidium	denovo1017	KP260511	349	98.28	6e-171	610	1607870	Strombidium paracapitatum	Strombidium paracapitatum voucher SW2013050601 small subunit ribosomal RNA gene, partial sequence
denovo429	116	1.63984	0	0	0	0	0	0	0	0.00495983	0	0	0.0115647	1.49297	0.0630385	0.00834028	0.0589623	Bacteria	Bacteroidetes	Flavobacteria	Flavobacteriales	Flavobacteriaceae	g	denovo429	KM924013	311	100	2e-160	575	1606436	Psychroserpens sp. IMCC9732	Psychroserpens sp. IMCC9732 16S ribosomal RNA gene, partial sequence
denovo1356	132	1.6179	0	0	0	0	0	0	0	0.00495983	0	1.60138	0.0115647	0	0	0	0	Bacteria	Candidate_division_OD1	c	o	f	g	denovo1356	KC999384	322	80.43	3e-53	219	1330243	Clostridiales bacterium S8-AA1-7	Peptoniphilus sp. S8-AA1-7 16S ribosomal RNA gene, partial sequence
denovo93	145	1.60011	0	0	0	0	0	0	0	0.138875	0	0.110865	0.867353	0.483021	0	0	0	Unassigned						denovo93	FR832889	436	77.29	3e-55	226	890382	Albugo laibachii Nc14	Albugo laibachii Nc14, mitochondrial genomic contig NODE_21_length_2041_cov_214.733459
denovo108	88	1.56725	0	0.20665	1.30911	0	0.0074162	0.0440771	0	0	0	0	0	0	0	0	0	Bacteria	Proteobacteria	Betaproteobacteria	Burkholderiales	Comamonadaceae	g	denovo108	LN614626	419	99.28	0	754	1560919	Leptothrix sp. L2D32	Leptothrix sp. L2D32 partial 16S rRNA gene, isolate L2D32
denovo1577	148	1.5326	0	0	0	0	0	0	0	0	0	0	0	0	0.0735449	0.492077	0.966981	Bacteria	Proteobacteria	Gammaproteobacteria	Oceanospirillales	Alcanivoracaceae	Alcanivorax	denovo1577	KT348255	333	100	1e-172	616	1696402	Alcanivorax sp. AU8SA6	Alcanivorax sp. AU8SA6 16S ribosomal RNA gene, partial sequence
denovo2664	101	1.45898	0	0	0	0	0	0	0	0.00991965	0	0	0	1.44906	0	0	0	Eukaryota	Alveolata	Ciliophora	Conthreep	Phyllopharyngea	Dysteria	denovo2664	KC753490	338	100	2e-175	625	1348407	N/A	Dysteria lanceolata isolate PHB09022605 small subunit ribosomal RNA gene, partial sequence
denovo221	118	1.45852	0	0.0187864	0	0	0	0	0	0	0	1.41661	0.0231294	0	0	0	0	Archaea	Euryarchaeota	Halobacteria	Halobacteriales	Deep_Sea_Hydrothermal_Vent_Gp_6(DHVEG-6)	Candidatus_Parvarchaeum	.	.	.	.	.	.	.	.	.
denovo347	331	1.44964	0.0110705	0	0	0	0.786117	0.61708	0	0	0	0	0	0	0	0	0.0353774	Eukaryota	Stramenopiles	Diatomea	Bacillariophytina	Mediophyceae		denovo347	DQ514875	497	99.4	0	902	159748	Thalassiosira guillardii	Thalassiosira guillardii strain CCMP988 18S small subunit ribosomal RNA gene, partial sequence
denovo886	142	1.44657	0	0	0	0	0	0	0	0	0	0	0	0.190281	0.0210128	0.633862	0.601415	Bacteria	Cyanobacteria	Chloroplast	Chloroplast	Chloroplast	Chloroplast	denovo886	LN735224	353	98.02	5e-172	614	561098	Chrysochromulina camella	Chrysochromulina camella chloroplast partial 16S rRNA gene, strain RCC 1186
denovo740	125	1.41511	0	0	0	0	0.0222486	0	0	0	0	0.0123183	0	0.014637	0	0.0333611	1.33255	Eukaryota	Metazoa	Arthropoda	Maxillopoda			denovo740	JX995322	337	100	7e-175	623	119372	Pseudocalanus moultoni	Pseudocalanus moultoni isolate MT00778 18S ribosomal RNA gene, partial sequence
denovo1123	104	1.39909	0	0	0	0	0	0	0	0.00495983	0	0.0123183	0.0115647	0.922131	0	0	0.448113	Bacteria	Cyanobacteria	Chloroplast	Chloroplast	Chloroplast	Chloroplast	denovo1123	AF514850	407	98.77	0	723	197755	Haslea nipkowii	Haslea nipkowii 16S ribosomal RNA gene, partial sequence; chloroplast gene for chloroplast product
denovo498	105	1.39279	0	0.0563592	1.11372	0	0.0519134	0.170799	0	0	0	0	0	0	0	0	0	Bacteria	Bacteroidetes	Sphingobacteriia	Sphingobacteriales	Chitinophagaceae	g	denovo498	EF606464	318	96.23	9e-144	520	1826778	N/A	Unidentified bacterium clone M2_Bulk_SP6_40 16S ribosomal RNA gene, partial sequence
denovo2642	144	1.38863	0	0.0187864	0	0	0	0	0.00801796	0.029759	0	0.135501	0.0462588	0.014637	0.252154	0.6005	0.283019	Bacteria	Proteobacteria	Gammaproteobacteria	Oceanospirillales	Oceanospirillaceae		denovo2642	AY386344	406	97.29	0	686	247644	marine gamma proteobacterium HTCC2188	Marine gamma proteobacterium HTCC2188 16S ribosomal RNA gene, partial sequence
denovo2654	124	1.38665	0	0	0	0.00762137	0	0	0	0.0148795	0	0.0123183	0.0346941	0.43911	0.294179	0.241868	0.341981	Bacteria	Bacteroidetes	Flavobacteria	Flavobacteriales	Flavobacteriaceae		denovo2654	KJ475172	312	100	5e-161	577	1484474	Winogradskyella sp. PAMC 27221	Winogradskyella sp. PAMC 27221 16S ribosomal RNA gene, partial sequence
denovo2489	117	1.38128	0	0	0	0	0	0	0	0	0	0	0	0.014637	0.0105064	0	1.35613	Bacteria	Cyanobacteria	Chloroplast	Chloroplast	Chloroplast	Chloroplast	denovo2489	JN207220	388	98.97	0	693	243198	Virgulinella fragilis	Virgulinella fragilis clone W613-140 16S ribosomal RNA gene, partial sequence; chloroplast
denovo2556	132	1.36479	0	0	0	0	0	0	0.0160359	0.188473	0.859599	0	0.300682	0	0	0	0	Bacteria	Bacteroidetes	Cytophagia	Cytophagales	Cytophagaceae	Leadbetterella	denovo2556	KU529276	399	97.99	0	693	1784714	N/A	Lacihabitans sp. SM1504 16S ribosomal RNA gene, partial sequence
denovo1602	73	1.34631	0	0.807815	0.508011	0.0304855	0	0	0	0	0	0	0	0	0	0	0	Bacteria	Proteobacteria	Betaproteobacteria	Burkholderiales	Comamonadaceae	Albidiferax	denovo1602	KU233251	399	97.24	0	667	1793941	Rhodoferax sp. S19	Rhodoferax sp. S19 16S ribosomal RNA gene, partial sequence
denovo1644	137	1.34011	0	0	0	0	0	0	0	0.0198393	0	0.184775	0.0693882	0	0.472788	0.475396	0.117925	Bacteria	Proteobacteria	Alphaproteobacteria	Rickettsiales	SAR116_clade	g	denovo1644	KU382414	241	95.02	1e-101	379	1778434	Alphaproteobacteria bacterium LSUCC0226	Alphaproteobacteria bacterium LSUCC0226 16S ribosomal RNA gene, partial sequence
denovo99	79	1.33229	0	0.244223	1.01602	0.00762137	0.0148324	0.0495868	0	0	0	0	0	0	0	0	0	Bacteria	Bacteroidetes	Cytophagia	Cytophagales	Cytophagaceae	Leadbetterella	denovo99	NR_134064	249	96.79	9e-113	416	869394	Leadbetterella sp. HME6675	Lacihabitans soyangensis strain HME6675 16S ribosomal RNA, partial sequence
denovo2226	127	1.31937	0	0	0	0	0	0	0	0.0198393	0	0.135501	0.0462588	0.058548	0.830006	0.158465	0.0707547	Archaea	Euryarchaeota	Thermoplasmata	Thermoplasmatales	Marine_Group_II	g	denovo2226	GQ339877	317	85.8	6e-86	327	767331	methanogenic archaeon WGK1	Methanogenic archaeon WGK1 16S ribosomal RNA gene, partial sequence
denovo1898	115	1.30654	0.0276763	0.526019	0.52755	0	0.118659	0.077135	0.00801796	0.00991965	0	0	0.0115647	0	0	0	0	Bacteria	Proteobacteria	Betaproteobacteria	Burkholderiales	Comamonadaceae	g	denovo1898	KU586670	314	97.45	3e-148	534	1840323	N/A	Polaromonas sp. W9N 16S ribosomal RNA gene, partial sequence
denovo275	92	1.29276	0	0	0	0	0	0	0	0.0198393	0	0	0.0462588	1.21487	0	0	0.0117925	Bacteria	Bacteroidetes	Flavobacteria	Flavobacteriales	Flavobacteriaceae	g	denovo275	NR_116269	312	99.04	5e-156	560	487320	Maritimimonas rapanae	Maritimimonas rapanae strain A31 16S ribosomal RNA gene, partial sequence
denovo144	110	1.28718	0	0	0	0	0	0	0	0.00495983	0	0.0246366	0.0115647	0.117096	0.0210128	0.058382	1.04953	Eukaryota	Alveolata	Ciliophora	Spirotrichea	Oligotrichia	uncultured	denovo144	KP260513	356	99.72	0	652	1607871	Strombidium caudispina	Strombidium caudispina voucher SW2013111701 small subunit ribosomal RNA gene, partial sequence
denovo2648	171	1.24635	0.141149	0.356942	0.0195389	0.693545	0.0296648	0.00550964	0	0	0	0	0	0	0	0	0	Bacteria	Actinobacteria	Actinobacteria	Micrococcales	Microbacteriaceae		denovo2648	LC132839	314	98.41	1e-152	549	1816653	N/A	Microbacteriaceae bacterium ICHIF3 gene for 16S ribosomal RNA, partial sequence
denovo1343	134	1.24612	0	0	0	0	0	0	0	0.0347188	0.104194	0	0.0115647	0	0.189115	0.658882	0.247642	Bacteria	Bacteroidetes	Flavobacteria	Flavobacteriales	Flavobacteriaceae	Polaribacter	denovo1343	KM362882	312	98.72	2e-154	555	1571687	Polaribacter sp. R-2-R-3-1	Polaribacter sp. R-2-R-3-1 16S ribosomal RNA gene, partial sequence
denovo103	425	1.2422	1.15964	0.0751456	0	0	0.0074162	0	0	0	0	0	0	0	0	0	0	Bacteria	Actinobacteria	Acidimicrobiia	Acidimicrobiales	Acidimicrobiaceae	CL500-29_marine_group	denovo103	FN554443	443	93.23	0	649	678876	actinobacterium CN30_LM100	Actinobacterium CN30_LM100 partial 16S rRNA gene, strain CN30
denovo1267	302	1.23769	0	0	0	0.106699	0.938149	0.192837	0	0	0	0	0	0	0	0	0	Eukaryota	Rhizaria	Cercozoa	Endomyxa	Phytomyxea	Spongospora	denovo1267	AF310901	499	92.38	0	704	119757	Spongospora subterranea f. sp. nasturtii	Spongospora subterranea f. sp. nasturtii 18S small subunit ribosomal RNA gene, partial sequence
denovo746	102	1.21465	0	0	0	0	0	0	0	0.0495983	0	0.899236	0.0462588	0.219555	0	0	0	Bacteria	Proteobacteria	Deltaproteobacteria	Bdellovibrionales	Bacteriovoracaceae	Peredibacter	denovo746	AY294222	291	93.13	7e-115	424	242936	Bacteriovorax sp. EPC3	Bacteriovorax sp. EPC3 16S ribosomal RNA gene, partial sequence
denovo1965	108	1.20822	0.00276763	0.0187864	0.0195389	0	0.0111243	0.00550964	0	0	0	0	0	0	0.0210128	0.0917431	1.03774	Bacteria	Proteobacteria	Gammaproteobacteria	Pseudomonadales	Moraxellaceae	Perlucidibaca	denovo1965	KU233257	315	100	1e-162	582	1793931	Perlucidibaca sp. S120	Perlucidibaca sp. S120 16S ribosomal RNA gene, partial sequence
denovo1681	150	1.20771	0.179896	0.67631	0.17585	0.00762137	0.0964106	0.0716253	0	0	0	0	0	0	0	0	0	Bacteria	Proteobacteria	Gammaproteobacteria	Pseudomonadales	Moraxellaceae	Perlucidibaca	denovo1681	JX458449	470	98.09	0	819	1341550	Moraxellaceae bacterium W2.09-231	Moraxellaceae bacterium W2.09-231 16S ribosomal RNA gene, partial sequence
denovo2669	113	1.20098	0	0	0	0	0	0	0	0.153755	0	0.0123183	0.543541	0.483021	0	0.00834028	0	Bacteria	Proteobacteria	Gammaproteobacteria	Alteromonadales	Colwelliaceae	Colwellia	denovo2669	JQ288725	294	97.96	5e-141	510	1144278	Thalassomonas sp. Za6a-12	Thalassotalea eurytherma strain Za6a-17 16S ribosomal RNA gene, partial sequence
denovo442	103	1.19901	0	0.0563592	0.87925	0	0.0815782	0.181818	0	0	0	0	0	0	0	0	0	Bacteria	Bacteroidetes	Sphingobacteriia	Sphingobacteriales	Chitinophagaceae	Filimonas	denovo442	KT950744	327	96.64	6e-151	544	1813871	N/A	Chitinophagaceae bacterium Gsoil 1550 16S ribosomal RNA gene, partial sequence
denovo507	65	1.18122	0	0.432087	0.7034	0.0457282	0	0	0	0	0	0	0	0	0	0	0	Bacteria	Proteobacteria	Betaproteobacteria	Burkholderiales	Comamonadaceae	Albidiferax	denovo507	L20811	431	96.52	0	704	33079	Stripa-derived bacterium	Bacterial sp. group II from Stripa mine 16S ribosomal RNA gene fragment
denovo264	70	1.15924	0.00830289	0.131505	0.976944	0	0.0259567	0.0165289	0	0	0	0	0	0	0	0	0	Bacteria	Bacteroidetes	Sphingobacteriia	Sphingobacteriales	Chitinophagaceae	Ferruginibacter	denovo264	KF360048	315	99.37	2e-159	571	1380048	Ferruginibacter sp. DS48-5-3	Ferruginibacter sp. DS48-5-3 16S ribosomal RNA gene, partial sequence
denovo100	175	1.1496	0.32658	0.432087	0.293083	0.0533496	0.0444972	0	0	0	0	0	0	0	0	0	0	Archaea	Euryarchaeota	Methanomicrobia	Methanomicrobiales	Methanoregulaceae	Methanoregula	denovo100	NR_074180	225	97.78	2e-104	388	456442	Methanoregula boonei 6A8	Methanoregula boonei strain 6A8 16S ribosomal RNA gene, complete sequence
denovo2533	86	1.12983	0	0	0	0	0	0	0	0.0446384	0.0130242	0	0.104082	0.951405	0	0.0166806	0	Bacteria	Proteobacteria	Alphaproteobacteria	Rhodobacterales	Rhodobacteraceae		denovo2533	AY167322	333	100	1e-172	616	218945	Sulfitobacter sp. ANT9115	Sulfitobacter sp. ANT9115 16S ribosomal RNA gene, partial sequence
denovo1834	127	1.12136	0	0	0	0	0	0	0	0	0	0	0	0	0	0.909091	0.212264	Eukaryota	Stramenopiles	MAST-3				denovo1834	AJ295822	358	91.06	2e-131	479	134680	Antarctosaccion applanatum	Antarctosaccion applanatum nrSSU gene for nuclear ribosomal small subunit
denovo1775	91	1.1055	0	0	0	0	0	0	0	0.00991965	0	1.08401	0.0115647	0	0	0	0	Archaea	Euryarchaeota	Halobacteria	Halobacteriales	Deep_Sea_Hydrothermal_Vent_Gp_6(DHVEG-6)	Candidatus_Parvarchaeum	.	.	.	.	.	.	.	.	.
denovo2147	124	1.10504	0	0	0	0	0	0	0	0.0198393	0	0	0.115647	0.014637	0.105064	0.767306	0.0825472	Bacteria	Proteobacteria	Alphaproteobacteria	Rhodobacterales	Rhodobacteraceae	g	denovo2147	KP410675	327	98.47	6e-161	577	1662863	Boseongicola sp. MME-063	Boseongicola sp. MME-063 16S ribosomal RNA gene, partial sequence
denovo1036	300	1.09619	0.697443	0.0751456	0	0.312476	0.0111243	0	0	0	0	0	0	0	0	0	0	Archaea	Euryarchaeota	Halobacteria	Halobacteriales	Deep_Sea_Hydrothermal_Vent_Gp_6(DHVEG-6)	g	denovo1036	CP010425	504	84.72	7e-137	497	1579373	archaeon GW2011_AR15	Archaeon GW2011_AR15 genome
denovo1817	272	1.06551	0.177128	0	0	0	0.530258	0.358127	0	0	0	0	0	0	0	0	0	Bacteria	Proteobacteria	Betaproteobacteria	Burkholderiales	Comamonadaceae		denovo1817	KX082659	269	98.88	4e-132	481	1835587	N/A	Variovorax sp. P-6 16S ribosomal RNA gene, partial sequence
denovo1854	87	1.03741	0.00553526	0.0563592	0.762016	0	0.0482053	0.165289	0	0	0	0	0	0	0	0	0	Bacteria	Bacteroidetes	Sphingobacteriia	Sphingobacteriales	WCHB1-69	g	denovo1854	LC049960	324	95.06	7e-140	507	1678841	Bacteroidales bacterium TBC1	Bacteroidales bacterium TBC1 gene for 16S ribosomal RNA, partial sequence
denovo714	57	1.0365	0	0.131505	0.87925	0	0.0037081	0.0220386	0	0	0	0	0	0	0	0	0	Bacteria	Proteobacteria	Betaproteobacteria	Burkholderiales	Comamonadaceae	g	denovo714	KU577466	416	99.04	0	743	1790043	Burkholderiales bacterium Bkd02	Burkholderiales bacterium Bkd02 16S ribosomal RNA gene, partial sequence
denovo1643	181	1.03622	0.138381	0	0	0.785001	0.0852863	0.0275482	0	0	0	0	0	0	0	0	0	Bacteria	Actinobacteria	Actinobacteria	Micrococcales	Microbacteriaceae	Candidatus_Limnoluna	denovo1643	NR_125495	314	99.68	2e-160	575	500017	Candidatus Planktoluna difficilis	Candidatus Planktoluna difficilis strain MWH-7Well8 16S ribosomal RNA gene, partial sequence
denovo2590	69	1.03282	0	0.73267	0.117233	0.182913	0	0	0	0	0	0	0	0	0	0	0	Bacteria	Actinobacteria	Actinobacteria	PeM15	f	g	denovo2590	AY145534	442	92.76	7e-176	627	212173	actinobacterium GP-6	Actinobacterium GP-6 16S ribosomal RNA gene, partial sequence
denovo329	117	1.03182	0	0	0	0	0	0	0.264593	0.178554	0.299557	0	0.289118	0	0	0	0	Bacteria	Proteobacteria	Alphaproteobacteria	Rhodobacterales	Rhodobacteraceae	Loktanella	denovo329	KF911340	278	100	4e-142	514	245188	Loktanella vestfoldensis	Loktanella vestfoldensis strain HME9315 16S ribosomal RNA gene, partial sequence
denovo1089	87	1.02457	0	0	0	0	0	0	0	0.00495983	0	0	0.0115647	0.029274	0	0	0.978774	Eukaryota	Metazoa	Cnidaria	Hydrozoa			denovo1089	KF214715	351	100	0	649	1390100	Apolemia sp. 2 SS-2013	Apolemia rubriversa isolate D331_D4 18S ribosomal RNA gene, partial sequence
denovo2505	104	1.01715	0	0.0187864	0	0	0	0	0	0.00495983	0	0.0862281	0.0115647	0.029274	0.26266	0.450375	0.153302	Archaea	Euryarchaeota	Thermoplasmata	Thermoplasmatales	Marine_Group_II	g	denovo2505	KP211789	320	95.62	2e-141	512	1680827	Candidatus Thalassoarchaea mediterranii	Candidatus Thalassoarchaea mediterranii clone MedDCM-OCT2007-C5784 genomic sequence
denovo1927	86	1.00625	0	0	0	0	0	0	0	0.00495983	0	0.0246366	0.0115647	0.014637	0.0105064	0.00834028	0.931604	Eukaryota	Alveolata	Dinoflagellata	Dinophyceae	Gymnodiniphycidae	Gymnodinium	denovo1927	FJ947040	357	99.44	0	649	651450	Warnowia sp. BSL-2009a	Warnowia sp. BSL-2009a isolate British Columbia 18S ribosomal RNA gene, partial sequence
denovo198	114	1.00176	0	0	0	0	0	0	0	0	0	0	0	0	0.0630385	0.809008	0.129717	Unassigned						denovo198	EF463011	178	84.27	5e-37	165	3144	Chlorokybus atmophyticus	Chlorokybus atmophyticus strain SAG 48.80 mitochondrion, complete genome
denovo512	52	1.00022	0	0.394514	0.605705	0	0	0	0	0	0	0	0	0	0	0	0	Bacteria	Bacteroidetes	Flavobacteria	Flavobacteriales	Flavobacteriaceae	Flavobacterium	denovo512	HM776988	422	96.45	0	689	871732	Flavobacterium sp. HME6133	Flavobacterium sp. HME6133 16S ribosomal RNA gene, partial sequence
denovo1937	69	0.994885	0	0	0	0	0	0	0	0.00495983	0	0.0123183	0.0115647	0.966042	0	0	0	Bacteria	Bacteroidetes	Sphingobacteriia	Sphingobacteriales	Saprospiraceae	Lewinella	denovo1937	AY527409	314	91.72	1e-117	433	263635	Saprospira sp. CNJ451	Saprospira sp. CNJ451 16S ribosomal RNA gene, partial sequence
denovo972	113	0.986115	0	0	0	0	0	0	0	0	0	0	0	0.029274	0	0.850709	0.106132	Unassigned						denovo972	KR150994	311	79.1	1e-48	204	826	Sebaldella termitidis	Sebaldella termitidis strain 151002920 16S ribosomal RNA gene, partial sequence
denovo1440	84	0.985899	0	0	0	0	0	0	0	0	0	0	0	0.029274	0	0.0250209	0.931604	Eukaryota	Holozoa	Choanomonada	Acanthoecida	Diaphanoeca		denovo1440	JF488800	336	100	3e-174	621	1010457	eukaryote SCGC AAA071-L17	Eukaryote SCGC AAA071-L17 18S ribosomal RNA gene, partial sequence
denovo517	156	0.943726	0.271228	0.281796	0.156311	0.129563	0.0296648	0.0110193	0.0641437	0	0	0	0	0	0	0	0	Bacteria	Proteobacteria	Deltaproteobacteria	Bdellovibrionales	Bacteriovoracaceae	Bacteriovorax	denovo517	AY294221	318	99.37	5e-161	577	242935	Bacteriovorax sp. PNEc1	Bacteriovorax sp. PNEc1 16S ribosomal RNA gene, partial sequence
denovo1708	206	0.930471	0.00276763	0	0	0	0.415307	0.512397	0	0	0	0	0	0	0	0	0	Eukaryota	Chloroplastida	Chlorophyceae	Chlamydomonas			denovo1708	AB701503	359	99.44	0	652	28456	Chlamydomonas geitleri	Chlamydomonas noctigama gene for 18S ribosomal RNA, partial sequence, strain: NIES-1048
denovo1853	90	0.928747	0	0	0	0	0	0	0	0.0198393	0	0.0985464	0	0	0.724942	0.0500417	0.0353774	Bacteria	Bacteroidetes	Flavobacteria	Flavobacteriales	Flavobacteriaceae	NS5_marine_group	denovo1853	JQ269280	417	94.72	0	645	1165231	bacterium WHC3-2	Bacterium WHC3-2 16S ribosomal RNA gene, partial sequence
denovo771	121	0.92778	0	0	0	0	0	0	0.705581	0.123996	0.0520969	0	0.0231294	0.014637	0	0.00834028	0	Bacteria	Bacteroidetes	Flavobacteria	Flavobacteriales	Flavobacteriaceae	Polaribacter	denovo771	JX863359	304	97.37	3e-143	518	1262156	Polaribacter sp. RCC2386	Polaribacter sp. RCC2386 16S ribosomal RNA gene, partial sequence
denovo553	47	0.91306	0	0.131505	0.781555	0	0	0	0	0	0	0	0	0	0	0	0	Eukaryota	Fungi	Chytridiomycota				denovo553	AY635821	347	99.14	2e-175	625	281835	Rhizophydium sp. JEL317	Rhizophydium sp. JEL317 isolate AFTOL-ID 35 18S ribosomal RNA gene, partial sequence
denovo1287	75	0.898916	0	0	0	0	0	0	0	0	0.0520969	0	0	0.102459	0	0.0250209	0.71934	Eukaryota	Rhizaria	Cercozoa	Thecofilosea	Cryomonadida	Cryothecomonas	denovo1287	GQ144679	365	99.73	0	669	741088	Cryothecomonas sp. APCC MC5-1Cryo	Cryothecomonas sp. APCC MC5-1Cryo small subunit ribosomal RNA gene, partial sequence
denovo1893	72	0.89727	0	0.0187864	0	0	0	0	0	0	0	0.837645	0.0115647	0.029274	0	0	0	Archaea	Euryarchaeota	Halobacteria	Halobacteriales	Deep_Sea_Hydrothermal_Vent_Gp_6(DHVEG-6)	Candidatus_Parvarchaeum	.	.	.	.	.	.	.	.	.
denovo179	95	0.893993	0.0415144	0.0375728	0	0.0152427	0	0	0.232521	0	0	0.443459	0.0693882	0.029274	0	0.0250209	0	Bacteria	Proteobacteria	Gammaproteobacteria	Enterobacteriales	Enterobacteriaceae		denovo179	KP901117	315	100	1e-162	582	1705320	Hafnia sp. India-BSP-9	Hafnia sp. India-BSP-9 16S ribosomal RNA gene, partial sequence
denovo840	105	0.881355	0.00553526	0.394514	0.0390778	0	0.181697	0.0440771	0	0.0495983	0.0651211	0	0.0578235	0.043911	0	0	0	Bacteria	Fusobacteria	Fusobacteria	Fusobacteriales	Fusobacteriaceae	Fusobacterium	denovo840	LC053839	316	97.78	1e-151	545	36851	[Clostridium] rectum	[Clostridium] rectum gene for 16S ribosomal RNA, partial sequence, strain: JCM 1412
denovo2492	305	0.879927	0.827521	0.0375728	0	0	0.0148324	0	0	0	0	0	0	0	0	0	0	Bacteria	Bacteroidetes	Sphingobacteriia	Sphingobacteriales	Sphingobacteriaceae	Pedobacter	denovo2492	JQ977097	466	98.71	0	828	1327445	Pedobacter sp. Cra9	Pedobacter sp. Cra9 16S ribosomal RNA gene, partial sequence
denovo1689	71	0.867241	0	0	0	0	0	0	0	0.00495983	0	0.862281	0	0	0	0	0	Archaea	Euryarchaeota	Halobacteria	Halobacteriales	Deep_Sea_Hydrothermal_Vent_Gp_6(DHVEG-6)	Candidatus_Parvarchaeum	.	.	.	.	.	.	.	.	.
denovo1300	114	0.862109	0	0.0563592	0	0.0152427	0.218778	0.00550964	0	0.0545581	0.260485	0	0.0462588	0.204918	0	0	0	Bacteria	Bacteroidetes	Bacteroidia	Bacteroidales	Bacteroidaceae	Bacteroides	denovo1300	AB200219	467	96.15	0	763	310297	Bacteroides plebeius	Bacteroides plebeius gene for 16S rRNA, partial sequence, strain: M35
denovo1748	73	0.856182	0	0	0	0	0	0	0	0	0	0	0	0.029274	0	0.0250209	0.801887	Eukaryota	Alveolata	Ciliophora	Spirotrichea	Choreotrichia	uncultured	denovo1748	KC411832	343	94.46	2e-145	525	1485196	Kleinstyla dorsicirrata	Kleinstyla dorsicirrata voucher MAE2 18S ribosomal RNA gene, complete sequence; macronuclear
denovo20	96	0.853748	0	0	0	0	0	0	0	0.0198393	0	0	0.0346941	0.014637	0.178609	0.558799	0.0471698	Bacteria	Proteobacteria	Alphaproteobacteria	Rhodobacterales	Rhodobacteraceae	g	denovo20	KT348324	350	98.29	5e-172	614	1696484	Roseovarius sp. N7M08 BPH	Roseovarius sp. N7M08 BPH 16S ribosomal RNA gene, partial sequence
denovo185	63	0.848253	0.00276763	0.507233	0.117233	0.22102	0	0	0	0	0	0	0	0	0	0	0	Bacteria	Actinobacteria	Actinobacteria	PeM15	f	g	denovo185	AY145534	407	93.12	1e-163	586	212173	actinobacterium GP-6	Actinobacterium GP-6 16S ribosomal RNA gene, partial sequence
denovo1850	87	0.834392	0	0	0	0	0	0	0.00801796	0.0446384	0	0.0369549	0.0346941	0.102459	0.0735449	0.333611	0.200472	Bacteria	Proteobacteria	Gammaproteobacteria	Alteromonadales	Alteromonadaceae		denovo1850	AY386337	320	100	2e-165	592	247637	marine gamma proteobacterium HTCC2246	Marine gamma proteobacterium HTCC2246 16S ribosomal RNA gene, partial sequence
denovo2166	92	0.830357	0	0.0563592	0.0781555	0.00762137	0.170573	0.00550964	0	0.00495983	0.0911696	0.0123183	0.0231294	0.380562	0	0	0	Bacteria	Fusobacteria	Fusobacteria	Fusobacteriales	Fusobacteriaceae	Fusobacterium	denovo2166	EU728722	352	99.15	1e-177	632	537325	Fusobacteriaceae bacterium DJF_B254	Fusobacteriaceae bacterium DJF_B254 16S ribosomal RNA gene, partial sequence
denovo2686	69	0.807623	0.0332116	0.281796	0.371239	0.0457282	0.037081	0.0385675	0	0	0	0	0	0	0	0	0	Bacteria	Proteobacteria	Betaproteobacteria	Burkholderiales	Comamonadaceae		denovo2686	LC109310	288	99.31	2e-144	521	54067	Xylophilus ampelinus	Xylophilus ampelinus gene for 16S ribosomal RNA, partial sequence, strain: BB-15
denovo2212	71	0.799084	0	0	0	0	0	0	0	0	0	0.357231	0.0115647	0	0.378231	0.0166806	0.0353774	Bacteria	Proteobacteria	Alphaproteobacteria	SAR11_clade	f	g	denovo2212	LN850157	420	93.33	4e-173	617	1659185	Candidatus Pelagibacter sp. AAA795-N17	Candidatus Pelagibacter sp. AAA795-N17 partial 16S rRNA gene
denovo2674	286	0.793423	0.786007	0	0	0	0.0074162	0	0	0	0	0	0	0	0	0	0	Bacteria	Actinobacteria	Actinobacteria	PeM15	f	g	denovo2674	AY145534	465	93.33	0	675	212173	actinobacterium GP-6	Actinobacterium GP-6 16S ribosomal RNA gene, partial sequence
denovo2078	72	0.791527	0	0	0	0	0	0	0	0.00495983	0	0.246366	0.0115647	0	0.357218	0.0417014	0.129717	Bacteria	Proteobacteria	Alphaproteobacteria				denovo2078	KR002737	317	96.53	2e-145	525	1777450	Mesorhizobium sp. Gs663	Mesorhizobium sp. Gs663 16S ribosomal RNA gene, partial sequence
denovo500	41	0.791312	0	0.244223	0.547089	0	0	0	0	0	0	0	0	0	0	0	0	Bacteria	Proteobacteria	Alphaproteobacteria	Sphingomonadales	Sphingomonadaceae	Novosphingobium	denovo500	JX949374	356	98.6	5e-177	630	1259477	Novosphingobium sp. RHLT1-21	Novosphingobium sp. RHLT1-21 16S ribosomal RNA gene, partial sequence
denovo45	72	0.764523	0	0	0	0	0	0	0	0.0148795	0	0.0615915	0	0.058548	0.609372	0.00834028	0.0117925	Bacteria	Bacteroidetes	Cytophagia	Cytophagales	Flammeovirgaceae	Marinoscillum	denovo45	NR_113833	254	98.82	7e-124	453	1026	Marinoscillum furvescens	Marinoscillum furvescens strain NBRC 15994 16S ribosomal RNA gene, partial sequence
denovo2274	74	0.762172	0	0	0	0	0	0	0	0	0	0	0	0	0	0.266889	0.495283	Eukaryota	Picozoa					denovo2274	JN934892	340	95.88	1e-152	549	1157700	Picobiliphyte sp. MS584-22	Picobiliphyte sp. MS584-22 18S ribosomal RNA gene, partial sequence
denovo996	64	0.759191	0	0	0	0	0	0	0	0	0	0	0	0.058548	0	0.0166806	0.683962	Bacteria	Cyanobacteria	Chloroplast	Chloroplast	Chloroplast	Chloroplast	denovo996	FJ002231	369	97.29	4e-173	617	265540	Minidiscus trioculatus	Minidiscus trioculatus isolate C38 16S ribosomal RNA gene, partial sequence; chloroplast
denovo2538	175	0.755518	0	0	0	0.00762137	0.433848	0.31405	0	0	0	0	0	0	0	0	0	Unassigned						denovo2538	AF193903	126	92.06	3e-40	176	33653	Cafeteria roenbergensis	Cafeteria roenbergensis mitochondrial DNA, complete genome
denovo18	99	0.754516	0	0	0	0.754516	0	0	0	0	0	0	0	0	0	0	0	Eukaryota	Alveolata	Ciliophora	Spirotrichea	Hypotrichia	Gonostomum	denovo18	LN869995	373	97.05	3e-174	621	1683247	Halteria sp. bLaN2	Halteria sp. bLaN2 partial 18S rRNA gene, isolate bLaN2 Halteria-like ciliate
denovo1866	67	0.748044	0	0	0	0	0	0	0	0	0	0.332594	0	0	0.346711	0.0333611	0.0353774	Unassigned						denovo1866	LN850141	300	99.67	6e-152	547	1659169	Candidatus Pelagibacter sp. AAA795-A08	Candidatus Pelagibacter sp. AAA795-A08 partial 16S rRNA gene
denovo2411	126	0.740262	0.0138381	0.0375728	0.17585	0.0152427	0.200237	0.297521	0	0	0	0	0	0	0	0	0	Eukaryota	Stramenopiles	T53A1				denovo2411	FN562442	521	90.98	0	693	36892	Pyramimonas olivacea	Pyramimonas olivacea partial 18S rRNA gene, strain M1668
denovo1781	171	0.735832	0.00276763	0	0	0	0.419015	0.31405	0	0	0	0	0	0	0	0	0	Bacteria	Cyanobacteria	Chloroplast	Chloroplast	Chloroplast	Chloroplast	denovo1781	AF394207	286	93.01	4e-112	414	40531	Polytoma oviforme	Polytoma oviforme 16S ribosomal RNA gene, partial sequence; leucoplast gene for leucoplast product
denovo2537	82	0.735343	0	0	0	0	0	0	0	0.00991965	0	0	0.0693882	0	0.0210128	0.517098	0.117925	Bacteria	Proteobacteria	Gammaproteobacteria	Oceanospirillales	OM182_clade	g	denovo2537	LC075347	330	98.79	3e-164	588	1704087	OM182 bacterium D4	OM182 bacterium D4 gene for 16S ribosomal RNA, partial sequence
denovo476	72	0.72004	0.0940994	0.150291	0.410317	0	0.0037081	0.0165289	0.0320718	0	0.0130242	0	0	0	0	0	0	Bacteria	Proteobacteria	Alphaproteobacteria	Sphingomonadales	Sphingomonadaceae	Novosphingobium	denovo476	KC157048	318	99.37	2e-160	575	1282858	Sphingopyxis rigui	Sphingopyxis rigui strain HME8676 16S ribosomal RNA gene, partial sequence
denovo463	69	0.714442	0	0	0	0	0	0	0	0.0247991	0	0.209411	0.0462588	0	0.315192	0.0834028	0.0353774	Bacteria	Bacteroidetes	Flavobacteria	Flavobacteriales	Flavobacteriaceae	NS5_marine_group	denovo463	KP769431	312	96.15	5e-141	510	1640250	Flavobacteriaceae sp. DN105_1H3	Flavobacteriaceae sp. DN105_1H3 16S ribosomal RNA gene, partial sequence
denovo835	145	0.708713	0.0110705	0.0563592	0.0390778	0.0152427	0.31148	0.275482	0	0	0	0	0	0	0	0	0	Bacteria	Bacteroidetes	Flavobacteria	Flavobacteriales	Flavobacteriaceae	Flavobacterium	denovo835	LT547828	266	98.12	1e-126	462	728056	Flavobacterium oncorhynchi	Flavobacterium oncorhynchi partial 16S rRNA gene, isolate 1_A
denovo696	49	0.707536	0	0	0	0	0	0	0	0.00495983	0	0	0	0.702576	0	0	0	Bacteria	Bacteroidetes	Flavobacteria	Flavobacteriales	Flavobacteriaceae		denovo696	KM362898	312	97.12	2e-145	525	1571688	Polaribacter sp. R-3-R-5-1	Polaribacter sp. R-3-R-5-1 16S ribosomal RNA gene, partial sequence
denovo1915	48	0.697939	0	0	0	0	0	0	0	0	0	0.0246366	0	0.673302	0	0	0	Eukaryota	Alveolata	Ciliophora	Conthreep	Phyllopharyngea	Dysteria	denovo1915	FJ870069	344	95.64	4e-153	551	693439	Microxysma acutum	Microxysma acutum isolate PHB08120901 small subunit ribosomal RNA gene, complete sequence
denovo824	70	0.690837	0	0	0	0	0	0	0	0	0	0	0	0	0	0.325271	0.365566	Eukaryota	Alveolata	Protalveolata	Syndiniales	Syndiniales Group I		denovo824	JF791049	339	100	6e-176	627	407301	Karlodinium veneficum	Karlodinium micrum clone 7901 18S ribosomal RNA gene, partial sequence
denovo680	58	0.689651	0	0	0	0	0	0	0	0	0	0	0	0.029274	0	0	0.660377	Bacteria	Cyanobacteria	Chloroplast	Chloroplast	Chloroplast	Chloroplast	denovo680	FJ002231	427	98.59	0	750	265540	Minidiscus trioculatus	Minidiscus trioculatus isolate C38 16S ribosomal RNA gene, partial sequence; chloroplast
denovo1135	156	0.685615	0.00276763	0	0	0	0.352269	0.330579	0	0	0	0	0	0	0	0	0	Bacteria	Cyanobacteria	Chloroplast	Chloroplast	Chloroplast	Chloroplast	denovo1135	AF394207	286	93.01	4e-112	414	40531	Polytoma oviforme	Polytoma oviforme 16S ribosomal RNA gene, partial sequence; leucoplast gene for leucoplast product
denovo957	58	0.683962	0	0	0	0	0	0	0	0	0	0	0	0	0	0	0.683962	Eukaryota	Alveolata	Dinoflagellata	Dinophyceae	Gymnodiniphycidae		denovo957	FN669511	363	100	0	671	732115	Gyrodinium cf. gutrula	Gyrodinium cf. gutrula partial 18S rRNA gene, strain GCGMS0407NS
denovo1369	57	0.683093	0	0	0	0	0	0	0	0	0	0	0.0231294	0.058548	0	0	0.601415	Bacteria	Cyanobacteria	Chloroplast	Chloroplast	Chloroplast	Chloroplast	denovo1369	JN207230	409	98.78	0	725	243198	Virgulinella fragilis	Virgulinella fragilis clone W622-9 16S ribosomal RNA gene, partial sequence; chloroplast
denovo2289	52	0.68076	0	0	0	0	0	0	0.0160359	0.0247991	0.0520969	0	0.0462588	0.541569	0	0	0	Bacteria	Bacteroidetes	Sphingobacteriia	Sphingobacteriales	NS11-12_marine_group	g	denovo2289	KC582602	316	88.92	1e-103	387	1303911	Cryomorphaceae bacterium JNU-L074	Cryomorphaceae bacterium JNU-L074 16S ribosomal RNA gene, partial sequence
denovo846	66	0.67386	0	0.281796	0.0390778	0	0.107535	0.0165289	0	0.00495983	0.0390727	0.0123183	0.0115647	0.161007	0	0	0	Bacteria	Bacteroidetes	Bacteroidia	Bacteroidales	Prevotellaceae	Prevotella	denovo846	NR_118334	473	93.02	0	682	671218	Alloprevotella rava	Alloprevotella rava strain 81/4-12 16S ribosomal RNA gene, partial sequence
denovo2434	63	0.670429	0	0	0	0	0	0	0	0	0	0	0	0	0	0.175146	0.495283	Eukaryota	Picozoa					denovo2434	JX988758	338	100	2e-175	625	1315715	Picomonas judraskeda	Picomonas judraskeda 18S ribosomal RNA gene, internal transcribed spacer 1, 5.8S ribosomal RNA gene, internal transcribed spacer 2, and 28S ribosomal RNA gene, complete sequence
denovo751	140	0.669291	0.00276763	0.0375728	0.0195389	0.0152427	0.296648	0.297521	0	0	0	0	0	0	0	0	0	Eukaryota	Chloroplastida	Trebouxiophyceae				denovo751	KU641127	498	99.6	0	909	3168	Chlorella-like algae	Chlorella-like algae voucher HS26 18S ribosomal RNA gene, partial sequence; internal transcribed spacer 1, 5.8S ribosomal RNA gene, and internal transcribed spacer 2, complete sequence; and 28S ribosomal RNA gene, partial sequence
denovo1220	59	0.656566	0	0	0	0	0	0	0	0	0	0	0	0.029274	0	0.108424	0.518868	Bacteria	Cyanobacteria	Chloroplast	Chloroplast	Chloroplast	Chloroplast	denovo1220	AP014625	284	100	2e-145	525	1534972	Triparma laevis	Triparma laevis chloroplast DNA, complete sequence
denovo724	56	0.652459	0	0	0	0	0	0	0	0	0	0	0	0.014637	0.0315192	0.0166806	0.589623	Eukaryota	Alveolata	Ciliophora	Spirotrichea	Oligotrichia	uncultured	denovo724	KJ534583	356	97.19	4e-168	601	1537145	Cyrtostrombidium sp. SFT-2014	Cyrtostrombidium sp. SFT-2014 18S ribosomal RNA gene, partial sequence; macronuclear
denovo801	68	0.646193	0	0	0	0	0	0	0.160359	0.0644777	0.0390727	0	0.265988	0.087822	0	0.0166806	0.0117925	Bacteria	Proteobacteria	Gammaproteobacteria	BD7-8_marine_group	f	g	denovo801	AJ620496	407	97.79	0	699	260704	Olavius algarvensis Gamma 3 endosymbiont	Olavius algarvensis Gamma 3 endosymbiont 16S rRNA gene, clone OalgEIV1-43
denovo136	33	0.643278	0	0.0375728	0.605705	0	0	0	0	0	0	0	0	0	0	0	0	Bacteria	Bacteroidetes	Sphingobacteriia	Sphingobacteriales	Saprospiraceae	g	denovo136	NR_074420	288	93.06	4e-112	414	2350	Haliscomenobacter hydrossis	Haliscomenobacter hydrossis strain DSM 1100 16S ribosomal RNA gene, complete sequence
denovo2389	76	0.634463	0.0249087	0.093932	0.312622	0	0.103827	0.0991736	0	0	0	0	0	0	0	0	0	Bacteria	Bacteroidetes	Flavobacteria	Flavobacteriales	Flavobacteriaceae	Flavobacterium	denovo2389	JQ692099	467	99.57	0	850	402734	Flavobacterium terrigena	Flavobacterium terrigena strain R6S-5-1 16S ribosomal RNA gene, partial sequence
denovo1139	176	0.63307	0.404074	0	0.0390778	0.16767	0.0222486	0	0	0	0	0	0	0	0	0	0	Bacteria	Candidate_division_OP11	c	o	f	g	denovo1139	JQ407561	510	75.88	3e-56	230	1249795	bacterium PK15(2012)	Bacterium PK15(2012) 16S ribosomal RNA gene, partial sequence
denovo16	46	0.629266	0	0	0	0	0	0	0	0	0	0.0123183	0	0.468384	0.0105064	0.00834028	0.129717	Bacteria	Cyanobacteria	Chloroplast	Chloroplast	Chloroplast	Chloroplast	denovo16	LK391820	301	98.01	2e-144	521	1510397	Pyramimonas oltmannsii	Pyramimonas oltmannsii chloroplast partial 16S rRNA gene, strain F924
denovo2075	53	0.614643	0	0	0	0	0	0	0	0	0	0	0	0	0	0.0250209	0.589623	Bacteria	Cyanobacteria	Chloroplast	Chloroplast	Chloroplast	Chloroplast	denovo2075	JN207219	433	97.23	0	726	243198	Virgulinella fragilis	Virgulinella fragilis clone N815-11 16S ribosomal RNA gene, partial sequence; chloroplast
denovo46	43	0.613569	0	0	0	0	0	0	0	0.00495983	0	0	0.0231294	0.58548	0	0	0	Bacteria	Proteobacteria	Gammaproteobacteria	Alteromonadales	Alteromonadaceae	Glaciecola	denovo46	LK995421	313	100	1e-161	579	1522148	Glaciecola sp. 3-9	Glaciecola sp. 3-9 partial 16S rRNA gene, isolate 3-9
denovo893	52	0.611922	0	0	0	0	0	0	0	0	0	0	0	0	0.0105064	0	0.601415	Bacteria	Cyanobacteria	Chloroplast	Chloroplast	Chloroplast	Chloroplast	denovo893	FJ002173	402	99.75	0	736	216777	Proboscia alata	Proboscia alata isolate C94 16S ribosomal RNA gene, partial sequence; chloroplast
denovo320	151	0.606202	0	0	0	0.0304855	0.482053	0.0936639	0	0	0	0	0	0	0	0	0	Eukaryota	Fungi	Chytridiomycota				denovo320	EF443138	515	97.48	0	878	447962	Clydaea vesicula	Chytridiales sp. PL70 18S ribosomal RNA gene, partial sequence
denovo1477	42	0.605077	0	0	0	0	0	0	0	0.00495983	0	0	0	0.600117	0	0	0	Bacteria	Bacteroidetes	Sphingobacteriia	Sphingobacteriales	Saprospiraceae	g	denovo1477	NR_114211	314	94.59	1e-132	483	442734	Lewinella antarctica	Lewinella antarctica strain NBRC 103142 16S ribosomal RNA gene, partial sequence
denovo387	74	0.597476	0	0.0563592	0	0.541117	0	0	0	0	0	0	0	0	0	0	0	Bacteria	Proteobacteria	Betaproteobacteria	Burkholderiales	Burkholderiaceae	Polynucleobacter	denovo387	LC132856	398	97.74	0	678	576611	Polynucleobacter necessarius subsp. asymbioticus	Polynucleobacter necessarius subsp. asymbioticus gene for 16S ribosomal RNA, partial sequence, strain: ICHIF20
denovo758	106	0.593115	0.135614	0.0187864	0.0195389	0.419175	0	0	0	0	0	0	0	0	0	0	0	Bacteria	Candidate_division_OP11	c	o	f	g	denovo758	CP011212	308	84.42	6e-76	294	1619077	candidate division TM6 bacterium GW2011_GWF2_28_16	Candidate division TM6 bacterium GW2011_GWF2_28_16, complete genome
denovo2407	57	0.591599	0	0	0	0	0	0	0	0.00495983	0	0.0739098	0	0	0.430763	0.058382	0.0235849	Bacteria	Proteobacteria	Deltaproteobacteria	SAR324_clade(Marine_group_B)	f	g	denovo2407	U65908	319	98.12	7e-155	556	1826778	N/A	Unidentified eubacterium clone Sar324 16S ribosomal RNA gene, complete sequence
denovo1021	56	0.587274	0	0	0	0	0	0	0	0	0	0	0	0.014637	0	0.183486	0.389151	Eukaryota	Stramenopiles	MAST-1	MAST-1 A			denovo1021	AF167154	398	92.71	5e-157	564	91992	Bolidomonas pacifica	Bolidomonas pacifica var. eleuthera strain OLI120SD 18S ribosomal RNA gene, partial sequence
denovo639	78	0.584759	0.00553526	0	0	0.579224	0	0	0	0	0	0	0	0	0	0	0	Bacteria	Actinobacteria	Actinobacteria	Frankiales	Sporichthyaceae	hgcI_clade	denovo639	LN812095	313	95.85	9e-139	503	1612234	Microbacteriaceae bacterium SKY-11	Microbacteriaceae bacterium SKY-11 partial 16S rRNA gene, strain SKY-11, isolate fresh water
denovo861	58	0.584014	0	0	0	0	0	0	0	0	0	0.0123183	0.0115647	0	0.367724	0.133445	0.0589623	Bacteria	Bacteroidetes	Flavobacteria	Flavobacteriales	Cryomorphaceae	Owenweeksia	denovo861	NR_136475	420	90.24	9e-150	540	1577780	Phaeocystidibacter sp. G18	Phaeocystidibacter marisrubri strain G18 16S ribosomal RNA, partial sequence
denovo818	42	0.581792	0	0	0	0	0	0	0	0.00991965	0.0911696	0.0123183	0	0.468384	0	0	0	Eukaryota	Chloroplastida	Ulvophyceae				denovo818	KT180156	334	100	3e-173	617	189348	Monostroma angicava	Monostroma angicava 18S ribosomal RNA gene, partial sequence; internal transcribed spacer 1, 5.8S ribosomal RNA gene, and internal transcribed spacer 2, complete sequence; and 28S ribosomal RNA gene, partial sequence
denovo817	110	0.581537	0.0138381	0.093932	0.0781555	0	0.274399	0.121212	0	0	0	0	0	0	0	0	0	Bacteria	Proteobacteria	Betaproteobacteria	Burkholderiales	Oxalobacteraceae	Undibacterium	denovo817	KM187562	476	97.06	0	798	1556734	Oxalobacteraceae bacterium HP9R	Oxalobacteraceae bacterium HP9R 16S ribosomal RNA gene, partial sequence
denovo1372	56	0.577631	0.00553526	0.281796	0.0195389	0.205777	0.0111243	0	0.0160359	0.0247991	0.0130242	0	0	0	0	0	0	Bacteria	Proteobacteria	Betaproteobacteria	Burkholderiales			denovo1372	KR338991	468	98.08	0	808	470868	Achromobacter marplatensis	Achromobacter marplatensis strain DCY105 16S ribosomal RNA gene, partial sequence
denovo581	68	0.575659	0.121776	0.375728	0.0781555	0	0	0	0	0	0	0	0	0	0	0	0	Bacteria	Actinobacteria	Acidimicrobiia	Acidimicrobiales	uncultured	g	denovo581	NR_132289	460	95.65	0	739	1052257	Aciditerrimonas sp. CH22-21	Aquihabitans daechungensis strain CH22-21 16S ribosomal RNA, partial sequence
denovo2326	206	0.572953	0.561829	0	0	0	0.0111243	0	0	0	0	0	0	0	0	0	0	Bacteria	Actinobacteria	Actinobacteria	PeM15	f	g	denovo2326	AY145534	393	91.86	9e-150	540	212173	actinobacterium GP-6	Actinobacterium GP-6 16S ribosomal RNA gene, partial sequence
denovo268	44	0.558975	0	0	0	0	0.0037081	0.0110193	0	0	0	0	0	0.365925	0	0.0250209	0.153302	Eukaryota	Rhizaria	Cercozoa	Thecofilosea			denovo268	AF290540	364	99.18	0	654	151027	Cryothecomonas longipes	Cryothecomonas longipes small subunit ribosomal RNA gene, complete sequence
denovo2364	93	0.554409	0.199269	0.281796	0.0586166	0	0.0037081	0.0110193	0	0	0	0	0	0	0	0	0	Bacteria	Bacteroidetes	Sphingobacteriia	Sphingobacteriales	Chitinophagaceae	Sediminibacterium	denovo2364	KJ726630	306	99.02	1e-152	549	1516154	Sediminibacterium sp. OTC5a	Sediminibacterium sp. OTC5a 16S ribosomal RNA gene, partial sequence
denovo248	40	0.552743	0	0.356942	0.0586166	0.137185	0	0	0	0	0	0	0	0	0	0	0	Bacteria	Actinobacteria	Actinobacteria	PeM15	f	g	denovo248	AY145534	442	92.76	2e-177	632	212173	actinobacterium GP-6	Actinobacterium GP-6 16S ribosomal RNA gene, partial sequence
denovo526	31	0.551141	0	0.46966	0.0586166	0.0228641	0	0	0	0	0	0	0	0	0	0	0	Bacteria	Actinobacteria	Actinobacteria	PeM15	f	g	denovo526	AY145534	330	91.21	2e-121	446	212173	actinobacterium GP-6	Actinobacterium GP-6 16S ribosomal RNA gene, partial sequence
denovo666	63	0.548165	0	0	0	0	0	0	0.39288	0.00495983	0	0.0862281	0.0115647	0	0.052532	0	0	Bacteria	Proteobacteria	Alphaproteobacteria	SAR11_clade	Chesapeake-Delaware_Bay	g	denovo666	NR_074410	356	98.6	5e-177	630	1002672	Candidatus Pelagibacter sp. IMCC9063	Candidatus Pelagibacter sp. IMCC9063 strain IMCC9063 16S ribosomal RNA, complete sequence
denovo1583	129	0.545285	0	0.0187864	0.0195389	0	0.396767	0.110193	0	0	0	0	0	0	0	0	0	Eukaryota	Fungi	Chytridiomycota				denovo1583	Z14012	498	94.38	0	760	1433469	Cetraspora pellucida	Scutellospora pellucida rDNA for small subunit rRNA
denovo1094	46	0.539615	0	0.26301	0.0390778	0.129563	0	0	0.0801796	0.00495983	0	0.0123183	0	0	0.0105064	0	0	Bacteria	Actinobacteria	Actinobacteria	PeM15	f	g	denovo1094	AY145534	458	94.98	0	708	212173	actinobacterium GP-6	Actinobacterium GP-6 16S ribosomal RNA gene, partial sequence
denovo1899	45	0.537662	0	0	0	0	0	0	0	0	0	0.455777	0	0	0.0735449	0.00834028	0	Bacteria	Proteobacteria	Gammaproteobacteria	Thiotrichales	Thiotrichaceae	Thiothrix	denovo1899	AB983478	313	96.49	3e-143	518	1537524	Ectothiorhodospiraceae bacterium gps52	Thiogranum longum gene for 16S ribosomal RNA, partial sequence
denovo1281	28	0.531287	0	0.394514	0.136772	0	0	0	0	0	0	0	0	0	0	0	0	Bacteria	Proteobacteria	Gammaproteobacteria	Pseudomonadales	Moraxellaceae	Perlucidibaca	denovo1281	JX458449	466	96.78	0	771	1341550	Moraxellaceae bacterium W2.09-231	Moraxellaceae bacterium W2.09-231 16S ribosomal RNA gene, partial sequence
denovo899	46	0.528644	0	0	0	0	0	0	0	0	0	0	0	0	0	0.0333611	0.495283	Bacteria	Cyanobacteria	Chloroplast	Chloroplast	Chloroplast	Chloroplast	denovo899	LN735380	330	95.15	3e-143	518	240364	Chaetoceros neogracile	Chaetoceros neogracile chloroplast partial 16S rRNA gene, strain RCC 2506
denovo2412	99	0.524082	0.00276763	0.0375728	0.0390778	0.0152427	0.159448	0.269972	0	0	0	0	0	0	0	0	0	Bacteria	Proteobacteria	Gammaproteobacteria	Xanthomonadales	Xanthomonadaceae	Arenimonas	denovo2412	KP731979	502	99.6	0	915	1681834	Arenimonas sp. HMF3017	Arenimonas sp. HMF3017 16S ribosomal RNA gene, partial sequence
denovo754	65	0.52403	0.00276763	0.0563592	0	0.464904	0	0	0	0	0	0	0	0	0	0	0	Bacteria	Proteobacteria	Betaproteobacteria	Burkholderiales	Burkholderiaceae	Polynucleobacter	denovo754	LC132856	362	98.9	0	643	576611	Polynucleobacter necessarius subsp. asymbioticus	Polynucleobacter necessarius subsp. asymbioticus gene for 16S ribosomal RNA, partial sequence, strain: ICHIF20
denovo412	129	0.51978	0	0	0	0	0.393058	0.126722	0	0	0	0	0	0	0	0	0	Unassigned						denovo412	AF222718	377	81.43	7e-76	294	47573	Chrysodidymus synuroideus	Chrysodidymus synuroideus mitochondrion, complete genome
denovo2359	80	0.519406	0	0.169078	0.0781555	0.00762137	0.203945	0.0606061	0	0	0	0	0	0	0	0	0	Bacteria	Bacteroidetes	Sphingobacteriia	Sphingobacteriales	NS11-12_marine_group	g	denovo2359	CP012155	504	94.05	0	756	1690483	N/A	Bacteroidetes bacterium UKL13-3, complete genome
denovo1543	57	0.518744	0.0304439	0.0375728	0	0	0.0074162	0.00550964	0.112251	0.00991965	0.0260485	0.184775	0.0462588	0.058548	0	0	0	Bacteria	Proteobacteria	Gammaproteobacteria	Pseudomonadales	Pseudomonadaceae	Pseudomonas	denovo1543	KX082654	315	100	1e-162	582	1835583	N/A	Pseudomonas sp. P-13 16S ribosomal RNA gene, partial sequence
denovo95	36	0.515554	0	0	0	0	0	0	0	0	0	0	0	0.468384	0	0	0.0471698	Bacteria	Cyanobacteria	Chloroplast	Chloroplast	Chloroplast	Chloroplast	denovo95	KM218905	408	99.02	0	730	1563515	Peridiniaceae sp. UMPCCC 1115	Peridiniaceae sp. UMPCCC 1115 16S ribosomal RNA gene, partial sequence; plastid
denovo853	38	0.512106	0	0	0	0	0	0	0	0.0198393	0	0.0123183	0.0115647	0.468384	0	0	0	Bacteria	Bacteroidetes	Flavobacteria	Flavobacteriales	NS9_marine_group	g	denovo853	FN662632	422	94.79	0	652	711369	CFB group bacterium epibiont of Rimicaris exoculata	CFB group bacterium epibiont of Rimicaris exoculata, South MAR individual 146624, clone SM146624_257
denovo439	45	0.508674	0	0	0	0	0	0	0	0.00991965	0	0.369549	0	0	0.0840513	0.0333611	0.0117925	Bacteria	Proteobacteria	Alphaproteobacteria	Rhodospirillales	Rhodospirillaceae	Defluviicoccus	denovo439	KP711589	283	90.46	3e-98	368	1683080	Oceanibaculum sp. SLG310B1-41	Oceanibaculum sp. SLG310B1-41 16S ribosomal RNA gene, partial sequence
denovo2018	50	0.507689	0	0	0	0	0	0	0	0	0	0.0246366	0	0	0.367724	0.0917431	0.0235849	Bacteria	Deferribacteres	Deferribacteres	Deferribacterales	SAR406_clade(Marine_group_A)	g	denovo2018	AF424321	339	87.91	5e-107	398	1826778	N/A	Unidentified bacterium MERTZ_21CM_187 16S ribosomal RNA gene, partial sequence
denovo340	112	0.507496	0	0	0	0.00762137	0.229902	0.269972	0	0	0	0	0	0	0	0	0	Eukaryota	Stramenopiles	Bicosoecida	Siluaniidae	Siluania		denovo340	AF072883	362	94.75	8e-155	556	78393	Siluania monomastiga	Siluania monomastiga 18S small subunit ribosomal RNA gene, partial sequence
denovo1324	41	0.505051	0	0	0	0	0	0	0	0	0	0.505051	0	0	0	0	0	Archaea	Euryarchaeota	Halobacteria	Halobacteriales	Deep_Sea_Hydrothermal_Vent_Gp_6(DHVEG-6)	Candidatus_Parvarchaeum	.	.	.	.	.	.	.	.	.
denovo420	48	0.503232	0	0	0	0	0	0	0	0.00495983	0	0.0492732	0	0	0.220635	0.0750626	0.153302	Archaea	Euryarchaeota	Thermoplasmata	Thermoplasmatales	Marine_Group_II	g	denovo420	KP211789	315	99.05	1e-157	566	1680827	Candidatus Thalassoarchaea mediterranii	Candidatus Thalassoarchaea mediterranii clone MedDCM-OCT2007-C5784 genomic sequence
denovo2563	39	0.503018	0	0	0	0	0	0	0	0	0.455848	0	0	0	0	0	0.0471698	Eukaryota	Cryptophyceae	Cryptomonadales	Teleaulax			denovo2563	DQ452092	429	99.3	0	774	46947	Geminigera cryophila	Geminigera cryophila 18S ribosomal RNA gene, partial sequence; nucleomorph
denovo2643	81	0.502778	0	0.0751456	0	0	0.21507	0.0220386	0	0.00991965	0.0781454	0	0	0.102459	0	0	0	Bacteria	Firmicutes	Clostridia	Clostridiales	Ruminococcaceae	g	denovo2643	U81762	456	95.39	0	723	1826778	N/A	Unidentified eubacterium clone vadinHA42 16S ribosomal RNA gene, partial sequence
denovo2460	54	0.495867	0	0	0	0	0	0	0	0.00495983	0	0	0	0	0.136583	0.28357	0.0707547	Bacteria	Proteobacteria	Alphaproteobacteria	Rhodobacterales	Rhodobacteraceae	g	denovo2460	EF027772	282	93.97	2e-115	425	409661	Rhizobiaceae bacterium L25m	Rhizobiaceae bacterium L25m 16S ribosomal RNA gene, partial sequence
denovo464	46	0.495827	0	0.0187864	0.3517	0	0.0482053	0.077135	0	0	0	0	0	0	0	0	0	Bacteria	Cyanobacteria	Chloroplast	Chloroplast	Chloroplast	Chloroplast	denovo464	DQ396875	207	88.89	2e-61	246	3088	Acutodesmus obliquus	Scenedesmus obliquus strain UTEX 393 chloroplast, complete genome
denovo2250	105	0.492038	0	0	0	0	0.177989	0.31405	0	0	0	0	0	0	0	0	0	Eukaryota	Alveolata	Protalveolata	Colpodellida			denovo2250	AY234843	505	98.81	0	900	234065	Colpodella edax	Colpodella edax 18S ribosomal RNA gene, partial sequence
denovo2297	25	0.477937	0	0.26301	0.214928	0	0	0	0	0	0	0	0	0	0	0	0	Bacteria	Bacteroidetes	Flavobacteria	Flavobacteriales	Flavobacteriaceae	Flavobacterium	denovo2297	HM776988	427	97.42	0	723	871732	Flavobacterium sp. HME6133	Flavobacterium sp. HME6133 16S ribosomal RNA gene, partial sequence
denovo945	46	0.474871	0	0	0	0	0	0	0	0.0793572	0	0.0369549	0.127212	0.219555	0	0	0.0117925	Bacteria	Bacteroidetes	Flavobacteria	Flavobacteriales	Flavobacteriaceae	Polaribacter	denovo945	AB810252	317	100	9e-164	586	1309790	Polaribacter sp. ARTO-106	Polaribacter sp. ARTO-106 gene for 16S ribosomal RNA, partial sequence
denovo1769	51	0.473685	0	0	0	0	0	0	0	0	0	0	0	0	0	0.30859	0.165094	Unassigned						denovo1769	CP012411	193	82.9	7e-36	161	114186	Candidatus Carsonella ruddii	Candidatus Carsonella ruddii strain YCCR, complete genome
denovo2494	32	0.468384	0	0	0	0	0	0	0	0	0	0	0	0.468384	0	0	0	Eukaryota	Alveolata	Ciliophora	Conthreep	Phyllopharyngea	Dysteria	denovo2494	FJ870068	339	96.17	1e-153	553	693909	Dysteria pectinata	Dysteria pectinata isolate PHB08111302 small subunit ribosomal RNA gene, complete sequence
denovo2680	40	0.464794	0	0	0	0	0	0	0	0	0	0	0	0	0	0.0166806	0.448113	Eukaryota	Stramenopiles	MAST-3				denovo2680	JF791062	344	94.48	2e-145	525	114254	Rhizidiomyces apophysatus	Rhizidiomyces apophysatus clone 7952 18S ribosomal RNA gene, partial sequence
denovo2196	62	0.454968	0	0	0	0	0	0	0	0.208313	0	0	0.173471	0.073185	0	0	0	Eukaryota	Alveolata	Protalveolata	Perkinsidae	NA2-2D10		denovo2196	AF009245	327	96.33	1e-148	536	62967	Frenkelia glareoli	Frenkelia glareoli small ribosomal subunit RNA gene, complete sequence
denovo61	34	0.454868	0.00276763	0.112718	0.293083	0	0.0407891	0.00550964	0	0	0	0	0	0	0	0	0	Bacteria	Proteobacteria	Gammaproteobacteria	Oceanospirillales	oc58	g	denovo61	JN242792	403	98.76	0	715	1107859	Candidatus Halomonas phosphatis	Candidatus Halomonas phosphatis clone ASM40 16S ribosomal RNA gene, partial sequence
denovo943	52	0.452889	0	0.0751456	0.0195389	0.358204	0	0	0	0	0	0	0	0	0	0	0	Bacteria	Proteobacteria	Betaproteobacteria	Burkholderiales	Alcaligenaceae	Pusillimonas	denovo943	KT247636	408	96.57	0	667	1679043	Achromobacter sp. Iso26	Achromobacter sp. Iso26 16S ribosomal RNA gene, partial sequence
denovo125	38	0.452136	0	0	0	0	0	0	0.0160359	0.00495983	0	0.431141	0	0	0	0	0	Archaea	Euryarchaeota	Halobacteria	Halobacteriales	Deep_Sea_Hydrothermal_Vent_Gp_6(DHVEG-6)	Candidatus_Parvarchaeum	.	.	.	.	.	.	.	.	.
denovo273	94	0.45173	0.074726	0	0.0586166	0	0.0704539	0.247934	0	0	0	0	0	0	0	0	0	Eukaryota	Alveolata	Ciliophora	Conthreep	Oligohymenophorea		denovo273	JN120253	357	99.16	0	643	1126592	Vorticella sp. PPS-2011b	Vorticella sp. PPS-2011b isolate 166vkarasumaextremelysmalljapan18s 18S ribosomal RNA gene, partial sequence
denovo931	47	0.45061	0	0.0187864	0	0	0	0	0	0	0	0	0.0115647	0	0.0840513	0.241868	0.0943396	Bacteria	Proteobacteria	Gammaproteobacteria	Oceanospirillales	OM182_clade	g	denovo931	AY386343	314	98.73	2e-155	558	247643	marine gamma proteobacterium HTCC2180	Marine gamma proteobacterium HTCC2180 16S ribosomal RNA gene, partial sequence
denovo360	133	0.45013	0.290601	0.0187864	0	0.0685923	0.0556215	0.0165289	0	0	0	0	0	0	0	0	0	Unassigned						denovo360	FJ821679	482	89.21	3e-165	592	692387	Spiroplasma sp. BARC 4906	Spiroplasma sp. BARC 4906 16S ribosomal RNA gene, partial sequence
denovo1575	32	0.448432	0	0	0	0	0	0	0	0.00495983	0	0	0.0231294	0.409836	0.0105064	0	0	Bacteria	Bacteroidetes	Flavobacteria	Flavobacteriales	Flavobacteriaceae	Pibocella	denovo1575	JQ907345	415	99.04	0	741	1191498	Maribacter sp. BSw21917	Maribacter sp. BSw21917 16S ribosomal RNA gene, partial sequence
denovo1869	96	0.448166	0	0	0	0.00762137	0.170573	0.269972	0	0	0	0	0	0	0	0	0	Bacteria	Cyanobacteria	Chloroplast	Chloroplast	Chloroplast	Chloroplast	denovo1869	HM213558	334	97.31	6e-156	560	212501	Elphidium excavatum	Elphidium excavatum isolate A217.75 small subunit ribosomal RNA (SSU) gene, partial sequence; plastid
denovo2258	104	0.446895	0	0	0	0	0.259567	0.187328	0	0	0	0	0	0	0	0	0	Bacteria	Cyanobacteria	Chloroplast	Chloroplast	Chloroplast	Chloroplast	denovo2258	KF554427	454	99.34	0	821	1415603	Chlorella sp. ArM0029B	Chlorella sp. ArM0029B chloroplast, complete genome
denovo1696	138	0.4388	0.293369	0	0	0.0381069	0.0852863	0.0220386	0	0	0	0	0	0	0	0	0	Bacteria	Actinobacteria	Actinobacteria	Frankiales	Sporichthyaceae	hgcI_clade	denovo1696	FJ428831	275	97.45	3e-128	468	573600	Candidatus Planktophila limnetica	Candidatus Planktophila limnetica strain MWH-EgelM2-3.acI 16S ribosomal RNA gene, partial sequence
denovo485	37	0.436321	0	0	0	0	0	0	0	0	0	0	0	0	0	0	0.436321	Bacteria	Cyanobacteria	Chloroplast	Chloroplast	Chloroplast	Chloroplast	denovo485	FJ002241	330	97.88	3e-158	568	265616	Proboscia indica	Proboscia indica isolate C66 16S ribosomal RNA gene, partial sequence; chloroplast
denovo2532	59	0.435435	0.00276763	0.0375728	0.195389	0	0.126075	0.0606061	0	0	0.0130242	0	0	0	0	0	0	Bacteria	Firmicutes	Bacilli	Bacillales	Staphylococcaceae		denovo2532	NR_028913	461	99.78	0	846	110845	Jeotgalicoccus pinnipedialis	Jeotgalicoccus pinnipedialis strain A/G14/99/10 16S ribosomal RNA gene, partial sequence
denovo2618	39	0.435271	0	0	0	0	0	0	0	0.0595179	0.0390727	0.0123183	0.0462588	0.278103	0	0	0	Bacteria	Proteobacteria	Alphaproteobacteria	Kordiimonadales	Kordiimonadaceae	Kordiimonas	denovo2618	NR_132291	282	100	2e-144	521	1215923	alpha proteobacterium BH-4	Lentilitoribacter donghaensis strain BH-4 16S ribosomal RNA, partial sequence
denovo2671	40	0.434226	0	0	0	0	0	0	0	0	0	0.0862281	0	0	0.336205	0	0.0117925	Bacteria	Proteobacteria	Alphaproteobacteria	SAR11_clade			denovo2671	NR_074224	416	95.91	0	667	335992	Candidatus Pelagibacter ubique HTCC1062	Candidatus Pelagibacter ubique HTCC1062 strain HTCC1062 16S ribosomal RNA, complete sequence
denovo1946	35	0.433459	0	0	0	0	0	0	0	0	0	0.418822	0	0.014637	0	0	0	Archaea	Euryarchaeota	Halobacteria	Halobacteriales	Deep_Sea_Hydrothermal_Vent_Gp_6(DHVEG-6)	g	denovo1946	CP010425	342	88.01	1e-108	403	1579373	archaeon GW2011_AR15	Archaeon GW2011_AR15 genome
denovo589	42	0.433144	0	0	0	0	0	0	0	0	0	0	0	0	0	0.150125	0.283019	Eukaryota	Picozoa					denovo589	JN934891	326	99.08	1e-162	582	1157699	Picobiliphyte sp. MS584-11	Picobiliphyte sp. MS584-11 18S ribosomal RNA gene, partial sequence
denovo2655	36	0.432924	0	0	0	0	0	0	0	0	0.0651211	0	0	0.029274	0	0.00834028	0.330189	Eukaryota	Chloroplastida	Prasinophytae	Pyramimonas			denovo2655	AJ404886	340	99.41	3e-173	617	132611	Pyramimonas australis	Pyramimonas australis partial 18S rRNA gene
denovo1318	37	0.429416	0	0	0	0	0	0	0	0	0	0	0	0	0	0.0166806	0.412736	Bacteria	Cyanobacteria	Chloroplast	Chloroplast	Chloroplast	Chloroplast	denovo1318	AJ536466	330	97.58	6e-156	560	218684	Corethron pennatum	Corethron pennatum chloroplast 16S rRNA gene, strain P135
denovo2557	92	0.427619	0	0	0	0	0.163156	0.264463	0	0	0	0	0	0	0	0	0	Eukaryota	Chloroplastida	Chlorophyceae				denovo2557	AB753036	491	98.98	0	880	420350	Chlamydomonas perpusilla var. perpusilla	Chlamydomonas perpusilla var. perpusilla gene for 18S ribosomal RNA, partial sequence, strain: NIES-1848
denovo1167	67	0.425855	0.0359792	0	0	0.365826	0.0185405	0.00550964	0	0	0	0	0	0	0	0	0	Bacteria	Proteobacteria	Betaproteobacteria	Burkholderiales			denovo1167	KJ755053	316	96.2	1e-142	516	1523504	Ralstonia sp. SRY4	Ralstonia sp. SRY4 16S ribosomal RNA gene, partial sequence
denovo2420	29	0.424473	0	0	0	0	0	0	0	0	0	0	0	0.424473	0	0	0	Bacteria	Bacteroidetes	Sphingobacteriia	Sphingobacteriales	Saprospiraceae	Aureispira	denovo2420	AY527410	320	98.75	3e-158	568	263636	Saprospira sp. CNJ640	Saprospira sp. CNJ640 16S ribosomal RNA gene, partial sequence
denovo2535	31	0.422046	0	0	0	0	0	0	0	0.00991965	0	0.0492732	0.0115647	0.351288	0	0	0	Eukaryota	Alveolata	Ciliophora	Spirotrichea	Hypotrichia		denovo2535	EU220226	378	99.21	0	680	552938	Thigmokeronopsis stoecki	Thigmokeronopsis stoecki small subunit ribosomal RNA gene, partial sequence
denovo1417	96	0.420833	0	0	0	0	0.222486	0.198347	0	0	0	0	0	0	0	0	0	Eukaryota	Chloroplastida	Chlorophyceae				denovo1417	AB701548	356	98.6	5e-177	630	1034598	Chlamydomonas proteus	Chlamydomonas proteus gene for 18S ribosomal RNA, partial sequence, strain: NIES-2231
denovo1106	49	0.39929	0	0.0751456	0.0586166	0	0.0407891	0.0495868	0	0.0644777	0.0520969	0.0123183	0.0462588	0	0	0	0	Bacteria	Proteobacteria	Alphaproteobacteria	Rhodobacterales	Rhodobacteraceae	Rhodobacter	denovo1106	KT720393	240	99.17	3e-117	431	1799485	Rhodobacter sp. SL12-6	Rhodobacter sp. SL12-6 16S ribosomal RNA gene, partial sequence
denovo1011	33	0.399146	0	0	0	0	0	0	0	0.00495983	0	0.394186	0	0	0	0	0	Archaea	Euryarchaeota	Halobacteria	Halobacteriales	Deep_Sea_Hydrothermal_Vent_Gp_6(DHVEG-6)	Candidatus_Parvarchaeum	.	.	.	.	.	.	.	.	.
denovo1520	34	0.397956	0	0.281796	0	0	0.0482053	0.0110193	0	0	0.0130242	0	0	0.043911	0	0	0	Bacteria	Proteobacteria	Alphaproteobacteria	Rhodobacterales	Rhodobacteraceae	Paracoccus	denovo1520	KU199219	312	97.12	5e-146	527	1826851	N/A	Loktanella sp. UKMGb03C 16S ribosomal RNA gene, partial sequence
denovo1014	43	0.396606	0	0	0	0	0	0	0	0	0	0	0	0	0	0.266889	0.129717	Eukaryota	Stramenopiles	MAST-8				denovo1014	FJ799794	342	92.98	2e-136	496	627966	Oblongichytrium sp. PBS05	Oblongichytrium sp. PBS05 18S ribosomal RNA gene, partial sequence
denovo1974	63	0.396447	0.0608879	0.0187864	0.0195389	0.297233	0	0	0	0	0	0	0	0	0	0	0	Bacteria	Proteobacteria	Betaproteobacteria	Burkholderiales	Burkholderiaceae	Polynucleobacter	denovo1974	LC132856	401	98.25	0	697	576611	Polynucleobacter necessarius subsp. asymbioticus	Polynucleobacter necessarius subsp. asymbioticus gene for 16S ribosomal RNA, partial sequence, strain: ICHIF20
denovo1070	20	0.390025	0	0.0187864	0.371239	0	0	0	0	0	0	0	0	0	0	0	0	Bacteria	Proteobacteria	Betaproteobacteria	Burkholderiales			denovo1070	AJ964894	311	97.43	1e-146	529	324611	beta proteobacterium LF4-45	Beta proteobacterium LF4-45 partial 16S rRNA gene, strain LF4-45
denovo57	131	0.389977	0.31551	0	0	0.0152427	0.0482053	0.0110193	0	0	0	0	0	0	0	0	0	Bacteria	Actinobacteria	Actinobacteria	Micrococcales	Microbacteriaceae		denovo57	AJ565435	343	98.54	8e-170	606	232539	actinobacterium MWH-Tana7	Actinobacterium MWH-Tana7 16S rRNA gene, 23S rRNA gene (partial) and ITS1, isolate MWH-Tana7
denovo529	82	0.389047	0	0	0	0.00762137	0.133492	0.247934	0	0	0	0	0	0	0	0	0	Bacteria	Proteobacteria	Alphaproteobacteria	Rickettsiales	mitochondria	g	denovo529	KC568459	472	97.67	0	804	120807	Nannochloropsis limnetica	Nannochloropsis limnetica strain CCMP505 mitochondrion, complete genome
denovo832	28	0.383463	0.00276763	0.244223	0.0976944	0	0.0222486	0.0165289	0	0	0	0	0	0	0	0	0	Bacteria	Proteobacteria	Gammaproteobacteria	Alteromonadales	Alteromonadaceae	BD1-7_clade	denovo832	GU391220	313	96.49	3e-143	518	718194	Spongiibacter sp. JYr4	Spongiibacter sp. JYr4 16S ribosomal RNA gene, partial sequence
denovo2772	45	0.376457	0	0.0563592	0	0.320098	0	0	0	0	0	0	0	0	0	0	0	Bacteria	Actinobacteria	Actinobacteria	Micrococcales	Microbacteriaceae	Alpinimonas	denovo2772	LC132839	333	98.5	3e-163	584	1816653	N/A	Microbacteriaceae bacterium ICHIF3 gene for 16S ribosomal RNA, partial sequence
denovo2518	27	0.375102	0.00276763	0.225437	0.117233	0	0.0296648	0	0	0	0	0	0	0	0	0	0	Bacteria	Verrucomicrobia	Opitutae	Opitutales	Opitutaceae	Opitutus	denovo2518	AY587234	319	94.98	6e-136	494	278959	Opitutaceae bacterium TAV4	Opitutaceae bacterium TAV4 16S ribosomal RNA gene, partial sequence
denovo395	78	0.374382	0.00276763	0	0.0195389	0	0.1372	0.214876	0	0	0	0	0	0	0	0	0	Bacteria	Bacteroidetes	Flavobacteria	Flavobacteriales	Flavobacteriaceae	Flavobacterium	denovo395	FR772076	499	96.99	0	835	944698	Flavobacterium sp. R-37608	Flavobacterium sp. R-37608 partial 16S rRNA gene, strain R-37608
denovo1214	54	0.374374	0.0110705	0	0	0.342962	0.0148324	0.00550964	0	0	0	0	0	0	0	0	0	Bacteria	Actinobacteria	Actinobacteria	Micrococcales	Microbacteriaceae	Candidatus_Planktoluna	denovo1214	KU560414	357	98.32	2e-175	625	1789367	Microcella sp. MCCC 1A10743	Microcella sp. MCCC 1A10743 16S ribosomal RNA gene, partial sequence
denovo2683	31	0.373793	0	0	0	0	0	0	0	0.0347188	0	0	0.0115647	0.307377	0	0.00834028	0.0117925	Bacteria	Proteobacteria	Gammaproteobacteria	Oceanospirillales	Oceanospirillaceae	Neptunomonas	denovo2683	DQ911542	334	100	3e-173	617	411054	proteobacterium symbiont of Osedax sp. MB3	Proteobacterium symbiont of Osedax sp. MB3 clone T931_2_A9 16S ribosomal RNA gene, partial sequence
denovo1606	35	0.368828	0	0	0	0	0	0	0	0	0	0.0369549	0	0	0.315192	0.0166806	0	Bacteria	Deferribacteres	Deferribacteres	Deferribacterales	SAR406_clade(Marine_group_A)	g	denovo1606	AY344400	329	91.49	5e-122	448	1826778	N/A	Unidentified bacterium clone K2-30-7 16S ribosomal RNA gene, partial sequence
denovo2725	79	0.366803	0	0	0	0	0.140908	0.225895	0	0	0	0	0	0	0	0	0	Bacteria	Cyanobacteria	Chloroplast	Chloroplast	Chloroplast	Chloroplast	denovo2725	KJ958485	386	96.89	2e-180	641	67004	Thalassiosira weissflogii	Thalassiosira weissflogii chloroplast, complete genome
denovo2448	19	0.365971	0	0.131505	0.234467	0	0	0	0	0	0	0	0	0	0	0	0	Bacteria	Bacteroidetes	Flavobacteria	Flavobacteriales	Cryomorphaceae	Fluviicola	denovo2448	NR_114284	381	92.39	9e-150	540	1223530	Wandonia haliotis NBRC 105642	Wandonia haliotis strain NBRC 105642 16S ribosomal RNA gene, partial sequence
denovo825	20	0.362458	0	0.112718	0.234467	0	0.0037081	0	0	0	0	0	0.0115647	0	0	0	0	Bacteria	Proteobacteria	Alphaproteobacteria	Sphingomonadales	Sphingomonadaceae	Sandarakinorhabdus	denovo825	KP013180	324	98.77	2e-160	575	1614636	Polymorphobacter sp. B555-2	Polymorphobacter sp. B555-2 16S ribosomal RNA gene, partial sequence
denovo726	31	0.360828	0	0	0	0	0	0	0	0	0	0	0	0	0.0105064	0.00834028	0.341981	Bacteria	Cyanobacteria	Chloroplast	Chloroplast	Chloroplast	Chloroplast	denovo726	JN207230	410	98.05	0	706	243198	Virgulinella fragilis	Virgulinella fragilis clone W622-9 16S ribosomal RNA gene, partial sequence; chloroplast
denovo48	82	0.358931	0.127311	0.0187864	0	0.137185	0.037081	0.0385675	0	0	0	0	0	0	0	0	0	Bacteria	Proteobacteria	Deltaproteobacteria	Myxococcales	0319-6G20	g	denovo48	FJ662595	331	88.82	1e-108	403	1826778	N/A	Unidentified bacterium clone panc1-17 16S ribosomal RNA gene, partial sequence
denovo2693	31	0.358662	0	0	0	0	0	0	0	0	0	0	0	0	0	0.0166806	0.341981	Eukaryota	Stramenopiles	MAST-1	MAST-1 C			denovo2693	KT861110	356	93.54	6e-146	527	464225	Florenciella sp. RCC1007	Florenciella sp. RCC1007 18S ribosomal RNA gene, partial sequence
denovo1537	50	0.357455	0	0.093932	0	0.00762137	0.118659	0	0	0.0148795	0.0260485	0	0.0231294	0.073185	0	0	0	Bacteria	Bacteroidetes	Bacteroidia	Bacteroidales	Bacteroidaceae	Bacteroides	denovo1537	AB861982	261	95.02	5e-111	411	1411144	Bacteroides sp. C13EG111	Bacteroides caecigallinarum gene for 16S ribosomal RNA, partial sequence, strain: C13EG153
denovo1092	87	0.356792	0.193734	0.0563592	0	0.106699	0	0	0	0	0	0	0	0	0	0	0	Bacteria	Candidate_division_OP11	c	o	f	g	denovo1092	AF047564	162	95.68	1e-66	263	1794810	Microgenomates group	Candidate division OP11 clone LGd5 16S ribosomal RNA gene, partial sequence
denovo1844	31	0.35521	0	0	0	0	0	0	0	0	0	0	0	0	0	0.0250209	0.330189	Eukaryota						denovo1844	KP711353	341	99.12	5e-172	614	1764082	Prorocentrum koreanum	Prorocentrum koreanum strain CCMP2794 small subunit ribosomal RNA gene, partial sequence
denovo2428	37	0.353274	0	0	0	0	0	0	0	0.00991965	0	0	0	0	0.11557	0.133445	0.0943396	Bacteria	Bacteroidetes	Flavobacteria	Flavobacteriales	Flavobacteriaceae	NS2b_marine_group	denovo2428	EF100858	365	95.62	1e-162	582	412992	marine bacterium CON-A2	Marine bacterium CON-A2 16S ribosomal RNA gene, partial sequence
denovo2442	115	0.348857	0.307207	0.0187864	0	0.0228641	0	0	0	0	0	0	0	0	0	0	0	Bacteria	WCHB1-60	c	o	f	g	denovo2442	AY345499	494	87.04	2e-151	545	1826778	N/A	Unidentified bacterium clone W4-B31 16S ribosomal RNA gene, partial sequence
denovo189	75	0.348752	0.0359792	0	0	0	0.0593296	0.253444	0	0	0	0	0	0	0	0	0	Bacteria	Proteobacteria	Betaproteobacteria	Burkholderiales	Comamonadaceae	Hydrogenophaga	denovo189	FR691429	297	99.66	5e-151	544	885456	Hydrogenophaga sp. R-38517	Hydrogenophaga sp. R-38517 partial 16S rRNA gene, strain R-38517
denovo1444	102	0.348396	0.238016	0	0.0195389	0.0685923	0.0222486	0	0	0	0	0	0	0	0	0	0	Bacteria	Proteobacteria	Betaproteobacteria	Burkholderiales	Burkholderiaceae	Polynucleobacter	denovo1444	LC132856	481	95.43	0	763	576611	Polynucleobacter necessarius subsp. asymbioticus	Polynucleobacter necessarius subsp. asymbioticus gene for 16S ribosomal RNA, partial sequence, strain: ICHIF20
denovo1891	31	0.348305	0	0	0	0	0	0	0	0	0	0	0	0	0	0.0417014	0.306604	Eukaryota	Alveolata	Protalveolata	Syndiniales	Syndiniales Group I		denovo1891	JF791049	339	96.46	2e-155	558	407301	Karlodinium veneficum	Karlodinium micrum clone 7901 18S ribosomal RNA gene, partial sequence
denovo1086	36	0.347025	0	0	0	0	0	0	0	0	0	0	0	0	0.210128	0.125104	0.0117925	Bacteria	Bacteroidetes	Flavobacteria	Flavobacteriales	NS9_marine_group	g	denovo1086	KC527617	405	90.12	5e-142	514	1355427	arsenic-oxidizing bacterium C12	Arsenic-oxidizing bacterium C12 16S ribosomal RNA gene, partial sequence
denovo2063	66	0.339927	0.0636555	0.0187864	0	0.198156	0.0593296	0	0	0	0	0	0	0	0	0	0	Bacteria	Proteobacteria	Betaproteobacteria	Burkholderiales	Burkholderiaceae	Ralstonia	denovo2063	NR_125671	453	96.03	0	732	1344949	Undibacterium sp. JS04-04	Undibacterium jejuense strain JS4-4 16S ribosomal RNA gene, partial sequence
denovo334	23	0.339323	0	0.169078	0.136772	0.00762137	0.0148324	0.0110193	0	0	0	0	0	0	0	0	0	Bacteria	Proteobacteria	Betaproteobacteria	Burkholderiales	Comamonadaceae	Acidovorax	denovo334	KP099964	392	97.19	0	656	247486	Curvibacter fontanus	Curvibacter fontanus strain HMF2824 16S ribosomal RNA gene, partial sequence
denovo1679	26	0.33863	0	0	0	0	0	0	0	0	0.33863	0	0	0	0	0	0	Unassigned						denovo1679	AM181023	322	98.76	9e-159	569	9715	Mirounga leonina	Mirounga leonina complete mitochondrial genome
denovo671	46	0.335423	0.0498173	0.169078	0.0390778	0	0.0333729	0.0440771	0	0	0	0	0	0	0	0	0	Bacteria	Proteobacteria	Gammaproteobacteria	Pseudomonadales	Moraxellaceae	Perlucidibaca	denovo671	JX458449	468	96.79	0	782	1341550	Moraxellaceae bacterium W2.09-231	Moraxellaceae bacterium W2.09-231 16S ribosomal RNA gene, partial sequence
denovo58	27	0.333791	0	0	0	0	0	0	0	0.00495983	0	0	0	0.234192	0.0210128	0.0500417	0.0235849	Bacteria	Proteobacteria	Gammaproteobacteria	Alteromonadales	Colwelliaceae	Colwellia	denovo58	LC075349	325	100	3e-168	601	1704084	Colwellia sp. D7	Colwellia sp. D7 gene for 16S ribosomal RNA, partial sequence
denovo1929	23	0.333579	0	0	0	0	0	0	0	0	0	0	0.0115647	0.322014	0	0	0	Bacteria	Proteobacteria	Alphaproteobacteria	Rhodobacterales	Rhodobacteraceae		denovo1929	JQ687109	277	96.39	2e-124	455	1170469	Tropicibacter sp. KYW 600	Tropicibacter sp. KYW 600 16S ribosomal RNA gene, partial sequence
denovo2135	17	0.331409	0	0.0187864	0.312622	0	0	0	0	0	0	0	0	0	0	0	0	Bacteria	Bacteroidetes	Sphingobacteriia	Sphingobacteriales	Saprospiraceae	g	denovo2135	NR_113848	319	87.77	2e-96	363	1027	Microscilla marina	Microscilla marina strain NBRC 16560 16S ribosomal RNA gene, partial sequence
denovo2272	71	0.330881	0	0.0375728	0.0195389	0	0.207654	0.0661157	0	0	0	0	0	0	0	0	0	Eukaryota	Fungi	Chytridiomycota				denovo2272	AY635826	487	95.07	0	761	281842	Entophlyctis helioformis	Entophlyctis helioformis isolate AFTOL-ID 40 18S ribosomal RNA gene, partial sequence
denovo299	97	0.330561	0.243551	0.0375728	0	0.0457282	0.0037081	0	0	0	0	0	0	0	0	0	0	Bacteria	Actinobacteria	Actinobacteria	Frankiales	Sporichthyaceae	hgcI_clade	denovo299	FJ428831	465	95.27	0	736	573600	Candidatus Planktophila limnetica	Candidatus Planktophila limnetica strain MWH-EgelM2-3.acI 16S ribosomal RNA gene, partial sequence
denovo974	26	0.330168	0.0166058	0.131505	0.156311	0	0.0037081	0.0220386	0	0	0	0	0	0	0	0	0	Bacteria	Proteobacteria	Betaproteobacteria	Burkholderiales	Comamonadaceae	g	denovo974	U51102	315	97.46	3e-148	534	47161	denitrifying Fe<II>-oxidizing bacterium	Denitrifying Fe<II>-oxidizing bacteria 16S ribosomal RNA gene, complete sequence
denovo1478	24	0.328861	0	0	0	0	0	0	0	0.00991965	0	0	0.0115647	0.307377	0	0	0	Bacteria	Proteobacteria	Gammaproteobacteria	Thiotrichales	Thiotrichaceae	Leucothrix	denovo1478	KJ160496	279	98.92	1e-137	499	1481894	Leucothrix sp. IMCC9719	Leucothrix sp. IMCC9719 16S ribosomal RNA gene, partial sequence
denovo1636	73	0.326585	0.0553526	0	0	0.0228641	0.107535	0.0936639	0	0	0	0	0	0	0	0	0.0471698	Eukaryota	Alveolata	Ciliophora	Conthreep	Prostomatea	Cryptocaryon	denovo1636	EU024991	494	93.32	0	725	457376	Askenasia sp. FU44-55	Askenasia sp. FU44-55 18S ribosomal RNA gene, partial sequence
denovo595	64	0.325733	0	0.0751456	0	0	0.211362	0	0	0	0.0130242	0	0.0115647	0.014637	0	0	0	Bacteria	Fusobacteria	Fusobacteria	Fusobacteriales	Fusobacteriaceae	Fusobacterium	denovo595	KU533800	493	97.57	0	845	1784851	N/A	Fusobacterium sp. B57-13 16S ribosomal RNA gene, partial sequence
denovo171	114	0.323815	0.301672	0	0	0	0.0111243	0.0110193	0	0	0	0	0	0	0	0	0	Bacteria	Proteobacteria	Betaproteobacteria	Burkholderiales	Burkholderiaceae	Polynucleobacter	denovo171	LC132856	384	97.92	0	662	576611	Polynucleobacter necessarius subsp. asymbioticus	Polynucleobacter necessarius subsp. asymbioticus gene for 16S ribosomal RNA, partial sequence, strain: ICHIF20
denovo1986	117	0.323813	0.323813	0	0	0	0	0	0	0	0	0	0	0	0	0	0	Unassigned						denovo1986	KJ410689	212	80.66	3e-34	156	5749	Nannochloropsis salina	Nannochloropsis salina strain CCMP1776 mitochondrion, complete genome
denovo1601	69	0.321645	0	0	0	0.0228641	0.133492	0.165289	0	0	0	0	0	0	0	0	0	Eukaryota	Chloroplastida	Chlorophyceae	Chlamydomonas			denovo1601	AB701503	396	99.24	0	713	28456	Chlamydomonas geitleri	Chlamydomonas noctigama gene for 18S ribosomal RNA, partial sequence, strain: NIES-1048
denovo1908	23	0.319771	0	0	0	0	0	0	0	0.00495983	0	0	0.0115647	0.29274	0.0105064	0	0	Bacteria	Bacteroidetes	Bacteroidia	Bacteroidales	Marinilabiaceae	Marinifilum	denovo1908	FN773274	314	100	4e-162	580	752174	bacterium endosymbiont of Osedax mucofloris	Bacterium endosymbiont of Osedax mucofloris partial 16S rRNA gene, clone Omu 3 c121
denovo1053	31	0.316166	0	0	0	0	0	0	0	0.0347188	0	0.0246366	0.0925176	0.102459	0	0.0500417	0.0117925	Bacteria	Proteobacteria	Gammaproteobacteria	Alteromonadales	Colwelliaceae	Colwellia	denovo1053	JX411936	315	99.05	1e-157	566	1229321	Thalassomonas sp. hPm-26	Thalassomonas sp. hPm-26 16S ribosomal RNA gene, partial sequence
denovo749	28	0.315971	0	0	0	0	0	0	0	0	0	0.0615915	0	0.073185	0	0.0750626	0.106132	Bacteria	Proteobacteria	Gammaproteobacteria	Oceanospirillales	Oceanospirillaceae		denovo749	DQ530482	277	100	1e-141	512	387996	Oleispira sp. gap-e-97	Oleispira sp. gap-e-97 16S ribosomal RNA gene, partial sequence
denovo208	30	0.314484	0	0	0	0	0	0	0	0	0	0.0246366	0	0	0.273167	0.0166806	0	Bacteria	Deferribacteres	Deferribacteres	Deferribacterales	SAR406_clade(Marine_group_A)	g	denovo208	AF424321	315	92.38	4e-122	448	1826778	N/A	Unidentified bacterium MERTZ_21CM_187 16S ribosomal RNA gene, partial sequence
denovo228	113	0.313683	0.309975	0	0	0	0.0037081	0	0	0	0	0	0	0	0	0	0	Bacteria	Bacteroidetes	Sphingobacteriia	Sphingobacteriales	Sphingobacteriaceae	Pedobacter	denovo228	JQ977097	455	96.7	0	750	1327445	Pedobacter sp. Cra9	Pedobacter sp. Cra9 16S ribosomal RNA gene, partial sequence
denovo1306	27	0.311492	0	0	0	0	0	0	0	0	0	0	0	0	0	0.0166806	0.294811	Eukaryota	Alveolata	Ciliophora	Spirotrichea	Choreotrichia		denovo1306	JQ924046	373	100	0	689	1229643;1229644;1229645	Cymatocylis drygalskii;Cymatocylis convallaria;Cymatocylis calyciformis	Cymatocylis calyciformis isolate T99 18S ribosomal RNA gene, partial sequence; internal transcribed spacer 1, 5.8S ribosomal RNA gene, and internal transcribed spacer 2, complete sequence; and 28S ribosomal RNA gene, partial sequence
denovo1464	101	0.311458	0.235249	0.0187864	0	0	0.0519134	0.00550964	0	0	0	0	0	0	0	0	0	Bacteria	Proteobacteria	Betaproteobacteria	Nitrosomonadales	Nitrosomonadaceae	Nitrosomonas	denovo1464	CP012371	500	99.2	0	902	1266925	Nitrosospira briensis C-128	Nitrosospira briensis C-128, complete genome
denovo1361	64	0.30938	0	0	0	0	0.0889944	0.220386	0	0	0	0	0	0	0	0	0	Bacteria	Cyanobacteria	Chloroplast	Chloroplast	Chloroplast	Chloroplast	denovo1361	KJ410684	365	98.08	1e-177	632	43925	Nannochloropsis oculata	Nannochloropsis oculata strain CCMP525 chloroplast, complete genome
denovo829	25	0.307958	0	0	0	0	0	0	0	0	0	0.307958	0	0	0	0	0	Unassigned						denovo829	LT009694	439	73.12	1e-24	124	1785090	Halomarina sp. SPP-AMP-1	Halomarina sp. SPP-AMP-1 partial 16S rRNA gene, isolate SPP-AMP-1
denovo1338	19	0.307102	0	0.0375728	0.234467	0	0	0.0220386	0	0	0.0130242	0	0	0	0	0	0	Bacteria	Bacteroidetes	Sphingobacteriia	Sphingobacteriales	Chitinophagaceae	g	denovo1338	NR_134213	315	99.68	5e-161	577	1507286	Terrimonas sp. R9-86	Terrimonas arctica strain R9-86 16S ribosomal RNA, partial sequence
denovo1761	26	0.302088	0	0	0	0	0	0	0	0	0	0	0.0231294	0.014637	0	0.0166806	0.247642	Eukaryota	Stramenopiles	Labyrinthulomycetes				denovo1761	AB022108	358	98.32	6e-176	627	87103	Schizochytrium minutum	Schizochytrium minutum gene for 18S rRNA
denovo774	35	0.300666	0	0	0	0	0	0	0.152341	0.029759	0.0260485	0	0.0925176	0	0	0	0	Bacteria	Proteobacteria	Betaproteobacteria	Burkholderiales	Comamonadaceae	Acidovorax	denovo774	KU382378	413	97.09	0	689	1778444	Comamonadaceae bacterium LSUCC0123	Comamonadaceae bacterium LSUCC0123 16S ribosomal RNA gene, partial sequence
denovo1420	30	0.298539	0	0	0	0	0	0	0	0	0	0	0	0	0	0.133445	0.165094	Bacteria	Bacteroidetes	Flavobacteria	Flavobacteriales	Flavobacteriaceae	g	denovo1420	AB557546	349	96.85	4e-163	584	754434	Flavobacteria bacterium SG-13	Flavobacteria bacterium SG-13 gene for 16S rRNA, partial sequence
denovo1201	51	0.298221	0.0193734	0.112718	0	0	0.0889944	0.077135	0	0	0	0	0	0	0	0	0	Bacteria	Proteobacteria	Gammaproteobacteria	Oceanospirillales	oc58	g	denovo1201	JN242807	468	99.36	0	846	1107859	Candidatus Halomonas phosphatis	Candidatus Halomonas phosphatis clone ASM67 16S ribosomal RNA gene, partial sequence
denovo561	20	0.297789	0	0.169078	0.0976944	0.00762137	0.0074162	0.0110193	0	0.00495983	0	0	0	0	0	0	0	Bacteria	Proteobacteria	Betaproteobacteria	Burkholderiales	Comamonadaceae	Polaromonas	denovo561	KU586670	316	99.05	4e-157	564	1840323	N/A	Polaromonas sp. W9N 16S ribosomal RNA gene, partial sequence
denovo377	32	0.296373	0.00276763	0	0	0	0.0444972	0.0165289	0	0	0.0130242	0	0	0.219555	0	0	0	Bacteria	Firmicutes	Clostridia	Clostridiales	Ruminococcaceae	Faecalibacterium	denovo377	KJ957851	310	95.48	2e-135	492	853	Faecalibacterium prausnitzii	Faecalibacterium prausnitzii strain 07_10296967007__003 16S ribosomal RNA gene, partial sequence
denovo2539	25	0.29305	0	0	0	0	0	0	0	0.00991965	0	0.0123183	0	0.058548	0	0	0.212264	Bacteria	Cyanobacteria	Chloroplast	Chloroplast	Chloroplast	Chloroplast	denovo2539	JN207206	325	98.77	5e-161	577	243198	Virgulinella fragilis	Virgulinella fragilis clone J530-215 16S ribosomal RNA gene, partial sequence; chloroplast
denovo2143	20	0.29274	0	0	0	0	0	0	0	0	0	0	0	0.29274	0	0	0	Bacteria	Proteobacteria	Alphaproteobacteria	Rhodobacterales	Rhodobacteraceae		denovo2143	AY167259	345	97.1	2e-161	579	219010	Roseobacter sp. ANT9240	Roseobacter sp. ANT9240 16S ribosomal RNA gene, partial sequence
denovo2371	50	0.290233	0	0	0	0	0	0	0	0.223192	0	0	0.0231294	0.043911	0	0	0	Eukaryota	Stramenopiles	Pirsonia				denovo2371	AJ561112	338	100	2e-175	625	230410	Pirsonia guinardiae	Pirsonia guinardiae partial 18S rRNA gene, isolate P844
denovo862	72	0.288912	0	0	0	0.00762137	0.226194	0.0550964	0	0	0	0	0	0	0	0	0	Unassigned						denovo862	AF222718	482	80.08	3e-90	342	47573	Chrysodidymus synuroideus	Chrysodidymus synuroideus mitochondrion, complete genome
denovo856	24	0.288708	0	0	0	0	0	0	0	0	0	0	0	0.029274	0	0	0.259434	Eukaryota	Telonema	Incertae Sedis				denovo856	AJ564772	331	98.79	7e-165	590	232287	Telonema subtile	Telonema subtilis 18S rRNA gene, isolate RCC358.7
denovo1022	30	0.286945	0.0166058	0	0.214928	0	0.0333729	0.0220386	0	0	0	0	0	0	0	0	0	Bacteria	Proteobacteria	Betaproteobacteria	Burkholderiales	Comamonadaceae	Comamonas	denovo1022	KM187617	406	95.07	1e-178	636	1556587	Limnohabitans sp. PRE28D2	Limnohabitans sp. PRE28D2 16S ribosomal RNA gene, partial sequence
denovo2118	61	0.286506	0.00276763	0	0	0	0.0964106	0.187328	0	0	0	0	0	0	0	0	0	Bacteria	Cyanobacteria	Chloroplast	Chloroplast	Chloroplast	Chloroplast	denovo2118	KM218897	427	98.83	0	761	1563463	Chlorella sp. UMPCCC 1226	Chlorella sp. UMPCCC 1226 16S ribosomal RNA gene, partial sequence; plastid
denovo1883	24	0.284544	0	0	0	0	0	0	0	0.0247991	0	0	0.0346941	0.204918	0	0.00834028	0.0117925	Bacteria	Proteobacteria	Gammaproteobacteria	Order_Incertae_Sedis	Family_Incertae_Sedis	Arenicella	denovo1883	NR_112914	316	99.37	7e-160	573	644221	Arenicella xantha	Arenicella xantha strain KMM 3895 16S ribosomal RNA gene, partial sequence
denovo2023	40	0.282796	0	0.0375728	0.0586166	0	0.100119	0.0165289	0	0	0.0260485	0	0	0.043911	0	0	0	Bacteria	Firmicutes	Clostridia	Clostridiales	Ruminococcaceae	g	denovo2023	LN866996	459	95.21	0	726	1673721	Intestinimonas sp. GD2	Intestinimonas sp. GD2 partial 16S rRNA gene, strain GD2
denovo1529	16	0.281262	0	0.187864	0.0781555	0.0152427	0	0	0	0	0	0	0	0	0	0	0	Bacteria	Proteobacteria	Betaproteobacteria	Burkholderiales	Comamonadaceae	Acidovorax	denovo1529	KP099964	327	99.08	1e-163	586	247486	Curvibacter fontanus	Curvibacter fontanus strain HMF2824 16S ribosomal RNA gene, partial sequence
denovo2034	96	0.280254	0.25739	0	0	0.0228641	0	0	0	0	0	0	0	0	0	0	0	Bacteria	WCHB1-60	c	o	f	g	denovo2034	AY345514	489	86.71	4e-149	538	1826778	N/A	Unidentified bacterium clone W4A-A03 16S ribosomal RNA gene, partial sequence
denovo1890	26	0.279139	0	0	0	0	0	0	0.00801796	0.0446384	0	0.0246366	0.0115647	0.190281	0	0	0	Bacteria	Bacteroidetes	Cytophagia	Cytophagales	Flammeovirgaceae	Reichenbachiella	denovo1890	AB540004	332	98.8	2e-165	592	708099	Reichenbachiella sp. YMK	Reichenbachiella sp. YMK gene for 16S rRNA, partial sequence
denovo2414	28	0.278406	0	0	0	0	0	0	0	0	0	0	0	0	0	0.125104	0.153302	Eukaryota	Haptophyta	Prymnesiophyceae	Prymnesiales			denovo2414	AM491021	337	100	7e-175	623	412158	Chrysochromulina simplex	Chrysochromulina simplex partial 18S rRNA gene, strain UIO047 (=JomfB)
denovo2752	19	0.278103	0	0	0	0	0	0	0	0	0	0	0	0.278103	0	0	0	Bacteria	Bacteroidetes	Flavobacteria	Flavobacteriales	Flavobacteriaceae		denovo2752	AY285948	311	97.75	9e-149	536	230531	Flavobacteriaceae bacterium G512M1	Flavobacteriaceae bacterium G512M1 16S ribosomal RNA gene, partial sequence
denovo1430	19	0.278103	0	0	0	0	0	0	0	0	0	0	0	0.278103	0	0	0	Bacteria	Proteobacteria	Alphaproteobacteria	Rhodobacterales	Rhodobacteraceae	Loktanella	denovo1430	AY167261	315	100	1e-162	582	219012	Roseobacter sp. ANT9274	Roseobacter sp. ANT9274 16S ribosomal RNA gene, partial sequence
denovo1205	25	0.276104	0	0	0	0	0	0	0	0	0	0.0739098	0	0	0.178609	0	0.0235849	Bacteria	Proteobacteria	Alphaproteobacteria	SAR11_clade	Surface_1	g	denovo1205	LN850141	253	98.42	2e-120	442	1659169	Candidatus Pelagibacter sp. AAA795-A08	Candidatus Pelagibacter sp. AAA795-A08 partial 16S rRNA gene
denovo1434	25	0.275927	0	0	0	0	0	0	0	0	0	0	0	0	0.126077	0.00834028	0.141509	Bacteria	Bacteroidetes	Cytophagia	Cytophagales	Flammeovirgaceae		denovo1434	KM587636	311	93.89	9e-129	470	1566026	Roseivirga sp. D-25	Roseivirga sp. D-25 16S ribosomal RNA gene, partial sequence
denovo2495	19	0.275784	0	0	0	0	0	0	0	0	0	0.0123183	0	0.263466	0	0	0	Bacteria	Bacteroidetes	Sphingobacteriia	Sphingobacteriales	Saprospiraceae	Aureispira	denovo2495	AB191039	430	93.26	2e-177	632	294634	Saprospira sp. SS03-3	Saprospira sp. SS03-3 gene for 16S rRNA, partial sequence
denovo2254	99	0.273995	0.273995	0	0	0	0	0	0	0	0	0	0	0	0	0	0	Bacteria	Actinobacteria	Actinobacteria	Micrococcales	Microbacteriaceae		denovo2254	AY344424	427	92.51	3e-170	608	1826778	N/A	Unidentified bacterium clone L5-65 16S ribosomal RNA gene, partial sequence
denovo1496	14	0.272792	0	0.0187864	0.254005	0	0	0	0	0	0	0	0	0	0	0	0	Bacteria	Bacteroidetes	Sphingobacteriia	Sphingobacteriales	NS11-12_marine_group	g	denovo1496	CP012155	317	94.64	3e-134	488	1690483	N/A	Bacteroidetes bacterium UKL13-3, complete genome
denovo2636	54	0.272299	0	0	0	0	0.0519134	0.220386	0	0	0	0	0	0	0	0	0	Eukaryota	Alveolata	Ciliophora	Spirotrichea	Hypotrichia		denovo2636	LN869995	479	96.87	0	798	1683247	Halteria sp. bLaN2	Halteria sp. bLaN2 partial 18S rRNA gene, isolate bLaN2 Halteria-like ciliate
denovo2223	21	0.271058	0.00553526	0.150291	0.0781555	0.00762137	0.0074162	0.0220386	0	0	0	0	0	0	0	0	0	Bacteria	Bacteroidetes	Sphingobacteriia	Sphingobacteriales	env.OPS_17	g	denovo2223	AF070444	437	97.03	0	730	77627	Tuber borchii symbiont b-17BO	Tuber borchii symbiont b-17BO 16S ribosomal RNA gene, complete sequence
denovo1395	25	0.270646	0	0	0	0	0	0	0	0	0	0	0	0	0	0.058382	0.212264	Eukaryota	Picozoa					denovo1395	JN934892	341	98.53	1e-168	603	1157700	Picobiliphyte sp. MS584-22	Picobiliphyte sp. MS584-22 18S ribosomal RNA gene, partial sequence
denovo1279	90	0.269777	0.188199	0	0	0	0.0815782	0	0	0	0	0	0	0	0	0	0	Bacteria	Actinobacteria	Actinobacteria	Micrococcales	Microbacteriaceae		denovo1279	LC132839	298	97.65	1e-141	512	1816653	N/A	Microbacteriaceae bacterium ICHIF3 gene for 16S ribosomal RNA, partial sequence
denovo2195	59	0.269221	0	0	0	0	0.114951	0.15427	0	0	0	0	0	0	0	0	0	Bacteria	Proteobacteria	Betaproteobacteria	Burkholderiales	Comamonadaceae	Polaromonas	denovo2195	GU443950	370	97.84	4e-178	634	722416	Polaromonas sp. POL1	Polaromonas sp. POL1 16S ribosomal RNA gene, partial sequence
denovo1245	92	0.269183	0.246319	0	0	0.0228641	0	0	0	0	0	0	0	0	0	0	0	Bacteria	Actinobacteria	Actinobacteria	Frankiales	Sporichthyaceae	hgcI_clade	denovo1245	FJ428831	469	94.24	0	710	573600	Candidatus Planktophila limnetica	Candidatus Planktophila limnetica strain MWH-EgelM2-3.acI 16S ribosomal RNA gene, partial sequence
denovo2586	39	0.268845	0	0.150291	0	0	0.107535	0.0110193	0	0	0	0	0	0	0	0	0	Bacteria	Firmicutes	Bacilli	Lactobacillales	Aerococcaceae	Globicatella	denovo2586	KT825515	467	98.72	0	830	136093	Globicatella sulfidifaciens	Globicatella sulfidifaciens strain U90 16S ribosomal RNA gene, partial sequence
denovo2141	27	0.265614	0	0	0	0	0	0	0	0.0446384	0	0.209411	0.0115647	0	0	0	0	Bacteria	Bacteroidetes	Flavobacteria	Flavobacteriales	Cryomorphaceae	Owenweeksia	denovo2141	NR_116229	312	93.91	3e-129	472	477690	Lishizhenia tianjinensis	Lishizhenia tianjinensis strain H6 16S ribosomal RNA gene, partial sequence
denovo785	22	0.265567	0	0	0	0	0	0	0	0	0	0.234048	0	0	0.0315192	0	0	Bacteria	Actinobacteria	Acidimicrobiia	Acidimicrobiales	OCS155_marine_group	g	denovo785	KC811143	312	94.55	4e-132	481	1389454	Candidatus Actinomarina minuta	Candidatus Actinomarina minuta clone MedDCM-OCT-S40-C95 genomic sequence
denovo53	22	0.263644	0	0	0	0	0	0	0	0.00495983	0	0.258684	0	0	0	0	0	Archaea	Euryarchaeota	Halobacteria	Halobacteriales	Deep_Sea_Hydrothermal_Vent_Gp_6(DHVEG-6)	Candidatus_Parvarchaeum	.	.	.	.	.	.	.	.	.
denovo2039	15	0.262476	0	0.169078	0.0781555	0.0152427	0	0	0	0	0	0	0	0	0	0	0	Bacteria	Actinobacteria					denovo2039	KU055631	364	93.96	6e-152	547	1837743	N/A	Frankiales bacterium X5 16S ribosomal RNA gene, partial sequence
denovo975	30	0.261547	0	0	0	0	0	0	0.128287	0.0247991	0.0390727	0	0.0693882	0	0	0	0	Bacteria	Proteobacteria	Alphaproteobacteria	Sphingomonadales	Sphingomonadaceae	Sphingopyxis	denovo975	FJ889538	282	98.23	2e-134	488	641778	Sphingopyxis sp. SE001	Sphingopyxis sp. SE001 16S ribosomal RNA gene, partial sequence
denovo1099	21	0.261003	0	0	0	0	0	0	0	0	0	0.246366	0	0.014637	0	0	0	Archaea	Euryarchaeota	Halobacteria	Halobacteriales	Deep_Sea_Hydrothermal_Vent_Gp_6(DHVEG-6)	Candidatus_Parvarchaeum	.	.	.	.	.	.	.	.	.
denovo2344	21	0.257519	0	0	0	0	0	0	0.00801796	0.00495983	0.221412	0	0.0231294	0	0	0	0	Bacteria	Cyanobacteria	Chloroplast	Chloroplast	Chloroplast	Chloroplast	denovo2344	AF289158	425	96.24	0	691	163233	unidentified rhodophyte PRD01a010B	Unidentified rhodophyte PRD01a010B 16S ribosomal RNA gene, partial sequence
denovo212	29	0.25722	0.0498173	0.187864	0.0195389	0	0	0	0	0	0	0	0	0	0	0	0	Bacteria	Proteobacteria	Betaproteobacteria	Neisseriales	Neisseriaceae	g	denovo212	KJ643423	468	91.24	1e-178	636	1508397	Neisseriaceae bacterium 1359/10	Neisseriaceae bacterium 1359/10 16S ribosomal RNA gene, partial sequence
denovo2456	58	0.256565	0	0	0	0.0457282	0.15574	0.0550964	0	0	0	0	0	0	0	0	0	Unassigned						denovo2456	EF606166	478	85.36	2e-131	479	1826778	N/A	Unidentified bacterium clone M1_Rhizo_SP6_9 16S ribosomal RNA gene, partial sequence
denovo462	14	0.255753	0	0.093932	0.156311	0	0	0.00550964	0	0	0	0	0	0	0	0	0	Bacteria	Bacteroidetes	Sphingobacteriia	Sphingobacteriales	Chitinophagaceae	g	denovo462	NR_132698	331	90.94	6e-121	444	1367380	Niabella sp. ICM 1-15	Niabella terrae strain ICM 1-15 16S ribosomal RNA, partial sequence
denovo1856	23	0.253026	0	0	0	0	0	0	0	0	0	0.0492732	0	0.014637	0.189115	0	0	Bacteria	Bacteroidetes	Flavobacteria	Flavobacteriales	Flavobacteriaceae	NS5_marine_group	denovo1856	DQ416621	234	97.44	9e-108	399	377055	bacterium w1cb46	Bacterium w1cb46 16S ribosomal RNA gene, partial sequence
denovo1522	22	0.25253	0	0	0	0	0	0	0	0	0	0	0	0	0	0.0166806	0.235849	Eukaryota	Rhizaria	Cercozoa	Novel Clade 2			denovo1522	AF411272	356	89.33	3e-119	438	188981	Cercomonas sp. ATCC 50367	Cercomonas sp. ATCC 50367 18S ribosomal RNA gene, complete sequence
denovo1049	17	0.248829	0	0	0	0	0	0	0	0	0	0	0	0.248829	0	0	0	Unassigned						denovo1049	AJ786323	390	87.95	3e-124	455	287745	Saprospiraceae bacterium MS-Wolf2-H	Saprospiraceae bacterium MS-Wolf2-H partial 16S rRNA gene, clone MS-Wolf2-H
denovo2209	19	0.248301	0	0.093932	0.0781555	0.0762137	0	0	0	0	0	0	0	0	0	0	0	Bacteria	Proteobacteria	Betaproteobacteria	Burkholderiales	Comamonadaceae		denovo2209	HE600682	438	97.49	0	737	1100718	Limnohabitans sp. Rim8	Limnohabitans sp. Rim8 genomic DNA containing partial 16S rRNA gene, 16S rRNA-23S rRNA IGS and partial 23S rRNA gene, strain Rim8
denovo786	57	0.248174	0.00830289	0	0	0	0.118659	0.121212	0	0	0	0	0	0	0	0	0	Eukaryota	Chloroplastida	Chlorophyceae				denovo786	KF144208	513	99.03	0	917	1400014	Monoraphidium cf. dybowskii SAG 2393	Monoraphidium cf. dybowskii SAG 2393 isolate D21-6-5B 18S ribosomal RNA gene, partial sequence
denovo1607	28	0.24627	0	0	0	0	0	0	0	0.00495983	0	0	0.0578235	0	0	0.183486	0	Bacteria	Cyanobacteria	Chloroplast	Chloroplast	Chloroplast	Chloroplast	denovo1607	LN735275	305	100	4e-157	564	41875	Bathycoccus prasinos	Bathycoccus prasinos chloroplast partial 16S rRNA gene, strain RCC 1664
denovo2410	28	0.246117	0	0	0	0	0	0	0	0.00495983	0	0	0.0346941	0.014637	0	0.191827	0	Unassigned						denovo2410	FO082258	316	99.68	5e-161	577	41875	Bathycoccus prasinos	Bathycoccus prasinos genomic : Mitochondrion
denovo897	22	0.245625	0	0	0	0	0	0	0	0	0	0	0	0	0	0.0333611	0.212264	Eukaryota	Metazoa	Annelida				denovo897	JN852836	315	99.05	1e-157	566	1210427	Neopolynoe paradoxa	Neopolynoe paradoxa voucher SMNH118978 18S ribosomal RNA gene, partial sequence
denovo1647	24	0.244362	0	0	0	0	0	0	0	0.0347188	0	0.0123183	0.138776	0.058548	0	0	0	Bacteria	Proteobacteria	Gammaproteobacteria	Alteromonadales			denovo1647	GQ246648	287	96.17	3e-128	468	328224	Marinomonas dokdonensis	Marinomonas dokdonensis strain UDC362 16S ribosomal RNA gene, partial sequence
denovo2695	21	0.244189	0	0	0	0	0	0	0	0	0	0	0	0	0	0.00834028	0.235849	Eukaryota	Alveolata	Dinoflagellata	Dinophyceae	Gymnodiniphycidae		denovo2695	GQ914935	344	98.84	5e-172	614	633638	Azadinium obesum	Azadinium obesum strain 2E10 18S ribosomal RNA gene, partial sequence
denovo1542	18	0.239231	0	0	0	0	0	0	0	0.00495983	0	0	0	0.204918	0.0210128	0.00834028	0	Bacteria	Bacteroidetes	Flavobacteria	Flavobacteriales	Cryomorphaceae	Owenweeksia	denovo1542	NR_074100	310	95.48	5e-136	494	253245	Owenweeksia hongkongensis	Owenweeksia hongkongensis strain DSM 17368 16S ribosomal RNA gene, complete sequence
denovo999	86	0.238016	0.238016	0	0	0	0	0	0	0	0	0	0	0	0	0	0	Bacteria	Actinobacteria	Actinobacteria	PeM15	f	g	denovo999	AY145534	494	92.91	0	713	212173	actinobacterium GP-6	Actinobacterium GP-6 16S ribosomal RNA gene, partial sequence
denovo782	48	0.235948	0	0	0	0.00762137	0.0630377	0.165289	0	0	0	0	0	0	0	0	0	Eukaryota	Rhizaria	Cercozoa	Endomyxa	Novel Clade 10		denovo782	AB058378	497	91.95	0	689	156128	Nephroselmis pyriformis	Nephroselmis pyriformis gene for 18S rRNA, partial sequence, strain:MBIC10641
denovo1357	12	0.233714	0	0.0187864	0.214928	0	0	0	0	0	0	0	0	0	0	0	0	Bacteria	Gemmatimonadetes	Gemmatimonadetes	Gemmatimonadales	Gemmatimonadaceae	Gemmatimonas	denovo1357	NR_136770	438	94.98	0	678	1379270	Gemmatimonas sp. AP64	Gemmatimonas phototrophica strain AP64 16S ribosomal RNA gene, partial sequence
denovo1144	21	0.233255	0	0.0375728	0.136772	0	0.0148324	0.0440771	0	0	0	0	0	0	0	0	0	Bacteria	Proteobacteria	Alphaproteobacteria	Rhodobacterales	Rhodobacteraceae	Rhodobacter	denovo1144	KF441682	260	98.08	3e-123	451	1391365	Rhodobacter sp. 7B-409	Rhodobacter sp. 7B-409 16S ribosomal RNA gene, partial sequence
denovo1120	16	0.231873	0	0	0	0	0	0	0	0	0	0.0123183	0	0.219555	0	0	0	Eukaryota	Stramenopiles	Diatomea	Coscinodiscophytina	Fragilariales		denovo1120	KF701591	340	100	2e-176	628	33645	Grammonema striatula	Grammonema striatula voucher Theriot Lab HK371 18S ribosomal RNA gene, partial sequence
denovo1884	12	0.231457	0	0.0751456	0.156311	0	0	0	0	0	0	0	0	0	0	0	0	Bacteria	Proteobacteria	Betaproteobacteria	Burkholderiales	Comamonadaceae	Rhizobacter	denovo1884	FJ662736	422	98.82	0	747	1826778	N/A	Unidentified bacterium clone panc2-90 16S ribosomal RNA gene, partial sequence
denovo114	18	0.231291	0.0193734	0.0751456	0.136772	0	0	0	0	0	0	0	0	0	0	0	0	Eukaryota	Fungi	LKM11				denovo114	JX869391	373	92.49	6e-146	527	1271459	fungal sp. LKM11	Fungal sp. LKM11 18S ribosomal RNA gene, partial sequence
denovo1741	18	0.231051	0	0.0751456	0.117233	0	0.0111243	0.0275482	0	0	0	0	0	0	0	0	0	Bacteria	Bacteroidetes	Sphingobacteriia	Sphingobacteriales	Chitinophagaceae	g	denovo1741	EF606279	321	95.33	7e-140	507	1826778	N/A	Unidentified bacterium clone 42_C1_RHIZO_T7s 16S ribosomal RNA gene, partial sequence
denovo623	14	0.231019	0	0.169078	0.0390778	0.0228641	0	0	0	0	0	0	0	0	0	0	0	Bacteria	Actinobacteria	Actinobacteria	PeM15	f	g	denovo623	AY344424	321	91.59	7e-120	440	1826778	N/A	Unidentified bacterium clone L5-65 16S ribosomal RNA gene, partial sequence
denovo787	23	0.2298	0	0	0	0	0	0	0	0	0	0	0	0	0	0.100083	0.129717	Eukaryota	Stramenopiles	MAST-1	MAST-1 B			denovo787	KF925339	409	94.62	2e-176	628	33657	Phaeocystis antarctica	Phaeocystis antarctica voucher NCMA:CCMP1374 18S ribosomal RNA gene, partial sequence
denovo2382	24	0.229436	0	0	0	0	0	0	0	0	0	0.0123183	0.0115647	0	0.0735449	0.108424	0.0235849	Bacteria	Proteobacteria	Alphaproteobacteria	Rhodobacterales	Rhodobacteraceae	Roseobacter_clade_DC5-80-3_lineage	denovo2382	NR_125550	317	97.48	2e-150	542	666509	Candidatus Planktomarina temperata RCA23	Planktomarina temperata strain RCA23 16S ribosomal RNA gene, partial sequence
denovo381	25	0.226448	0	0	0	0	0	0	0	0.0198393	0	0	0.0693882	0	0.0420256	0.0834028	0.0117925	Bacteria	Proteobacteria	Alphaproteobacteria	Rhodobacterales	Rhodobacteraceae	Roseobacter_clade_DC5-80-3_lineage	denovo381	NR_125550	378	98.15	0	656	666509	Candidatus Planktomarina temperata RCA23	Planktomarina temperata strain RCA23 16S ribosomal RNA gene, partial sequence
denovo731	57	0.225707	0.119008	0	0	0.106699	0	0	0	0	0	0	0	0	0	0	0	Bacteria	Candidate_division_OP11	c	o	f	g	denovo731	KP010238	486	76.75	9e-61	244	1479	Bacillus smithii	Bacillus smithii strain ET 138 16S ribosomal RNA gene, partial sequence
denovo995	21	0.225544	0	0	0	0	0	0	0	0	0	0.0246366	0	0	0.189115	0	0.0117925	Bacteria	Proteobacteria	Gammaproteobacteria	Order_Incertae_Sedis	Family_Incertae_Sedis	Marinicella	denovo995	JF973685	334	97.6	7e-160	573	400949	Oligobrachia mashikoi endosymbiont A	Oligobrachia mashikoi endosymbiont A clone MEBA64 16S ribosomal RNA gene, partial sequence
denovo630	18	0.224757	0	0	0	0	0	0	0	0.0198393	0	0	0	0.204918	0	0	0	Bacteria	Proteobacteria	Alphaproteobacteria	Rhodobacterales	Rhodobacteraceae		denovo630	HQ891651	419	97.14	0	704	996796	alpha proteobacterium KMM 6363	Alpha proteobacterium KMM 6363 16S ribosomal RNA gene, partial sequence
denovo1474	16	0.224515	0	0	0	0	0	0	0	0.00495983	0	0	0	0.219555	0	0	0	Bacteria	Fusobacteria	Fusobacteria	Fusobacteriales	Fusobacteriaceae	Psychrilyobacter	denovo1474	JF825448	281	100	8e-144	520	1029713	Psychrilyobacter sp. STAB704	Psychrilyobacter sp. STAB704 16S ribosomal RNA gene, partial sequence
denovo1836	20	0.224303	0	0	0	0	0	0	0	0.029759	0.0130242	0	0.0115647	0.14637	0	0	0.0235849	Bacteria	Bacteroidetes	Flavobacteria	Flavobacteriales	Flavobacteriaceae	Maribacter	denovo1836	NR_109501	314	99.68	7e-160	573	1130723	Maribacter sp. GY20	Maribacter aestuarii strain GY20 16S ribosomal RNA gene, partial sequence
denovo1373	56	0.223867	0	0	0	0	0.174281	0.0495868	0	0	0	0	0	0	0	0	0	Unassigned						denovo1373	JN934688	515	89.32	2e-177	632	156128	Nephroselmis pyriformis	Nephroselmis pyriformis strain RCC2498 18S ribosomal RNA gene, partial sequence
denovo1301	15	0.22279	0	0.0563592	0.136772	0	0.0111243	0.00550964	0	0	0.0130242	0	0	0	0	0	0	Bacteria	Bacteroidetes	Flavobacteria	Flavobacteriales	Flavobacteriaceae	Flavobacterium	denovo1301	KU179850	311	98.39	2e-150	542	99286	Flavobacterium frigidarium	Flavobacterium frigidarium strain RKAT231 16S ribosomal RNA gene, partial sequence
denovo2621	23	0.222288	0	0	0	0	0	0	0	0	0	0	0	0.014637	0	0.125104	0.0825472	Bacteria	Cyanobacteria	Chloroplast	Chloroplast	Chloroplast	Chloroplast	denovo2621	LN735277	328	99.39	6e-166	593	236787	Florenciella parvula	Florenciella parvula chloroplast partial 16S rRNA gene, strain RCC 1686
denovo1752	18	0.221729	0	0	0	0	0	0	0	0	0	0.221729	0	0	0	0	0	Unassigned						denovo1752	NR_116803	321	78.82	5e-47	198	1069083	Methanocaldococcus villosus KIN24-T80	Methanocaldococcus villosus strain KIN24-T80 16S ribosomal RNA gene, partial sequence
denovo865	46	0.220936	0.00553526	0	0	0	0.0556215	0.15978	0	0	0	0	0	0	0	0	0	Eukaryota	Chloroplastida	Chlorophyceae				denovo865	KR936171	512	99.22	0	922	1745314	Mychonastes sp. IPOME-3	Mychonastes sp. IPOME-3 18S ribosomal RNA gene, partial sequence
denovo1745	16	0.21837	0	0	0	0	0	0	0	0.00495983	0	0	0.0231294	0.190281	0	0	0	Bacteria	Proteobacteria	Gammaproteobacteria	Alteromonadales	Moritellaceae	Moritella	denovo1745	KR012117	325	98.15	3e-158	568	1634592	Moritella sp. JXH-120	Moritella sp. JXH-120 16S ribosomal RNA gene, partial sequence
denovo77	23	0.218226	0	0	0	0	0	0	0	0	0	0	0	0	0.0945577	0.100083	0.0235849	Bacteria	Proteobacteria	Gammaproteobacteria				denovo77	AY102022	418	97.37	0	708	198016	gamma proteobacterium HTCC153	Gamma proteobacterium HTCC153 16S ribosomal RNA gene, partial sequence
denovo2523	18	0.218106	0	0	0	0	0	0	0	0	0	0.197093	0	0	0.0210128	0	0	Bacteria	Proteobacteria	Deltaproteobacteria	Sh765B-TzT-29	f	g	denovo2523	KP076299	289	79.24	3e-43	185	332340	Salicola marasensis	Salicola marasensis strain RM-G2 16S ribosomal RNA gene, partial sequence
denovo1390	22	0.215422	0	0	0	0	0	0	0	0	0	0.0123183	0	0.014637	0.105064	0.0834028	0	Bacteria	Proteobacteria	Alphaproteobacteria	Rhodobacterales	Rhodobacteraceae	Roseobacter_clade_DC5-80-3_lineage	denovo1390	NR_125550	317	98.42	7e-155	556	666509	Candidatus Planktomarina temperata RCA23	Planktomarina temperata strain RCA23 16S ribosomal RNA gene, partial sequence
denovo2467	19	0.215403	0	0	0	0	0	0	0	0	0	0.0985464	0	0	0.105064	0	0.0117925	Bacteria	Proteobacteria	Alphaproteobacteria	SAR11_clade	Surface_1	g	denovo2467	LN850141	261	100	1e-132	483	1659169	Candidatus Pelagibacter sp. AAA795-A08	Candidatus Pelagibacter sp. AAA795-A08 partial 16S rRNA gene
denovo120	11	0.214928	0	0	0.214928	0	0	0	0	0	0	0	0	0	0	0	0	Bacteria	Proteobacteria	Betaproteobacteria	Burkholderiales	Comamonadaceae	Paucibacter	denovo120	JX949591	422	96.92	0	699	1259490	Paucibacter sp. MDB2-26	Paucibacter sp. MDB2-26 16S ribosomal RNA gene, partial sequence
denovo1936	11	0.214928	0	0	0.214928	0	0	0	0	0	0	0	0	0	0	0	0	Bacteria	Proteobacteria	Betaproteobacteria				denovo1936	AY337603	437	98.4	0	765	240251	beta proteobacterium HS5/S24542	Beta proteobacterium HS5/S24542 16S ribosomal RNA gene, partial sequence
denovo2150	11	0.214175	0	0.0187864	0.195389	0	0	0	0	0	0	0	0	0	0	0	0	Bacteria	Proteobacteria	Alphaproteobacteria	Sphingomonadales	Sphingomonadaceae	Novosphingobium	denovo2150	KC157048	436	91.51	1e-164	590	1282858	Sphingopyxis rigui	Sphingopyxis rigui strain HME8676 16S ribosomal RNA gene, partial sequence
denovo2117	36	0.213782	0.00553526	0.0751456	0	0	0.103827	0	0	0	0	0	0	0.029274	0	0	0	Bacteria	Bacteroidetes	Bacteroidia	Bacteroidales	Bacteroidaceae	Bacteroides	denovo2117	LC033792	453	92.72	0	652	1630005	Bacteroides sp. W20	Bacteroides sp. W20 gene for 16S ribosomal RNA, partial sequence
denovo860	15	0.21341	0	0	0	0	0	0	0	0	0	0	0.0231294	0.190281	0	0	0	Eukaryota	Rhizaria	Cercozoa				denovo860	KC243118	358	93.58	2e-146	529	1276093	Thaumatomastix sp. 4 JMS-2012	Thaumatomastix sp. 4 JMS-2012 18S ribosomal RNA gene, partial sequence
denovo898	19	0.213306	0	0	0	0	0	0	0	0.00991965	0	0.0123183	0.0231294	0.014637	0	0	0.153302	Eukaryota	Alveolata	Ciliophora	Spirotrichea	Oligotrichia	uncultured	denovo898	JF791016	369	97.83	1e-178	636	655474	Strombidium cf. basimorphum	Strombidium cf. basimorphum clone 3501 18S ribosomal RNA gene, partial sequence
denovo1755	18	0.212264	0	0	0	0	0	0	0	0	0	0	0	0	0	0	0.212264	Bacteria	Cyanobacteria	Chloroplast	Chloroplast	Chloroplast	Chloroplast	denovo1755	FJ002218	401	97.51	0	680	35128	Thalassiosira pseudonana	Thalassiosira pseudonana isolate C11 16S ribosomal RNA gene, partial sequence; chloroplast
denovo917	11	0.211918	0	0.0751456	0.136772	0	0	0	0	0	0	0	0	0	0	0	0	Eukaryota	Fungi	Chytridiomycota				denovo917	KF688589	345	95.07	3e-149	538	1571440	fungal sp. Tianzhu-Yak16	Fungal sp. Tianzhu-Yak16 18S ribosomal RNA gene, partial sequence
denovo2227	19	0.210671	0	0	0	0	0	0	0	0.029759	0	0	0.0115647	0.161007	0	0.00834028	0	Bacteria	Proteobacteria	Gammaproteobacteria	Alteromonadales	Colwelliaceae	Colwellia	denovo2227	CP013145	405	94.57	7e-176	627	58049	Colwellia sp. MT41	Colwellia sp. MT41, complete genome
denovo2304	36	0.210475	0	0.0187864	0.0586166	0	0.0889944	0.0440771	0	0	0	0	0	0	0	0	0	Eukaryota	Fungi					denovo2304	NG_017172	496	98.59	0	874	82268	Hyaloraphidium curvatum	Hyaloraphidium curvatum strain SAG 235-1 18S ribosomal RNA, partial sequence
denovo1059	22	0.209818	0	0	0	0	0	0	0	0	0	0	0	0	0.0105064	0.116764	0.0825472	Bacteria	Verrucomicrobia	Opitutae	MB11C04_marine_group	f	g	denovo1059	KU926270	295	85.08	4e-77	298	1826607	N/A	Silicimonas algicola strain KC90BT 16S ribosomal RNA gene, partial sequence
denovo2185	23	0.209087	0	0	0	0	0	0	0	0	0	0	0	0	0	0.150125	0.0589623	Eukaryota	Haptophyta	Prymnesiophyceae				denovo2185	JF812342	336	97.32	3e-159	571	1035520	Haptolina sp. RCC2300	Haptolina sp. RCC2300 18S ribosomal RNA gene, partial sequence
denovo1682	65	0.207953	0.143917	0	0.0195389	0	0.0444972	0	0	0	0	0	0	0	0	0	0	Bacteria	Proteobacteria	Deltaproteobacteria	Myxococcales	0319-6G20	g	denovo1682	KT012530	471	97.88	0	815	1749232	bacterium N157	Bacterium N157 16S ribosomal RNA gene, partial sequence
denovo409	15	0.205332	0	0	0	0	0	0	0	0	0	0	0	0.14637	0	0	0.0589623	Bacteria	Cyanobacteria	Chloroplast	Chloroplast	Chloroplast	Chloroplast	denovo409	JQ088178	322	98.76	3e-159	571	1436140	Ulnaria acus	Synedra acus chloroplast, complete genome
denovo1229	12	0.205213	0	0.0375728	0.156311	0.00762137	0.0037081	0	0	0	0	0	0	0	0	0	0	Bacteria	Proteobacteria	Betaproteobacteria	Burkholderiales	Comamonadaceae		denovo1229	KF301584	400	98.25	0	695	1405494	beta proteobacterium P36	Beta proteobacterium P36 16S ribosomal RNA gene, partial sequence
denovo172	32	0.205179	0.0138381	0.093932	0.0195389	0	0.0778701	0	0	0	0	0	0	0	0	0	0	Bacteria	Bacteroidetes					denovo172	CP012155	278	92.09	6e-105	390	1690483	N/A	Bacteroidetes bacterium UKL13-3, complete genome
denovo1225	12	0.204607	0	0	0.195389	0	0.0037081	0.00550964	0	0	0	0	0	0	0	0	0	Bacteria	Bacteroidetes	Sphingobacteriia	Sphingobacteriales	Chitinophagaceae	g	denovo1225	EF606279	409	93.4	1e-168	603	1826778	N/A	Unidentified bacterium clone 42_C1_RHIZO_T7s 16S ribosomal RNA gene, partial sequence
denovo906	43	0.204487	0	0	0	0	0.0667458	0.137741	0	0	0	0	0	0	0	0	0	Eukaryota	Alveolata	Ciliophora	Spirotrichea	Hypotrichia		denovo906	LN869995	346	98.27	3e-169	604	1683247	Halteria sp. bLaN2	Halteria sp. bLaN2 partial 18S rRNA gene, isolate bLaN2 Halteria-like ciliate
denovo1293	26	0.204389	0	0	0.0976944	0	0.0185405	0.0881543	0	0	0	0	0	0	0	0	0	Bacteria	Cyanobacteria	Cyanobacteria	SubsectionIII	FamilyI	g	denovo1293	AB047105	464	98.92	0	828	126344	Phormidium tenue	Phormidium tenue gene for 16S rRNA, partial sequence
denovo1792	24	0.203619	0	0	0	0	0	0	0	0	0	0	0	0	0	0.191827	0.0117925	Unassigned						denovo1792	HQ840955	361	88.09	3e-114	422	227086	Bigelowiella natans	Bigelowiella natans culture-collection CCMP:621 mitochondrion, partial genome
denovo1584	41	0.202475	0	0	0	0	0.0482053	0.15427	0	0	0	0	0	0	0	0	0	Bacteria	Proteobacteria	Gammaproteobacteria	Xanthomonadales	Xanthomonadaceae		denovo1584	KT997432	335	99.7	4e-172	614	83615	Luteimonas mephitis	Luteimonas mephitis strain MLS-1-2 16S ribosomal RNA gene, partial sequence
denovo1155	36	0.202147	0	0.0563592	0	0	0.074162	0.0716253	0	0	0	0	0	0	0	0	0	Bacteria	Bacteroidetes	Flavobacteria	Flavobacteriales	Flavobacteriaceae	Chryseobacterium	denovo1155	KU666950	455	99.34	0	822	1796654	Chryseobacterium sp. FM1	Chryseobacterium sp. FM1 16S ribosomal RNA gene, partial sequence
denovo1056	20	0.201881	0	0	0	0	0	0	0	0.029759	0.0911696	0	0.0809529	0	0	0	0	Bacteria	Proteobacteria	Alphaproteobacteria	Rhodospirillales	Rhodospirillaceae	Thalassospira	denovo1056	KJ442651	292	94.86	2e-124	455	1494463	alpha proteobacterium PR-1	Alpha proteobacterium PR-1 16S ribosomal RNA gene, partial sequence
denovo2498	31	0.19935	0	0.093932	0	0	0.0778701	0.0275482	0	0	0	0	0	0	0	0	0	Bacteria	Bacteroidetes	Sphingobacteriia	Sphingobacteriales	NS11-12_marine_group	g	denovo2498	CP012155	483	95.45	0	767	1690483	N/A	Bacteroidetes bacterium UKL13-3, complete genome
denovo272	41	0.198872	0	0	0	0	0.0556215	0.143251	0	0	0	0	0	0	0	0	0	Bacteria	Cyanobacteria	Chloroplast	Chloroplast	Chloroplast	Chloroplast	denovo272	AF289158	375	94.4	3e-159	571	163233	unidentified rhodophyte PRD01a010B	Unidentified rhodophyte PRD01a010B 16S ribosomal RNA gene, partial sequence
denovo1683	25	0.198846	0.0470497	0.112718	0.0390778	0	0	0	0	0	0	0	0	0	0	0	0	Unassigned						denovo1683	KJ410689	309	75.4	2e-26	130	5749	Nannochloropsis salina	Nannochloropsis salina strain CCMP1776 mitochondrion, complete genome
denovo988	23	0.198731	0	0	0	0	0	0	0	0	0	0	0	0	0	0.175146	0.0235849	Eukaryota	Alveolata	Protalveolata	Syndiniales	Syndiniales Group II		denovo988	KF791348	355	94.37	2e-150	542	1453980	Amoebophrya sp. ex Cochlodinium polykrikoides	Amoebophrya sp. ex Cochlodinium polykrikoides isolate Namhae small subunit ribosomal RNA gene, partial sequence
denovo884	13	0.19858	0	0.0375728	0	0	0	0	0	0	0	0	0	0.161007	0	0	0	Bacteria	Firmicutes	Clostridia	Clostridiales	Veillonellaceae	Megamonas	denovo884	NR_044473	423	96.22	0	689	491921	Megamonas rupellensis	Megamonas rupellensis strain FM1025 16S ribosomal RNA gene, partial sequence
denovo1639	17	0.197985	0	0	0	0	0	0	0	0.00991965	0.130242	0	0.0578235	0	0	0	0	Bacteria	Proteobacteria	Alphaproteobacteria	Rhodobacterales	Rhodobacteraceae		denovo1639	AF035433	273	98.9	8e-134	486	70067	Rhodobacter apigmentum	Rhodobacter apigmentum 16S ribosomal RNA gene, partial sequence
denovo622	38	0.197436	0	0	0	0.060971	0.0593296	0.077135	0	0	0	0	0	0	0	0	0	Eukaryota	Stramenopiles	Chrysophyceae	Chromulinales	Phaeoplaca		denovo622	EU247834	393	99.75	0	721	483365	Chrysophyceae sp. CCMP2296	Chrysophyceae sp. CCMP2296 18S ribosomal RNA gene, partial sequence
denovo238	18	0.197145	0.00276763	0	0.136772	0	0	0.0495868	0.00801796	0	0	0	0	0	0	0	0	Bacteria	Proteobacteria	Alphaproteobacteria	Caulobacterales	Caulobacteraceae	Brevundimonas	denovo238	CP015511	337	100	7e-175	623	1827469	N/A	Brevundimonas sp. GW460-12-10-14-LB2, complete genome
denovo160	14	0.195701	0	0	0	0	0	0	0	0	0	0	0.0346941	0.161007	0	0	0	Bacteria	Actinobacteria	Actinobacteria	Corynebacteriales	Nocardiaceae	Rhodococcus	denovo160	KU560304	399	94.49	5e-172	614	1789400	Rhodococcus sp. MCCC 1A09848	Rhodococcus sp. MCCC 1A09848 16S ribosomal RNA gene, partial sequence
denovo2365	25	0.194333	0	0	0	0	0	0	0.184413	0.00991965	0	0	0	0	0	0	0	Bacteria	Proteobacteria	Betaproteobacteria	Burkholderiales	Comamonadaceae	BAL58_marine_group	denovo2365	KU382382	412	96.36	0	675	1778481	Methylophilales bacterium LSUCC0135	Methylophilales bacterium LSUCC0135 16S ribosomal RNA gene, partial sequence
denovo168	38	0.192537	0.0553526	0	0	0.137185	0	0	0	0	0	0	0	0	0	0	0	Bacteria	Candidate_division_OP11	c	o	f	g	denovo168	KT991111	75	89.33	6e-16	95.3	1834347	N/A	Pedobacter sp. 2PM12 16S ribosomal RNA gene, partial sequence
denovo961	10	0.192379	0	0.0751456	0.117233	0	0	0	0	0	0	0	0	0	0	0	0	Bacteria	Gemmatimonadetes	Gemmatimonadetes	Gemmatimonadales	Gemmatimonadaceae	Gemmatimonas	denovo961	NR_136770	443	94.36	0	673	1379270	Gemmatimonas sp. AP64	Gemmatimonas phototrophica strain AP64 16S ribosomal RNA gene, partial sequence
denovo1954	13	0.190281	0	0	0	0	0	0	0	0	0	0	0	0.190281	0	0	0	Bacteria	Bacteroidetes	Flavobacteria	Flavobacteriales	Cryomorphaceae	Fluviicola	denovo1954	NR_112980	436	95.41	0	691	667303	Salinirepens amamiensis	Salinirepens amamiensis strain NBRC 101268 16S ribosomal RNA gene, partial sequence
denovo2458	13	0.190281	0	0	0	0	0	0	0	0	0	0	0	0.190281	0	0	0	Bacteria	Bacteroidetes	Sphingobacteriia	Sphingobacteriales	Saprospiraceae	Lewinella	denovo2458	KP174653	315	92.7	9e-124	453	1632379	bacterium YC-LK-LKJ25	Bacterium YC-LK-LKJ25 16S ribosomal RNA gene, partial sequence
denovo2760	16	0.188679	0	0	0	0	0	0	0	0	0	0	0	0	0	0	0.188679	Eukaryota	Holozoa	Choanomonada	Acanthoecida	Stephanoeca		denovo2760	JF488791	375	100	0	693	1010447	eukaryote SCGC AAA071-I17	Eukaryote SCGC AAA071-I17 18S ribosomal RNA gene, partial sequence
denovo2363	17	0.188154	0	0	0	0	0	0	0	0.0247991	0	0	0.0462588	0.117096	0	0	0	Bacteria	Proteobacteria	Gammaproteobacteria	Chromatiales	Granulosicoccaceae	Granulosicoccus	denovo2363	HE863797	315	98.41	2e-154	555	1202496	bacterium symbiont of Acharax sp. Guiness	Bacterium symbiont of Acharax sp. Guiness partial 16S rRNA gene, clone rare
denovo1514	64	0.186836	0.171593	0	0	0.0152427	0	0	0	0	0	0	0	0	0	0	0	Bacteria	WCHB1-60	c	o	f	g	denovo1514	AY345499	403	96.03	0	656	1826778	N/A	Unidentified bacterium clone W4-B31 16S ribosomal RNA gene, partial sequence
denovo1964	19	0.186083	0	0	0	0	0	0	0	0	0	0	0	0	0	0.0917431	0.0943396	Eukaryota	Alveolata	Protalveolata	Syndiniales	Syndiniales Group II		denovo1964	JF488778	330	91.82	1e-123	453	1010433	eukaryote SCGC AAA071-C07	Eukaryote SCGC AAA071-C07 18S ribosomal RNA gene, partial sequence
denovo1476	15	0.185193	0	0	0	0	0	0	0	0	0	0	0.0115647	0.043911	0	0	0.129717	Bacteria	Bacteroidetes	Flavobacteria	Flavobacteriales	Flavobacteriaceae		denovo1476	JX854389	311	98.71	9e-154	553	1250229	Ulvibacter sp. MAR_2010_11	Ulvibacter sp. MAR_2010_11 16S ribosomal RNA gene, partial sequence
denovo1450	15	0.184775	0	0	0	0	0	0	0	0	0	0.184775	0	0	0	0	0	Archaea	Euryarchaeota	Halobacteria	Halobacteriales	Deep_Sea_Hydrothermal_Vent_Gp_6(DHVEG-6)	Candidatus_Parvarchaeum	.	.	.	.	.	.	.	.	.
denovo513	15	0.184775	0	0	0	0	0	0	0	0	0	0.184775	0	0	0	0	0	Archaea	Euryarchaeota	Halobacteria	Halobacteriales	Deep_Sea_Hydrothermal_Vent_Gp_6(DHVEG-6)	g	denovo513	HM594677	306	75.49	2e-30	143	867917	Vulcanisaeta sp. CBA1501	Vulcanisaeta sp. CBA1501 16S ribosomal RNA gene, partial sequence
denovo2194	17	0.184019	0.00276763	0.0375728	0.0976944	0	0.0074162	0.0385675	0	0	0	0	0	0	0	0	0	Bacteria	Bacteroidetes	Flavobacteria	Flavobacteriales	NS9_marine_group	g	denovo2194	HQ667712	476	94.12	0	721	411153	Gramella forsetii	Gramella forsetii strain UTM FZZ32 16S ribosomal RNA gene, partial sequence
denovo1726	18	0.183762	0.022141	0.150291	0	0.00762137	0.0037081	0	0	0	0	0	0	0	0	0	0	Bacteria	Actinobacteria	Actinobacteria	Corynebacteriales	Mycobacteriaceae	Mycobacterium	denovo1726	KM216315	407	99.26	0	734	1534348	Mycobacterium sp. DL734	Mycobacterium sp. DL734 16S ribosomal RNA gene, partial sequence
denovo1031	20	0.182553	0	0	0	0	0	0	0	0	0	0	0.0115647	0	0.0105064	0.125104	0.0353774	Bacteria	Proteobacteria	Alphaproteobacteria	Rhodobacterales	Rhodobacteraceae		denovo1031	KT348324	319	98.43	2e-156	562	1696484	Roseovarius sp. N7M08 BPH	Roseovarius sp. N7M08 BPH 16S ribosomal RNA gene, partial sequence
denovo2425	60	0.180619	0.157755	0	0	0.0228641	0	0	0	0	0	0	0	0	0	0	0	Archaea	Euryarchaeota	Halobacteria	Halobacteriales	Deep_Sea_Hydrothermal_Vent_Gp_6(DHVEG-6)	Candidatus_Parvarchaeum	denovo2425	KM257954	207	76.33	2e-18	104	1529718	Haloarcula sp. CaM6	Haloarcula sp. CaM6 16S ribosomal RNA gene, partial sequence
denovo121	13	0.180604	0	0	0	0	0	0	0	0.00495983	0	0	0	0.175644	0	0	0	Bacteria	Proteobacteria	Alphaproteobacteria	Rhodobacterales	Rhodobacteraceae	Sulfitobacter	denovo121	KJ475189	399	100	0	737	1484467	Sulfitobacter sp. PAMC 27232	Sulfitobacter sp. PAMC 27232 16S ribosomal RNA gene, partial sequence
denovo1006	65	0.179896	0.179896	0	0	0	0	0	0	0	0	0	0	0	0	0	0	Bacteria	Actinobacteria	Actinobacteria	PeM15	f	g	denovo1006	AY145534	490	93.88	0	732	212173	actinobacterium GP-6	Actinobacterium GP-6 16S ribosomal RNA gene, partial sequence
denovo1524	20	0.178568	0	0	0	0	0	0	0	0	0	0.0123183	0	0	0.0210128	0.133445	0.0117925	Bacteria	Bacteroidetes	Flavobacteria	Flavobacteriales	Cryomorphaceae	NS10_marine_group	denovo1524	KP313827	312	92.63	4e-122	448	1635173	Tenacibaculum sp. S2-2	Tenacibaculum sp. S2-2 16S ribosomal RNA gene, partial sequence
denovo1122	15	0.176887	0	0	0	0	0	0	0	0	0	0	0	0	0	0	0.176887	Eukaryota	Alveolata	Ciliophora	Spirotrichea	Choreotrichia	Tintinnopsis	denovo1122	JQ924056	369	99.46	0	669	1229648	Laackmanniella prolongata	Laackmanniella prolongata isolate T97 18S ribosomal RNA gene, partial sequence; internal transcribed spacer 1, 5.8S ribosomal RNA gene, and internal transcribed spacer 2, complete sequence; and 28S ribosomal RNA gene, partial sequence
denovo839	12	0.175644	0	0	0	0	0	0	0	0	0	0	0	0.175644	0	0	0	Bacteria	Bacteroidetes	Flavobacteria	Flavobacteriales	Flavobacteriaceae	Krokinobacter	denovo839	LN681313	330	99.7	9e-169	603	1581530	bacterium RFB H07	Bacterium RFB H07 partial 16S rRNA gene, isolate RFB H07
denovo2347	9	0.175097	0	0.0187864	0.156311	0	0	0	0	0	0	0	0	0	0	0	0	Unassigned						denovo2347	FN562442	492	89.84	5e-173	617	36892	Pyramimonas olivacea	Pyramimonas olivacea partial 18S rRNA gene, strain M1668
denovo675	16	0.174871	0	0	0	0	0	0	0	0	0	0	0	0	0	0.0333611	0.141509	Eukaryota	Holozoa	Choanomonada	Acanthoecida	Diaphanoeca		denovo675	KC479080	340	95	1e-147	532	1405687	Clathrina cf. hondurensis MI-2013	Clathrina cf. hondurensis MI-2013 18S ribosomal RNA gene, partial sequence
denovo1405	14	0.174825	0	0	0	0	0	0.00550964	0	0	0.169315	0	0	0	0	0	0	Bacteria	Cyanobacteria	Chloroplast	Chloroplast	Chloroplast	Chloroplast	denovo1405	KT428890	276	97.83	2e-129	472	55529	Guillardia theta	Guillardia theta voucher CCMP:2712 chloroplast, complete genome
denovo1895	38	0.174819	0.022141	0	0	0	0.0259567	0.126722	0	0	0	0	0	0	0	0	0	Bacteria	Proteobacteria	Betaproteobacteria	Burkholderiales	Comamonadaceae	Pelomonas	denovo1895	JX949591	420	97.38	0	708	1259490	Paucibacter sp. MDB2-26	Paucibacter sp. MDB2-26 16S ribosomal RNA gene, partial sequence
denovo2711	26	0.174444	0.0359792	0.0375728	0.0586166	0	0.0037081	0.0385675	0	0	0	0	0	0	0	0	0	Bacteria	Bacteroidetes	vadinHA17	o	f	g	denovo2711	U81712	456	93.42	0	673	1826778	N/A	Unidentified eubacterium clone vadinHA17 16S ribosomal RNA gene, partial sequence
denovo545	23	0.17423	0.00830289	0	0.0976944	0	0.0296648	0.0385675	0	0	0	0	0	0	0	0	0	Bacteria	Bacteroidetes	Cytophagia	Cytophagales	Cytophagaceae	Emticicia	denovo545	JQ316669	463	97.41	0	789	1144871	Emticicia sp. KJ033	Emticicia sp. KJ033 16S ribosomal RNA gene, partial sequence
denovo2646	13	0.172343	0	0	0	0	0	0	0	0.00495983	0	0	0	0.14637	0.0210128	0	0	Bacteria	Bacteroidetes	Flavobacteria	Flavobacteriales	Flavobacteriaceae	Lutibacter	denovo2646	KP684320	275	96.36	8e-124	453	1675393	bacterium GAA29	Bacterium GAA29 16S ribosomal RNA gene, partial sequence
denovo1026	9	0.172088	0	0.093932	0.0781555	0	0	0	0	0	0	0	0	0	0	0	0	Bacteria	Bacteroidetes	Sphingobacteriia	Sphingobacteriales	Chitinophagaceae	g	denovo1026	KT957307	442	90.95	4e-164	588	1745999	Chitinophagaceae bacterium BLB-2F4-1	Chitinophagaceae bacterium BLB-2F4-1 16S ribosomal RNA gene, partial sequence
denovo601	22	0.170333	0	0.0751456	0.0195389	0	0.037081	0.0385675	0	0	0	0	0	0	0	0	0	Bacteria	Proteobacteria	Betaproteobacteria	Burkholderiales	Comamonadaceae		denovo601	HM163244	434	97.24	0	730	878597	beta proteobacterium OR-189	Beta proteobacterium OR-189 16S ribosomal RNA gene, partial sequence
denovo1680	36	0.169522	0	0	0	0	0.0593296	0.110193	0	0	0	0	0	0	0	0	0	Bacteria	Cyanobacteria	Chloroplast	Chloroplast	Chloroplast	Chloroplast	denovo1680	AF374188	442	92.99	0	645	40531	Polytoma oviforme	Polytoma oviforme 16S ribosomal RNA (rrn16) gene, partial sequence; chloroplast gene for chloroplast product
denovo2028	10	0.169296	0	0.0563592	0.0976944	0.0152427	0	0	0	0	0	0	0	0	0	0	0	Bacteria	Bacteroidetes	vadinHA17	o	f	g	denovo2028	U81712	409	91.44	4e-153	551	1826778	N/A	Unidentified eubacterium clone vadinHA17 16S ribosomal RNA gene, partial sequence
denovo1083	14	0.168465	0	0	0	0	0	0	0	0	0	0.0123183	0	0.014637	0	0	0.141509	Bacteria	Cyanobacteria	Chloroplast	Chloroplast	Chloroplast	Chloroplast	denovo1083	LK391827	291	99.31	2e-145	525	218684	Corethron pennatum	Corethron pennatum chloroplast partial 16S rRNA gene, strain B934
denovo2763	33	0.168336	0	0	0	0.0228641	0.0407891	0.104683	0	0	0	0	0	0	0	0	0	Bacteria	Proteobacteria	Betaproteobacteria	Rhodocyclales	Rhodocyclaceae	Dechloromonas	denovo2763	LN613130	279	97.49	5e-131	477	1552750	Zoogloea oleivorans	Zoogloea oleivorans partial 16S rRNA gene, isolate Bug26
denovo2622	14	0.167939	0	0	0	0	0	0	0	0	0	0	0	0.014637	0	0	0.153302	Bacteria	Cyanobacteria	Chloroplast	Chloroplast	Chloroplast	Chloroplast	denovo2622	LN735317	346	98.55	2e-170	608	1035529	Eucampia groenlandica	Eucampia groenlandica chloroplast partial 16S rRNA gene, strain RCC 1996
denovo2470	9	0.16783	0	0.0375728	0.117233	0	0	0	0	0	0.0130242	0	0	0	0	0	0	Bacteria	Bacteroidetes	Flavobacteria	Flavobacteriales	Flavobacteriaceae	Flavobacterium	denovo2470	KT424962	315	97.78	5e-151	544	1781648	Flavobacterium sp. PI4	Flavobacterium sp. PI4 16S ribosomal RNA gene, partial sequence
denovo2571	22	0.16767	0	0	0	0.16767	0	0	0	0	0	0	0	0	0	0	0	Bacteria	Actinobacteria	Actinobacteria	Frankiales	Sporichthyaceae	hgcI_clade	denovo2571	FJ428831	311	95.82	3e-138	501	573600	Candidatus Planktophila limnetica	Candidatus Planktophila limnetica strain MWH-EgelM2-3.acI 16S ribosomal RNA gene, partial sequence
denovo2242	14	0.165094	0	0	0	0	0	0	0	0	0	0	0	0	0	0	0.165094	Eukaryota	Metazoa					denovo2242	KR048725	301	96.68	3e-138	501	324873	Oithona similis	Oithona similis voucher LEGO-CYC036 18S ribosomal RNA gene, partial sequence
denovo1925	49	0.163965	0.107938	0	0	0.0228641	0.0111243	0.0220386	0	0	0	0	0	0	0	0	0	Bacteria	Candidate_division_TM7	c	o	f	g	denovo1925	EF606337	491	94.09	0	741	1826778	N/A	Unidentified bacterium clone 88_H_RHIZO_H1_T7s 16S ribosomal RNA gene, partial sequence
denovo2180	16	0.163416	0	0	0	0	0	0	0	0	0	0.0123183	0	0	0.126077	0.0250209	0	Bacteria	Proteobacteria	Gammaproteobacteria	Oceanospirillales			denovo2180	NR_136874	315	94.29	2e-131	479	1499314	Sulfitobacter sp. SCM2-10	Sulfitobacter pacificus strain SCM2-10 16S ribosomal RNA gene, partial sequence
denovo1163	15	0.163408	0	0	0	0	0	0	0	0.00991965	0	0	0.0115647	0.073185	0	0.0333611	0.0353774	Bacteria	Proteobacteria	Gammaproteobacteria	Alteromonadales	Moritellaceae	Moritella	denovo1163	HM771247	391	99.74	0	715	888427	Moritella sp. FecBc	Moritella sp. FecBc 16S ribosomal RNA gene, partial sequence
denovo34	59	0.16329	0.16329	0	0	0	0	0	0	0	0	0	0	0	0	0	0	Bacteria	Actinobacteria	Actinobacteria	PeM15	f	g	denovo34	AY145534	445	92.58	5e-178	634	212173	actinobacterium GP-6	Actinobacterium GP-6 16S ribosomal RNA gene, partial sequence
denovo735	36	0.163177	0.00276763	0	0	0	0.0667458	0.0936639	0	0	0	0	0	0	0	0	0	Eukaryota	Rhizaria	Cercozoa				denovo735	AF411272	494	92.91	0	717	188981	Cercomonas sp. ATCC 50367	Cercomonas sp. ATCC 50367 18S ribosomal RNA gene, complete sequence
denovo1912	12	0.162895	0	0	0	0	0	0	0	0.00495983	0	0	0.0115647	0.14637	0	0	0	Bacteria	Cyanobacteria	Chloroplast	Chloroplast	Chloroplast	Chloroplast	denovo1912	FJ002161	398	97.74	0	680	33645	Grammonema striatula	Grammonema striatula isolate C41 16S ribosomal RNA gene, partial sequence; chloroplast
denovo875	15	0.162678	0	0	0	0	0	0	0	0	0	0.0492732	0	0	0.105064	0.00834028	0	Bacteria	Deferribacteres	Deferribacteres	Deferribacterales	SAR406_clade(Marine_group_A)	g	denovo875	AF424321	330	90.91	1e-118	436	1826778	N/A	Unidentified bacterium MERTZ_21CM_187 16S ribosomal RNA gene, partial sequence
denovo969	11	0.161007	0	0	0	0	0	0	0	0	0	0	0	0.161007	0	0	0	Bacteria	Firmicutes	Clostridia	Clostridiales	Peptostreptococcaceae	Incertae_Sedis	denovo969	LC007106	403	99.01	0	721	1537	[Clostridium] lituseburense	Romboutsia lituseburensis gene for 16S ribosomal RNA, partial sequence, strain: JCM 1404
denovo1156	11	0.161007	0	0	0	0	0	0	0	0	0	0	0	0.161007	0	0	0	Bacteria	Proteobacteria	Gammaproteobacteria	Thiotrichales	Thiotrichaceae		denovo1156	KF439018	325	99.08	3e-163	584	1368241	bacterium episymbiont of Kiwa sp.	Bacterium episymbiont of Kiwa sp. clone ARB_B1C4EAF5 16S ribosomal RNA gene, partial sequence
denovo1073	55	0.160604	0.132846	0	0	0	0.0222486	0.00550964	0	0	0	0	0	0	0	0	0	Bacteria	Proteobacteria	Deltaproteobacteria	Syntrophobacterales	Syntrophaceae	Smithella	denovo1073	NR_074693	300	100	2e-154	555	1055487	Methylotenera versatilis	Methylotenera versatilis strain 301 16S ribosomal RNA gene, complete sequence
denovo1207	19	0.160446	0.00830289	0.0187864	0.0781555	0	0.0111243	0.0440771	0	0	0	0	0	0	0	0	0	Bacteria	Proteobacteria					denovo1207	NR_043075	460	98.91	0	822	286698	Geobacter psychrophilus	Geobacter psychrophilus strain P35 16S ribosomal RNA gene, partial sequence
denovo656	9	0.16017	0	0.093932	0.0586166	0.00762137	0	0	0	0	0	0	0	0	0	0	0	Bacteria	Proteobacteria	Betaproteobacteria	Burkholderiales	Comamonadaceae	Polaromonas	denovo656	KU586670	302	96.36	1e-136	496	1840323	N/A	Polaromonas sp. W9N 16S ribosomal RNA gene, partial sequence
denovo532	13	0.160138	0	0	0	0	0	0	0	0	0	0.160138	0	0	0	0	0	Archaea	Euryarchaeota	Halobacteria	Halobacteriales	Deep_Sea_Hydrothermal_Vent_Gp_6(DHVEG-6)	Candidatus_Parvarchaeum	.	.	.	.	.	.	.	.	.
denovo2280	13	0.160138	0	0	0	0	0	0	0	0	0	0.160138	0	0	0	0	0	Archaea	Euryarchaeota	Halobacteria	Halobacteriales	Deep_Sea_Hydrothermal_Vent_Gp_6(DHVEG-6)	Candidatus_Parvarchaeum	.	.	.	.	.	.	.	.	.
denovo2321	10	0.159965	0	0.093932	0.0586166	0	0.0074162	0	0	0	0	0	0	0	0	0	0	Unassigned						denovo2321	AF524860	414	85.51	3e-115	425	210405	bacterium K-5b2	Bacterium K-5b2 16S ribosomal RNA gene, partial sequence
denovo651	34	0.156232	0	0.0375728	0	0	0.118659	0	0	0	0	0	0	0	0	0	0	Bacteria	Bacteroidetes	Bacteroidia	Bacteroidales	Rikenellaceae	Alistipes	denovo651	NR_102944	454	95.15	0	715	214856	Alistipes finegoldii	Alistipes finegoldii strain DSM 17242 16S ribosomal RNA gene, complete sequence
denovo1721	8	0.155559	0	0.0187864	0.136772	0	0	0	0	0	0	0	0	0	0	0	0	Bacteria	Bacteroidetes	Flavobacteria	Flavobacteriales	Flavobacteriaceae	Flavobacterium	denovo1721	KU179850	304	97.37	3e-143	518	99286	Flavobacterium frigidarium	Flavobacterium frigidarium strain RKAT231 16S ribosomal RNA gene, partial sequence
denovo2429	17	0.155188	0	0	0	0	0	0	0	0	0	0	0	0	0.0315192	0.100083	0.0235849	Bacteria	Proteobacteria	Gammaproteobacteria				denovo2429	HE963017	294	97.96	2e-139	505	1210972	bacterium symbiont of Idas sp.	Bacterium symbiont Idas sp. partial 16S rRNA gene, strain T2.2, clone G-2b.1
denovo1414	34	0.1549	0	0	0	0	0.0667458	0.0881543	0	0	0	0	0	0	0	0	0	Bacteria	Cyanobacteria	Chloroplast	Chloroplast	Chloroplast	Chloroplast	denovo1414	KJ410684	437	98.17	0	758	43925	Nannochloropsis oculata	Nannochloropsis oculata strain CCMP525 chloroplast, complete genome
denovo2718	14	0.154841	0	0	0	0	0	0	0	0.00991965	0	0	0.115647	0.029274	0	0	0	Bacteria	Proteobacteria	Gammaproteobacteria	Oceanospirillales	Oceanospirillaceae	Marinomonas	denovo2718	NR_041567	405	94.07	7e-171	610	417574;1122599	Neptunomonas japonica;Neptunomonas japonica DSM 18939	Neptunomonas japonica strain JAMM 0745 16S ribosomal RNA gene, partial sequence
denovo2398	12	0.153971	0	0	0	0	0	0	0	0.00991965	0	0.0123183	0	0.131733	0	0	0	Eukaryota	Alveolata	Ciliophora	Conthreep	Nassophorea		denovo2398	KC832952	304	98.03	7e-145	523	1425172	Orthodonella sp. FXP2007052504	Orthodonella sp. FXP2007052504 18S ribosomal RNA gene, complete sequence
denovo1427	15	0.153697	0	0	0	0	0.0111243	0.0165289	0	0	0	0	0	0.102459	0	0	0.0235849	Eukaryota	Rhizaria	Cercozoa	Silicofilosea			denovo1427	GQ144681	331	98.49	4e-162	580	741090	Thaumatomastix sp. CC002-Boundary Bay	Thaumatomastix sp. CC002-Boundary Bay small subunit ribosomal RNA gene, partial sequence
denovo2232	13	0.153302	0	0	0	0	0	0	0	0	0	0	0	0	0	0	0.153302	Eukaryota	Alveolata	Ciliophora	Spirotrichea	Oligotrichia	uncultured	denovo2232	JX178776	405	97.28	0	680	1295631	Pseudotontonia sp. JG-2011a	Pseudotontonia sp. JG-2011a clone 3 18S ribosomal RNA gene, partial sequence
denovo2782	13	0.153302	0	0	0	0	0	0	0	0	0	0	0	0	0	0	0.153302	Eukaryota	Alveolata	Dinoflagellata	Dinophyceae	Gymnodiniphycidae		denovo2782	FJ473380	341	98.53	1e-168	603	650053	Chytriodinium affine	Chytriodinium affine isolate FG189 18S ribosomal RNA gene, partial sequence
denovo2012	13	0.153302	0	0	0	0	0	0	0	0	0	0	0	0	0	0	0.153302	Eukaryota	Metazoa	Urochordata	Ascidiacea			denovo2012	JF961826	376	99.2	0	676	581066	Pyura spinifera	Pyura spinifera isolate PspinNewcastle 18S ribosomal RNA gene, partial sequence
denovo2054	8	0.152549	0	0.093932	0.0586166	0	0	0	0	0	0	0	0	0	0	0	0	Bacteria	Verrucomicrobia	Opitutae	Opitutales	Opitutaceae	Opitutus	denovo2054	AB360416	276	99.64	8e-139	503	467565;467579	bacterium RS58G;bacterium RS12A	Bacterium RS58G gene for 16S ribosomal RNA, partial sequence
denovo78	20	0.152427	0	0	0	0.152427	0	0	0	0	0	0	0	0	0	0	0	Bacteria	Actinobacteria	Actinobacteria	Micrococcales	Microbacteriaceae		denovo78	LC094690	362	95.03	1e-158	569	1751192	Microbacteriaceae bacterium TENJ21	Microbacteriaceae bacterium TENJ21 gene for 16S ribosomal RNA, partial sequence
denovo154	55	0.15222	0.15222	0	0	0	0	0	0	0	0	0	0	0	0	0	0	Bacteria	Candidate_division_OD1	c	o	f	g	denovo154	JQ269257	469	90.62	1e-173	619	1165180	bacterium SH4-10	Bacterium SH4-10 16S ribosomal RNA gene, partial sequence
denovo2277	18	0.152006	0	0	0.0976944	0	0.0333729	0.0110193	0	0.00991965	0	0	0	0	0	0	0	Bacteria	Proteobacteria	Alphaproteobacteria	Rhodobacterales	Rhodobacteraceae	Rhodobacter	denovo2277	FJ195995	314	98.73	2e-155	558	564136	Rhodobacter sp. ZS2-22	Rhodobacter sp. ZS2-22 16S ribosomal RNA gene, partial sequence
denovo1221	11	0.151351	0	0.0375728	0.0976944	0	0.0111243	0	0	0.00495983	0	0	0	0	0	0	0	Bacteria	Proteobacteria	Betaproteobacteria	Burkholderiales	Comamonadaceae	g	denovo1221	KM187614	331	97.89	3e-159	571	1556586	Limnohabitans sp. PRE28A	Limnohabitans sp. PRE28A 16S ribosomal RNA gene, partial sequence
denovo1790	31	0.151077	0.00276763	0	0.0390778	0	0.0927025	0.0165289	0	0	0	0	0	0	0	0	0	Bacteria	Cyanobacteria	Chloroplast	Chloroplast	Chloroplast	Chloroplast	denovo1790	AF289158	446	94.62	0	689	163233	unidentified rhodophyte PRD01a010B	Unidentified rhodophyte PRD01a010B 16S ribosomal RNA gene, partial sequence
denovo2386	54	0.149452	0.149452	0	0	0	0	0	0	0	0	0	0	0	0	0	0	Bacteria	Actinobacteria	Actinobacteria	PeM15	f	g	denovo2386	AY145534	472	91.53	0	645	212173	actinobacterium GP-6	Actinobacterium GP-6 16S ribosomal RNA gene, partial sequence
denovo1513	16	0.148097	0	0	0	0	0	0	0	0.00495983	0	0.0123183	0.0115647	0	0.052532	0.0667223	0	Bacteria	Proteobacteria	Alphaproteobacteria	Rhodospirillales	Rhodospirillaceae	OM75_clade	denovo1513	AY145562	291	96.22	2e-130	475	212165	alpha proteobacterium AP-25	Alpha proteobacterium AP-25 16S ribosomal RNA gene, partial sequence
denovo2475	10	0.148005	0.00276763	0.0187864	0.117233	0	0.0037081	0.00550964	0	0	0	0	0	0	0	0	0	Bacteria	Bacteroidetes	Flavobacteria	Flavobacteriales	Cryomorphaceae	Fluviicola	denovo2475	NR_112980	480	95.62	0	767	667303	Salinirepens amamiensis	Salinirepens amamiensis strain NBRC 101268 16S ribosomal RNA gene, partial sequence
denovo325	16	0.147906	0	0	0	0	0	0	0	0	0	0	0.0115647	0	0.0210128	0.0917431	0.0235849	Bacteria	Proteobacteria	Gammaproteobacteria	Oceanospirillales	Oceanospirillaceae	Balneatrix	denovo325	KC012835	316	96.2	4e-142	514	1268448	bacterium BW3PhG1	Bacterium BW3PhG1 16S ribosomal RNA gene, partial sequence
denovo2237	30	0.147856	0.0719584	0.0563592	0.0195389	0	0	0	0	0	0	0	0	0	0	0	0	Eukaryota	Stramenopiles	Chrysophyceae				denovo2237	DQ388552	483	99.79	0	887	1117031	Spumella vulgaris	Spumella vulgaris isolate 199hm 18S ribosomal RNA gene, partial sequence
denovo670	12	0.14782	0	0	0	0	0	0	0	0	0	0.14782	0	0	0	0	0	Unassigned	.	.	.	.	.	.	.	.	.	.	.	.	.	.
denovo426	15	0.147638	0	0	0	0	0	0	0	0.029759	0	0.0246366	0.0346941	0.058548	0	0	0	Bacteria	Proteobacteria	Gammaproteobacteria	Alteromonadales	Shewanellaceae	Shewanella	denovo426	NR_114050	315	98.41	2e-154	555	25	Shewanella hanedai	Shewanella hanedai strain NBRC 102223 16S ribosomal RNA gene, partial sequence
denovo2016	35	0.146858	0.00276763	0	0	0	0.0889944	0.0550964	0	0	0	0	0	0	0	0	0	Bacteria	Proteobacteria	Betaproteobacteria	Burkholderiales	Comamonadaceae		denovo2016	KU233251	344	99.13	1e-173	619	1793941	Rhodoferax sp. S19	Rhodoferax sp. S19 16S ribosomal RNA gene, partial sequence
denovo2317	11	0.146692	0	0	0	0	0	0	0	0.00495983	0	0.0246366	0	0.117096	0	0	0	Eukaryota	Alveolata	Ciliophora	Spirotrichea	Euplotia	Aspidisca	denovo2317	DQ059581	340	100	2e-176	628	331608	Certesia quadrinucleata	Certesia quadrinucleata small subunit ribosomal RNA gene, complete sequence
denovo157	10	0.14637	0	0	0	0	0	0	0	0	0	0	0	0.14637	0	0	0	Bacteria	Cyanobacteria	Chloroplast	Chloroplast	Chloroplast	Chloroplast	denovo157	FN563074	317	96.21	3e-143	518	29215	Acrosiphonia sp. SAG-127.80	Acrosiphonia sp. SAG-127.80 plastid 16S rRNA gene (partial), ITS1 and 23S rRNA gene (partial), strain SAG 127.80
denovo1270	10	0.14637	0	0	0	0	0	0	0	0	0	0	0	0.14637	0	0	0	Eukaryota	Alveolata	Ciliophora	Conthreep	Phyllopharyngea	Hartmannula	denovo1270	FJ868204	401	98	0	695	1071508	Heterohartmannula fangi	Heterohartmannula fangi isolate CFL08120901 small subunit ribosomal RNA gene, partial sequence
denovo1095	13	0.14538	0	0.0563592	0	0	0	0	0	0	0	0	0	0	0.0105064	0.0667223	0.0117925	Bacteria	Actinobacteria	Actinobacteria				denovo1095	EU423306	330	94.24	1e-138	503	502336	Kaistibacter ginsenosidimutans	Kaistibacter ginsenosidimutans strain BXN7-7 16S ribosomal RNA gene, partial sequence
denovo2360	11	0.144374	0	0	0	0	0	0	0	0.00495983	0	0.0369549	0	0.102459	0	0	0	Eukaryota	Alveolata	Ciliophora	Spirotrichea	Hypotrichia		denovo2360	FJ008721	383	99.74	0	701	761018	Epiclintes auricularis auricularis	Epiclintes auricularis auricularis small subunit ribosomal RNA gene, complete sequence
denovo465	12	0.14411	0	0	0	0	0.0074162	0	0	0	0.0781454	0	0	0.058548	0	0	0	Bacteria	Firmicutes	Clostridia	Clostridiales	Ruminococcaceae	g	denovo465	LC082228	339	97.35	2e-161	579	1712515	Butyricicoccus sp. KS-2	Butyricicoccus sp. KS-2 gene for 16S ribosomal RNA, partial sequence
denovo202	16	0.14394	0	0	0	0	0	0	0.0481078	0.0148795	0	0	0.0809529	0	0	0	0	Bacteria	Proteobacteria	Betaproteobacteria	Burkholderiales	Comamonadaceae	Acidovorax	denovo202	KU382378	320	96.56	7e-145	523	1778444	Comamonadaceae bacterium LSUCC0123	Comamonadaceae bacterium LSUCC0123 16S ribosomal RNA gene, partial sequence
denovo990	14	0.143774	0	0	0	0	0	0	0	0	0	0	0	0.014637	0	0.058382	0.0707547	Eukaryota	Stramenopiles	MAST-1	MAST-1 A			denovo990	KM516202	346	93.93	4e-143	518	1545446	Paraphysomonas sp. SIOpierPara1	Paraphysomonas sp. SIOpierPara1 18S ribosomal RNA gene, partial sequence
denovo1864	11	0.143266	0	0	0	0	0	0	0	0	0.143266	0	0	0	0	0	0	Eukaryota	Cryptophyceae	Cryptomonadales	Rhodomonas			denovo1864	HF952610	407	99.26	0	734	37097	Rhodomonas marina	Rhodomonas marina nucleomorph partial 18S rRNA gene, strain SCCAP K-0435
denovo1480	11	0.142724	0	0	0	0	0	0	0	0	0	0	0	0.102459	0	0.0166806	0.0235849	Bacteria	Bacteroidetes	Flavobacteria	Flavobacteriales	Cryomorphaceae	Crocinitomix	denovo1480	FN662628	294	97.28	5e-136	494	711369	CFB group bacterium epibiont of Rimicaris exoculata	CFB group bacterium epibiont of Rimicaris exoculata, South MAR individual 146624, clone SM146624_254
denovo590	10	0.140681	0	0	0	0	0	0	0	0	0	0	0	0.117096	0	0	0.0235849	Bacteria	Cyanobacteria	Chloroplast	Chloroplast	Chloroplast	Chloroplast	denovo590	LN735395	345	98.26	1e-168	603	1606595	Cylindrotheca sp. RCC2608	Cylindrotheca sp. RCC2608 chloroplast partial 16S rRNA gene, strain RCC 2608
denovo1717	11	0.139272	0	0	0	0	0	0	0	0	0	0	0	0.102459	0	0.0250209	0.0117925	Bacteria	Lentisphaerae	Lentisphaeria	Lentisphaerales	Lentisphaeraceae	Lentisphaera	denovo1717	NR_118352	359	89.14	2e-120	442	340101	Victivallis vadensis ATCC BAA-548	Victivallis vadensis strain Cello 16S ribosomal RNA gene, partial sequence
denovo1797	15	0.138934	0	0	0	0	0.0148324	0.0165289	0	0	0.0520969	0	0.0115647	0.043911	0	0	0	Bacteria	Firmicutes	Clostridia	Clostridiales	Ruminococcaceae	g	denovo1797	AB714498	392	97.7	0	673	1177518	Firmicutes bacterium TATAC-10	Firmicutes bacterium TATAC-10 gene for 16S rRNA, partial sequence
denovo316	12	0.137521	0	0	0	0	0	0	0	0.00495983	0	0	0	0.014637	0	0	0.117925	Eukaryota	Alveolata	Ciliophora	Spirotrichea	Oligotrichia	uncultured	denovo316	KP260511	324	99.07	1e-162	582	1607870	Strombidium paracapitatum	Strombidium paracapitatum voucher SW2013050601 small subunit ribosomal RNA gene, partial sequence
denovo177	33	0.137402	0.0193734	0	0	0	0.0519134	0.0661157	0	0	0	0	0	0	0	0	0	Eukaryota	Alveolata	Dinoflagellata	Dinophyceae	Gymnodiniphycidae	FV18-2D9	denovo177	EF058253	517	95.94	0	833	425813	Woloszynskia pascheri	Woloszynskia pascheri strain CCAC0075 small subunit ribosomal RNA gene, partial sequence
denovo270	32	0.137291	0	0	0	0	0.111243	0	0	0	0.0260485	0	0	0	0	0	0	Bacteria	Tenericutes	Mollicutes	Anaeroplasmatales	Anaeroplasmataceae	Anaeroplasma	denovo270	NR_029167	455	94.73	0	710	2087	Anaeroplasma abactoclasticum	Anaeroplasma abactoclasticum strain 6-1 16S ribosomal RNA gene, partial sequence
denovo1447	18	0.137185	0	0	0	0.137185	0	0	0	0	0	0	0	0	0	0	0	Bacteria	Candidate_division_OP11	c	o	f	g	denovo1447	CP011212	371	80.05	2e-66	263	1619077	candidate division TM6 bacterium GW2011_GWF2_28_16	Candidate division TM6 bacterium GW2011_GWF2_28_16, complete genome
denovo962	29	0.13636	0	0	0	0	0.0482053	0.0881543	0	0	0	0	0	0	0	0	0	Bacteria	Cyanobacteria	Chloroplast	Chloroplast	Chloroplast	Chloroplast	denovo962	AF394207	334	91.32	3e-124	455	40531	Polytoma oviforme	Polytoma oviforme 16S ribosomal RNA gene, partial sequence; leucoplast gene for leucoplast product
denovo365	11	0.135501	0	0	0	0	0	0	0	0	0	0.135501	0	0	0	0	0	Archaea	Euryarchaeota	Halobacteria	Halobacteriales	Deep_Sea_Hydrothermal_Vent_Gp_6(DHVEG-6)	Candidatus_Parvarchaeum	.	.	.	.	.	.	.	.	.
denovo1039	11	0.135501	0	0	0	0	0	0	0	0	0	0.135501	0	0	0	0	0	Archaea	Euryarchaeota	Halobacteria	Halobacteriales	Deep_Sea_Hydrothermal_Vent_Gp_6(DHVEG-6)	g	denovo1039	NG_041958	368	75	8e-36	161	178306	Pyrobaculum aerophilum str. IM2	Pyrobaculum aerophilum strain IM2 16S ribosomal RNA gene, complete sequence
denovo2121	11	0.135501	0	0	0	0	0	0	0	0	0	0.135501	0	0	0	0	0	Unassigned	.	.	.	.	.	.	.	.	.	.	.	.	.	.
denovo1569	10	0.134764	0	0	0	0	0	0	0	0	0	0	0.0115647	0.087822	0	0	0.0353774	Bacteria	Bacteroidetes	Flavobacteria	Flavobacteriales	Flavobacteriaceae	Aquimarina	denovo1569	KF282348	312	98.72	2e-154	555	1349107	Flavobacteriaceae bacterium GUDS910	Flavobacteriaceae bacterium GUDS910 16S ribosomal RNA gene, partial sequence
denovo413	12	0.134605	0	0	0	0	0	0	0	0	0	0	0	0	0	0.0166806	0.117925	Bacteria						denovo413	HM213086	338	94.38	6e-141	510	933848	Elphidium margaritaceum	Elphidium margaritaceum isolate A13.85 small subunit ribosomal RNA (SSU) gene, partial sequence; plastid
denovo2742	28	0.133983	0	0.0375728	0	0	0.0964106	0	0	0	0	0	0	0	0	0	0	Bacteria	Bacteroidetes	Bacteroidia	Bacteroidales	Porphyromonadaceae	Odoribacter	denovo2742	KR232923	459	94.12	0	695	1647704	Odoribacter sp. S90	Odoribacter sp. S90 16S ribosomal RNA gene, partial sequence
denovo1551	7	0.133762	0	0.0751456	0.0586166	0	0	0	0	0	0	0	0	0	0	0	0	Bacteria	Proteobacteria	Alphaproteobacteria	Rhizobiales	Hyphomicrobiaceae	Devosia	denovo1551	JX950045	279	100	1e-142	516	1259280	Devosia sp. TMN-40	Devosia sp. TMN-40 16S ribosomal RNA gene, partial sequence
denovo566	7	0.13301	0	0.093932	0.0390778	0	0	0	0	0	0	0	0	0	0	0	0	Bacteria	Bacteroidetes	Flavobacteria	Flavobacteriales	Flavobacteriaceae	Flavobacterium	denovo566	JX657128	324	96.6	3e-149	538	1248871	Flavobacterium sp. ICM 207	Flavobacterium sp. ICM 207 16S ribosomal RNA gene, partial sequence
denovo1349	12	0.132626	0	0	0	0	0	0	0	0.00495983	0	0	0.0115647	0.043911	0	0.0250209	0.0471698	Bacteria	Proteobacteria	Gammaproteobacteria	Alteromonadales	Moritellaceae	Moritella	denovo1349	HM771245	381	99.21	0	684	888428;888429	Moritella sp. FecBd2;Moritella sp. MUD3	Moritella sp. MUD3 16S ribosomal RNA gene, partial sequence
denovo431	11	0.132562	0	0	0	0	0	0	0	0	0	0	0	0.014637	0	0	0.117925	Eukaryota	Telonema	Incertae Sedis				denovo431	AJ564773	410	97.07	0	686	232288	Telonema antarcticum	Telonema antarcticum 18S rRNA gene
denovo546	11	0.132436	0	0	0	0	0	0	0	0.00991965	0	0	0.0346941	0.087822	0	0	0	Bacteria	Bacteroidetes	Flavobacteria	Flavobacteriales	Cryomorphaceae	Fluviicola	denovo546	KC582602	389	95.89	7e-176	627	1303911	Cryomorphaceae bacterium JNU-L074	Cryomorphaceae bacterium JNU-L074 16S ribosomal RNA gene, partial sequence
denovo1843	9	0.131733	0	0	0	0	0	0	0	0	0	0	0	0.131733	0	0	0	Bacteria	Bacteroidetes	Flavobacteria	Flavobacteriales	Flavobacteriaceae	g	denovo1843	GU949540	430	97.44	0	728	759857	marine bacterium K5-5	Marine bacterium K5-5 16S ribosomal RNA gene, partial sequence
denovo2496	9	0.131733	0	0	0	0	0	0	0	0	0	0	0	0.131733	0	0	0	Eukaryota	Alveolata	Ciliophora	Conthreep	Phyllopharyngea	AT1-2	denovo2496	KF384519	445	93.48	0	654	1357977	Eukaryota sp. DLR-2013g	Eukaryota sp. DLR-2013g 18S ribosomal RNA gene, partial sequence
denovo1559	9	0.131733	0	0	0	0	0	0	0	0	0	0	0	0.131733	0	0	0	Eukaryota	Alveolata	Ciliophora	Conthreep	Phyllopharyngea	Hartmannula	denovo1559	KC753490	398	96.98	0	667	1348407	N/A	Dysteria lanceolata isolate PHB09022605 small subunit ribosomal RNA gene, partial sequence
denovo262	33	0.131375	0	0	0	0	0.103827	0.0275482	0	0	0	0	0	0	0	0	0	Eukaryota	Fungi	Chytridiomycota				denovo262	KJ668077	496	96.57	0	821	109953	Monoblepharis insignis	Monoblepharis insignis voucher Whisler Sig104 18S ribosomal RNA gene and internal transcribed spacer 1, partial sequence
denovo1216	12	0.131153	0	0	0	0	0	0	0	0	0	0	0	0	0	0.0250209	0.106132	Eukaryota	Stramenopiles					denovo1216	U37107	329	94.83	6e-141	510	42750	Developayella elegans	Developayella elegans 16S-like ribosomal RNA gene, complete sequence
denovo1528	10	0.130548	0	0	0	0	0	0	0	0.00495983	0	0	0.0231294	0.102459	0	0	0	Bacteria	Proteobacteria	Gammaproteobacteria	Alteromonadales	Alteromonadaceae	Glaciecola	denovo1528	HQ875494	451	95.34	0	704	985249	Glaciecola sp. Za3-36-1	Glaciecola sp. Za3-36-1 16S ribosomal RNA gene, partial sequence
denovo971	14	0.130534	0	0	0.0390778	0.0914564	0	0	0	0	0	0	0	0	0	0	0	Eukaryota	Rhizaria	Cercozoa	Endomyxa	Novel Clade 10		denovo971	AB158375	466	89.48	8e-161	577	259379	Nephroselmis spinosa	Nephroselmis spinosa gene for 18S ribosomal RNA, partial sequence
denovo1910	22	0.130337	0.00553526	0.0563592	0	0	0.0519134	0.0165289	0	0	0	0	0	0	0	0	0	Bacteria	Proteobacteria	Betaproteobacteria	Burkholderiales	Oxalobacteraceae	Undibacterium	denovo1910	JX458426	500	99.2	0	900	1341544	Undibacterium sp. W1.09-20	Undibacterium sp. W1.09-20 16S ribosomal RNA gene, complete sequence
denovo981	13	0.130085	0	0	0	0	0	0	0	0	0	0	0	0	0.105064	0.0250209	0	Bacteria	Bacteroidetes	Flavobacteria	Flavobacteriales	Flavobacteriaceae	NS4_marine_group	denovo981	JX971542	328	96.04	1e-147	532	498301	Flavobacterium rivuli	Flavobacterium rivuli strain CH1-10 16S ribosomal RNA gene, partial sequence
denovo2145	47	0.130079	0.130079	0	0	0	0	0	0	0	0	0	0	0	0	0	0	Bacteria	Actinobacteria	Actinobacteria	Propionibacteriales	Propionibacteriaceae		denovo2145	LC094541	480	95.42	0	761	1751073	Microbacteriaceae bacterium KACHI21	Microbacteriaceae bacterium KACHI21 gene for 16S ribosomal RNA, partial sequence
denovo2685	14	0.129277	0.00276763	0	0	0	0.0185405	0.00550964	0	0	0	0	0	0.102459	0	0	0	Bacteria	Firmicutes	Clostridia	Clostridiales	Ruminococcaceae	Incertae_Sedis	denovo2685	AB739698	360	97.5	5e-172	614	1217283	Clostridium sp. 619	Clostridium sp. 619 gene for 16S ribosomal RNA, partial sequence
denovo1198	10	0.128983	0	0	0	0	0	0	0	0.00495983	0	0.0246366	0.0115647	0.087822	0	0	0	Eukaryota	Alveolata	Ciliophora	Spirotrichea	Hypotrichia		denovo1198	FJ870089	465	96.56	0	765	693949	Apogastrostyla rigescens	Apogastrostyla rigescens isolate LLQ07092401 small subunit ribosomal RNA gene, complete sequence
denovo274	21	0.128373	0	0	0	0.0457282	0	0.0826446	0	0	0	0	0	0	0	0	0	Eukaryota	Metazoa	Arthropoda	Maxillopoda			denovo274	KR048711	337	99.11	3e-169	604	555048	Sinodiaptomus sarsi	Sinodiaptomus sarsi voucher LEGO-CAL042-27 18S ribosomal RNA gene, partial sequence
denovo2186	11	0.128143	0	0	0	0	0	0	0	0.00495983	0	0.123183	0	0	0	0	0	Archaea	Euryarchaeota	Halobacteria	Halobacteriales	Deep_Sea_Hydrothermal_Vent_Gp_6(DHVEG-6)	g	denovo2186	CP010425	317	88.64	1e-102	383	1579373	archaeon GW2011_AR15	Archaeon GW2011_AR15 genome
denovo1507	12	0.128056	0.0110705	0	0.0586166	0	0	0.00550964	0	0	0	0	0	0.029274	0	0	0.0235849	Bacteria	Bacteroidetes	Flavobacteria	Flavobacteriales	Cryomorphaceae	Fluviicola	denovo1507	NR_074547	479	96.66	0	795	191579	Fluviicola taffensis	Fluviicola taffensis strain DSM 16823 16S ribosomal RNA gene, complete sequence
denovo543	30	0.127457	0	0	0	0	0.0778701	0.0495868	0	0	0	0	0	0	0	0	0	Bacteria	Proteobacteria	Gammaproteobacteria	Oceanospirillales	oc58	g	denovo543	JN242792	430	97.21	0	725	1107859	Candidatus Halomonas phosphatis	Candidatus Halomonas phosphatis clone ASM40 16S ribosomal RNA gene, partial sequence
denovo627	46	0.127311	0.127311	0	0	0	0	0	0	0	0	0	0	0	0	0	0	Bacteria	Candidate_division_TM7	c	o	f	g	denovo627	AY345503	257	87.94	2e-75	292	1826778	N/A	Unidentified bacterium clone W4-B20 16S ribosomal RNA gene, partial sequence
denovo2384	13	0.127151	0	0.0751456	0	0	0.0259567	0	0	0	0.0260485	0	0	0	0	0	0	Bacteria	Firmicutes	Clostridia	Clostridiales	Christensenellaceae	g	denovo2384	KF698061	314	94.59	4e-132	481	1451835	bacterium LC2020	Bacterium LC2020 16S ribosomal RNA gene, partial sequence
denovo1846	9	0.127096	0	0	0	0	0	0	0	0	0	0.0246366	0	0.102459	0	0	0	Eukaryota	Metazoa	Arthropoda	Maxillopoda			denovo1846	GU969212	353	99.15	1e-178	636	163466	Euterpina acutifrons	Euterpina acutifrons 18S ribosomal RNA gene, partial sequence
denovo495	11	0.126788	0	0.0375728	0	0	0.0074162	0	0	0.00495983	0.0390727	0	0.0231294	0.014637	0	0	0	Bacteria	Bacteroidetes	Bacteroidia	Bacteroidales	Bacteroidaceae	Bacteroides	denovo495	NR_041277	311	95.5	1e-136	496	484018	Bacteroides plebeius DSM 17135	Bacteroides plebeius strain M12 16S ribosomal RNA gene, partial sequence
denovo2707	9	0.126342	0	0	0	0	0	0	0	0	0	0.0123183	0.0115647	0.102459	0	0	0	Eukaryota	Alveolata	Ciliophora	Spirotrichea	Euplotia	Aspidisca	denovo2707	EF193242	390	99.74	0	713	437713;437714;1156992	Euplotes sp. EdPoA02;Euplotes sp. EdPoB02;Euplotes petzi	Euplotes sp. EdPoA02 small subunit ribosomal RNA gene, partial sequence; macronuclear
denovo1091	11	0.126265	0	0	0	0	0	0	0	0	0	0	0	0	0	0.00834028	0.117925	Eukaryota	Holozoa	Choanomonada	Acanthoecida	Diaphanoeca		denovo1091	AF084234	412	95.63	0	656	28014	Diaphanoeca grandis	Diaphanoeca grandis 18S ribosomal RNA gene, partial sequence
denovo683	26	0.125235	0	0	0	0	0.037081	0.0881543	0	0	0	0	0	0	0	0	0	Unassigned						denovo683	KT625416	459	87.15	8e-136	494	51730	Chloromonas perforata	Chloromonas perforata culture-collection SAG:11-43 chloroplast, partial genome
denovo8	29	0.123749	0	0	0	0	0.074162	0.0495868	0	0	0	0	0	0	0	0	0	Unassigned						denovo8	AF222718	382	79.58	1e-63	254	47573	Chrysodidymus synuroideus	Chrysodidymus synuroideus mitochondrion, complete genome
denovo2015	13	0.123587	0	0	0	0	0	0	0	0	0	0	0	0	0.0735449	0.0500417	0	Bacteria	Proteobacteria					denovo2015	JQ253969	434	96.77	0	719	1125412	gamma proteobacterium GSO-NP1	Gamma proteobacterium GSO-NP1 16S ribosomal RNA gene, partial sequence
denovo690	33	0.123369	0.0857965	0.0375728	0	0	0	0	0	0	0	0	0	0	0	0	0	Bacteria	Proteobacteria	Betaproteobacteria				denovo690	KU382382	503	96.02	0	811	1778481	Methylophilales bacterium LSUCC0135	Methylophilales bacterium LSUCC0135 16S ribosomal RNA gene, partial sequence
denovo2156	14	0.123262	0	0	0	0	0	0	0	0	0	0	0	0	0.0315192	0.0917431	0	Bacteria	Bacteroidetes	Flavobacteria	Flavobacteriales	Cryomorphaceae	Owenweeksia	denovo2156	KM979180	409	89.98	9e-145	523	1621443	Olleya sp. H2-59	Olleya sp. H2-59 16S ribosomal RNA gene, partial sequence
denovo538	10	0.123183	0	0	0	0	0	0	0	0	0	0.123183	0	0	0	0	0	Bacteria	Candidate_division_OD1	c	o	f	g	denovo538	AC160099	393	81.93	6e-82	315	1826778	N/A	Unidentified bacterium clone zdt-45e5, complete sequence
denovo1218	10	0.123183	0	0	0	0	0	0	0	0	0	0.123183	0	0	0	0	0	Bacteria	Candidate_division_OD1	c	o	f	g	denovo1218	AC160099	300	87.33	9e-89	337	1826778	N/A	Unidentified bacterium clone zdt-45e5, complete sequence
denovo2722	10	0.123183	0	0	0	0	0	0	0	0	0	0.123183	0	0	0	0	0	Bacteria	Candidate_division_OP3	c	o	f	g	denovo2722	AJ224540	307	91.53	2e-111	412	73875	mixed culture isolate koll11	Unclassified bacterial species 16S rRNA gene, isolate koll11
denovo2327	10	0.123183	0	0	0	0	0	0	0	0	0	0.123183	0	0	0	0	0	Bacteria	Proteobacteria	Gammaproteobacteria	Legionellales	Coxiellaceae	Coxiella	denovo2327	FR717278	318	92.45	7e-125	457	912071	Beggiatoa sp. 35Flor	Beggiatoa sp. 35Flor partial 16S rRNA gene, strain 35Flor
denovo441	22	0.122895	0.0166058	0	0	0.0914564	0.0148324	0	0	0	0	0	0	0	0	0	0	Bacteria	Proteobacteria	Betaproteobacteria	Burkholderiales	Burkholderiaceae	Polynucleobacter	denovo441	KJ755053	311	96.78	9e-144	520	1523504	Ralstonia sp. SRY4	Ralstonia sp. SRY4 16S ribosomal RNA gene, partial sequence
denovo295	44	0.122716	0.119008	0	0	0	0.0037081	0	0	0	0	0	0	0	0	0	0	Bacteria	Actinobacteria	Actinobacteria	PeM15	f	g	denovo295	AY145534	470	94.04	0	702	212173	actinobacterium GP-6	Actinobacterium GP-6 16S ribosomal RNA gene, partial sequence
denovo878	30	0.122052	0	0	0	0	0.0889944	0.0330579	0	0	0	0	0	0	0	0	0	Bacteria	Firmicutes	Bacilli	Lactobacillales	Carnobacteriaceae	Atopostipes	denovo878	HE575955	500	95.2	0	787	1070097	Atopostipes sp. 17.2 AW	Atopostipes sp. 17.2 AW partial 16S rRNA gene, strain 17.2 AW
denovo687	42	0.121094	0.113473	0	0	0.00762137	0	0	0	0	0	0	0	0	0	0	0	Bacteria	Candidate_division_OP11	c	o	f	g	denovo687	CP011212	483	82.19	9e-111	411	1619077	candidate division TM6 bacterium GW2011_GWF2_28_16	Candidate division TM6 bacterium GW2011_GWF2_28_16, complete genome
denovo1629	18	0.120692	0	0	0	0	0	0	0	0.0595179	0.0130242	0	0.0231294	0	0	0.0250209	0	Bacteria	Cyanobacteria					denovo1629	LN735344	311	98.07	9e-149	536	38833	Micromonas pusilla	Micromonas pusilla chloroplast partial 16S rRNA gene, strain RCC 2315
denovo734	13	0.119958	0	0	0	0	0	0	0	0	0	0.0123183	0.0115647	0	0.0210128	0.0750626	0	Bacteria	Proteobacteria	Gammaproteobacteria	Xanthomonadales	Sinobacteraceae	JTB255_marine_benthic_group	denovo734	KM034745	432	94.91	0	675	1548547	gamma proteobacterium XK5	Gamma proteobacterium XK5 16S ribosomal RNA gene, partial sequence
denovo450	27	0.119936	0	0	0	0	0.0593296	0.0606061	0	0	0	0	0	0	0	0	0	Bacteria	Cyanobacteria	Chloroplast	Chloroplast	Chloroplast	Chloroplast	denovo450	AF289158	451	94.9	0	704	163233	unidentified rhodophyte PRD01a010B	Unidentified rhodophyte PRD01a010B 16S ribosomal RNA gene, partial sequence
denovo1141	13	0.119835	0.022141	0	0.0976944	0	0	0	0	0	0	0	0	0	0	0	0	Eukaryota	Fungi					denovo1141	AM180960	340	95.88	4e-153	551	365358	Clathrina sp. G313693	Clathrina sp. G313693 18S rRNA gene, specimen voucher G313693 (Queensland Museum)
denovo290	10	0.118552	0	0	0	0	0	0	0	0.00991965	0	0.0123183	0.0231294	0.073185	0	0	0	Unassigned						denovo290	AB287985	324	81.79	2e-65	259	417184	Mycoemilia scoparia	Mycoemilia scoparia gene for 18S rRNA, partial sequence, strain: NBRC100468
denovo2437	26	0.118029	0	0	0	0	0.0519134	0.0661157	0	0	0	0	0	0	0	0	0	Bacteria	Proteobacteria	Alphaproteobacteria	Rhodobacterales	Rhodobacteraceae	Rhodobacter	denovo2437	LN999397	314	97.77	2e-150	542	1778861	N/A	Gemmobacter sp. MST15SBBC partial 16S rRNA gene, strain MST15SBBC
denovo2368	30	0.117946	0.0608879	0	0	0.0533496	0.0037081	0	0	0	0	0	0	0	0	0	0	Bacteria	Proteobacteria	Betaproteobacteria	Burkholderiales	Alcaligenaceae		denovo2368	AB599844	460	95.65	0	736	926397	beta proteobacterium SHI5	Beta proteobacterium SHI5 gene for 16S ribosomal RNA, partial sequence
denovo1044	10	0.117697	0	0	0	0	0	0	0	0	0	0	0.0115647	0	0	0	0.106132	Eukaryota	Alveolata	Ciliophora	Spirotrichea	Oligotrichia	Strombidium	denovo1044	KM084726	394	97.46	0	671	1539906	Strombidium chlorophilum	Strombidium chlorophilum isolate SW12052302 small subunit ribosomal RNA gene, partial sequence
denovo180	6	0.117233	0	0	0.117233	0	0	0	0	0	0	0	0	0	0	0	0	Bacteria	Bacteroidetes	Cytophagia	Cytophagales	Cytophagaceae	Persicitalea	denovo180	KC247372	279	95.34	2e-120	442	1265704	Persicitalea sp. KMM 6743	Persicitalea sp. KMM 6743 16S ribosomal RNA gene, partial sequence
denovo1268	9	0.117218	0	0	0	0	0	0	0	0	0.117218	0	0	0	0	0	0	Eukaryota	Alveolata	Ciliophora	Litostomatea	Mesodiniidae	FV18-2A2	denovo1268	JN412740	362	100	0	669	283647	Mesodinium pulex	Mesodinium pulex strain HHJ 18S small subunit ribosomal RNA gene, partial sequence; internal transcribed spacer and 5.8S ribosomal RNA gene, complete sequence; and 28S large subunit ribosomal RNA gene, partial sequence
denovo239	34	0.117197	0.0774936	0	0	0.0304855	0.0037081	0.00550964	0	0	0	0	0	0	0	0	0	Bacteria	Candidate_division_OD1	c	o	f	g	denovo239	JQ269257	458	90.39	2e-166	595	1165180	bacterium SH4-10	Bacterium SH4-10 16S ribosomal RNA gene, partial sequence
denovo151	8	0.117096	0	0	0	0	0	0	0	0	0	0	0	0.117096	0	0	0	Bacteria	Bacteroidetes	Flavobacteria	Flavobacteriales	Flavobacteriaceae	Maritimimonas	denovo151	NR_116269	412	95.63	0	658	487320	Maritimimonas rapanae	Maritimimonas rapanae strain A31 16S ribosomal RNA gene, partial sequence
denovo2713	8	0.117096	0	0	0	0	0	0	0	0	0	0	0	0.117096	0	0	0	Unassigned						denovo2713	NR_074493	400	90	2e-142	516	643867	Marivirga tractuosa DSM 4126	Marivirga tractuosa strain DSM 4126 16S ribosomal RNA gene, complete sequence
denovo2302	28	0.116438	0	0	0	0	0.0778701	0.0385675	0	0	0	0	0	0	0	0	0	Eukaryota	Stramenopiles	Eustigmatales	Nannochloropsis			denovo2302	DQ977728	495	99.6	0	904	405649;1147737	Nannochloropsis sp. Tow 2/24 P-1w;Nannochloropsis sp. MA-2012	Nannochloropsis sp. Tow 2/24 P-1w 18S ribosomal RNA gene, partial sequence
denovo1375	40	0.116269	0.0996347	0	0	0	0.0111243	0.00550964	0	0	0	0	0	0	0	0	0	Bacteria	Actinobacteria	Actinobacteria	Micrococcales	Microbacteriaceae		denovo1375	LC132839	331	97.58	4e-157	564	1816653	N/A	Microbacteriaceae bacterium ICHIF3 gene for 16S ribosomal RNA, partial sequence
denovo1900	11	0.115744	0	0	0	0	0	0	0	0	0	0.0369549	0.0231294	0	0.0105064	0.0333611	0.0117925	Bacteria	Proteobacteria	Deltaproteobacteria	Desulfobacterales	Nitrospinaceae	Nitrospina	denovo1900	JX645704	284	92.25	3e-108	401	1323948	Nitrospina sp. 347	Nitrospina sp. 347 16S ribosomal RNA gene, partial sequence
denovo2324	6	0.114976	0	0.0563592	0.0586166	0	0	0	0	0	0	0	0	0	0	0	0	Bacteria	Proteobacteria	Alphaproteobacteria	Caulobacterales	Caulobacteraceae	Phenylobacterium	denovo2324	JX949225	343	99.42	3e-174	621	1259495	Phenylobacterium sp. Sr7	Phenylobacterium sp. Sr7 16S ribosomal RNA gene, partial sequence
denovo1491	11	0.114862	0	0	0	0	0	0	0	0	0	0.0246366	0	0	0.0735449	0.0166806	0	Bacteria	Bacteroidetes	Flavobacteria	Flavobacteriales	Flavobacteriaceae	NS5_marine_group	denovo1491	NR_125631	346	94.8	1e-148	536	1227946	Gaetbulibacter sp. CC-AMZ-304	Aquibacter zeaxanthinifaciens strain CC-AMZ-304 16S ribosomal RNA gene, partial sequence
denovo289	25	0.114321	0	0	0	0	0.0482053	0.0661157	0	0	0	0	0	0	0	0	0	Bacteria	Proteobacteria	Betaproteobacteria	Burkholderiales	Comamonadaceae	Albidiferax	denovo289	KU233251	381	97.9	0	654	1793941	Rhodoferax sp. S19	Rhodoferax sp. S19 16S ribosomal RNA gene, partial sequence
denovo530	25	0.114321	0	0	0	0	0.0482053	0.0661157	0	0	0	0	0	0	0	0	0	Eukaryota	Stramenopiles	CCI40				denovo530	EU247834	398	98.49	0	701	483365	Chrysophyceae sp. CCMP2296	Chrysophyceae sp. CCMP2296 18S ribosomal RNA gene, partial sequence
denovo438	9	0.114197	0	0	0	0	0	0	0	0	0	0.0492732	0	0.043911	0.0210128	0	0	Bacteria	Proteobacteria	Gammaproteobacteria	Oceanospirillales	Oceanospirillaceae		denovo438	NR_042641	330	97.88	3e-159	571	450804	Oceaniserpentilla haliotis	Oceaniserpentilla haliotis strain DSM 19503 16S ribosomal RNA gene, complete sequence
denovo1813	30	0.113044	0	0	0	0	0.107535	0.00550964	0	0	0	0	0	0	0	0	0	Bacteria	Proteobacteria	Betaproteobacteria	Neisseriales	Neisseriaceae		denovo1813	LK985395	464	96.12	0	758	1522312	Kingella sp. Sch538	Kingella sp. Sch538 partial 16S rRNA gene, isolate Sch538
denovo1612	6	0.112718	0	0.112718	0	0	0	0	0	0	0	0	0	0	0	0	0	Bacteria	Bacteroidetes	Sphingobacteriia	Sphingobacteriales	Sphingobacteriaceae	Pedobacter	denovo1612	KC855481	407	95.82	0	651	869962	Pedobacter boryungensis	Pedobacter boryungensis strain CH1-48 16S ribosomal RNA gene, partial sequence
denovo1924	6	0.112718	0	0.112718	0	0	0	0	0	0	0	0	0	0	0	0	0	Eukaryota	RT5iin25					denovo1924	KU728177	404	87.38	4e-123	451	1804151	Sorodiplophrys stercorea	Sorodiplophrys stercorea isolate RFF15 18S ribosomal RNA gene, partial sequence
denovo1951	40	0.112586	0.10517	0	0	0	0.0074162	0	0	0	0	0	0	0	0	0	0	Bacteria	Candidate_division_OP11	c	o	f	g	denovo1951	CP011212	329	82.98	3e-74	289	1619077	candidate division TM6 bacterium GW2011_GWF2_28_16	Candidate division TM6 bacterium GW2011_GWF2_28_16, complete genome
denovo2666	40	0.112586	0.10517	0	0	0	0.0074162	0	0	0	0	0	0	0	0	0	0	Bacteria	Candidate_division_OP11	c	o	f	g	denovo2666	CP011212	489	83.03	4e-119	438	1619077	candidate division TM6 bacterium GW2011_GWF2_28_16	Candidate division TM6 bacterium GW2011_GWF2_28_16, complete genome
denovo2484	23	0.112309	0	0	0	0	0.0296648	0.0826446	0	0	0	0	0	0	0	0	0	Bacteria	Cyanobacteria	Chloroplast	Chloroplast	Chloroplast	Chloroplast	denovo2484	KJ410684	427	99.06	0	765	43925	Nannochloropsis oculata	Nannochloropsis oculata strain CCMP525 chloroplast, complete genome
denovo1613	14	0.112251	0	0	0	0	0	0	0.112251	0	0	0	0	0	0	0	0	Bacteria	Proteobacteria	Betaproteobacteria				denovo1613	KU382378	451	94.68	0	693	1778444	Comamonadaceae bacterium LSUCC0123	Comamonadaceae bacterium LSUCC0123 16S ribosomal RNA gene, partial sequence
denovo1499	23	0.112193	0.0359792	0	0	0.0762137	0	0	0	0	0	0	0	0	0	0	0	Bacteria	Proteobacteria	Deltaproteobacteria	Myxococcales	0319-6G20	g	denovo1499	U68662	457	91.9	0	643	1826778	N/A	Unidentified eubacterium from the Amazon 16S ribosomal RNA gene, partial sequence
denovo533	25	0.1118	0.0110705	0	0	0.0304855	0.0482053	0.0220386	0	0	0	0	0	0	0	0	0	Bacteria	Proteobacteria	Deltaproteobacteria	Myxococcales	0319-6G20	g	denovo533	FJ662595	465	90.75	1e-173	619	1826778	N/A	Unidentified bacterium clone panc1-17 16S ribosomal RNA gene, partial sequence
denovo2747	12	0.1115	0	0	0.0195389	0	0	0	0	0.029759	0.0390727	0	0.0231294	0	0	0	0	Bacteria	Proteobacteria	Alphaproteobacteria	Rhodobacterales	Rhodobacteraceae		denovo2747	AF035433	318	95.6	7e-140	507	70067	Rhodobacter apigmentum	Rhodobacter apigmentum 16S ribosomal RNA gene, partial sequence
denovo904	36	0.111223	0.0885642	0	0	0.0152427	0.0074162	0	0	0	0	0	0	0	0	0	0	Bacteria	Candidate_division_TM7	c	o	f	g	denovo904	EF606683	484	91.32	0	656	1826778	N/A	Unidentified bacterium clone 4_L1_BULK_SP6 16S ribosomal RNA gene, partial sequence
denovo2307	10	0.11102	0	0	0	0	0	0	0	0	0	0	0	0	0	0.0166806	0.0943396	Bacteria	Proteobacteria	Gammaproteobacteria	Alteromonadales	Colwelliaceae	Colwellia	denovo2307	KT907000	314	98.41	9e-154	553	1812387	N/A	Gammaproteobacteria bacterium P1_100_3AA2 16S ribosomal RNA gene, partial sequence
denovo138	9	0.110865	0	0	0	0	0	0	0	0	0	0.110865	0	0	0	0	0	Bacteria	Candidate_division_OP11	c	o	f	g	denovo138	AF047570	159	91.82	1e-53	220	1794810	Microgenomates group	Candidate division OP11 clone LGd2 16S ribosomal RNA gene, partial sequence
denovo1309	9	0.110865	0	0	0	0	0	0	0	0	0	0.110865	0	0	0	0	0	Bacteria	Candidate_division_OP11	c	o	f	g	denovo1309	KM218906	428	77.34	9e-56	228	1563516	Peridiniaceae sp. UMPCCC 1236	Peridiniaceae sp. UMPCCC 1236 16S ribosomal RNA gene, partial sequence; plastid
denovo243	9	0.110865	0	0	0	0	0	0	0	0	0	0.110865	0	0	0	0	0	Unassigned	.	.	.	.	.	.	.	.	.	.	.	.	.	.
denovo1716	9	0.110865	0	0	0	0	0	0	0	0	0	0.110865	0	0	0	0	0	Unassigned						denovo1716	NR_043960	430	76.28	1e-53	220	660064	Methermicoccus shengliensis	Methermicoccus shengliensis strain ZC-1 16S ribosomal RNA gene, partial sequence
denovo2366	9	0.110865	0	0	0	0	0	0	0	0	0	0.110865	0	0	0	0	0	Unassigned						denovo2366	AC160099	400	84	3e-100	375	1826778	N/A	Unidentified bacterium clone zdt-45e5, complete sequence
denovo1642	26	0.110823	0	0	0	0	0.0667458	0.0440771	0	0	0	0	0	0	0	0	0	Bacteria	Proteobacteria	Alphaproteobacteria	Rhodobacterales	Rhodobacteraceae	Rhodobacter	denovo1642	AM180738	278	98.56	2e-135	492	70067	Rhodobacter apigmentum	Rhodobacter apigmentum partial 16S rRNA gene, isolate UL3
denovo394	34	0.110118	0.0913318	0.0187864	0	0	0	0	0	0	0	0	0	0	0	0	0	Bacteria	Proteobacteria	Gammaproteobacteria	Oceanospirillales	Oceanospirillaceae	Pseudospirillum	denovo394	JX976315	472	94.7	0	730	1284545	Cellvibrio sp. J115(2013)	Cellvibrio sp. J115(2013) 16S ribosomal RNA gene, partial sequence
denovo193	13	0.10924	0	0	0	0	0	0	0.0962155	0	0.0130242	0	0	0	0	0	0	Bacteria	Proteobacteria	Betaproteobacteria	Nitrosomonadales	Gallionellaceae	Gallionella	denovo193	AF272421	280	97.14	6e-130	473	139442	Nitrosomonas sp. NM 41	Nitrosomonas sp. NM 41 16S ribosomal RNA gene, partial sequence
denovo323	7	0.109175	0	0.093932	0	0.0152427	0	0	0	0	0	0	0	0	0	0	0	Bacteria	Proteobacteria	Betaproteobacteria	Burkholderiales			denovo323	CP010961	399	96.24	0	651	520	Bordetella pertussis	Bordetella pertussis strain H375, complete genome
denovo1828	10	0.108688	0	0	0	0	0	0	0	0	0	0.0246366	0	0	0.0840513	0	0	Bacteria	Proteobacteria	Gammaproteobacteria	Oceanospirillales	SAR86_clade	g	denovo1828	KU140414	318	92.45	3e-123	451	1755811	Vibrionaceae bacterium NSCS20N07D	Vibrionaceae bacterium NSCS20N07D 16S ribosomal RNA gene, partial sequence
denovo791	19	0.107446	0	0	0	0	0	0	0	0.084317	0	0	0.0231294	0	0	0	0	Eukaryota	Chloroplastida	Mamiellophyceae	Micromonas			denovo791	KT860903	289	98.96	4e-142	514	38833	Micromonas pusilla	Micromonas pusilla strain RCC836 18S ribosomal RNA gene, partial sequence
denovo2099	28	0.10743	0	0	0	0	0.0964106	0.0110193	0	0	0	0	0	0	0	0	0	Bacteria	Cyanobacteria	Chloroplast	Chloroplast	Chloroplast	Chloroplast	denovo2099	KT199249	432	98.84	0	771	31300	Mychonastes homosphaera	Mychonastes homosphaera strain CAUP H6502 chloroplast, complete genome
denovo1028	25	0.107115	0	0	0	0	0.0630377	0.0440771	0	0	0	0	0	0	0	0	0	Bacteria	Cyanobacteria	Chloroplast	Chloroplast	Chloroplast	Chloroplast	denovo1028	KJ958485	446	96.19	0	723	67004	Thalassiosira weissflogii	Thalassiosira weissflogii chloroplast, complete genome
denovo879	22	0.1068	0	0	0	0	0.0296648	0.077135	0	0	0	0	0	0	0	0	0	Eukaryota	Chloroplastida	Chlorophyceae	Chlamydomonas			denovo879	LC129519	492	97.97	0	852	1810848	Chlamydomonas sp. NIES-3909	Chlamydomonas sp. NIES-3909 gene for 18S ribosomal RNA, partial sequence
denovo834	9	0.106694	0	0	0	0	0	0	0	0.00495983	0	0	0.0578235	0.043911	0	0	0	Bacteria	Proteobacteria	Gammaproteobacteria	Alteromonadales	Shewanellaceae	Shewanella	denovo834	NR_074846	438	95.89	0	706	60961	Shewanella woodyi	Shewanella woodyi strain ATCC 51908 16S ribosomal RNA gene, complete sequence
denovo584	9	0.106132	0	0	0	0	0	0	0	0	0	0	0	0	0	0	0.106132	Eukaryota	Alveolata					denovo584	LK934662	396	95.71	4e-178	634	1519614	Aduncodinium glandula	Aduncusdinium glandulum 18S rRNA gene, 5.8S rRNA gene, 28S rRNA gene, ITS1 and ITS2
denovo757	9	0.106132	0	0	0	0	0	0	0	0	0	0	0	0	0	0	0.106132	Eukaryota	Metazoa	Arthropoda	Maxillopoda			denovo757	GU969191	328	99.09	3e-164	588	248476	Rhincalanus nasutus	Rhincalanus nasutus 18S ribosomal RNA gene, partial sequence
denovo1806	9	0.106132	0	0	0	0	0	0	0	0	0	0	0	0	0	0	0.106132	Eukaryota	Rhizaria	Cercozoa	Thecofilosea	Ebriacea	Ebria	denovo1806	DQ303923	411	98.78	0	730	361426	Ebria tripartita	Ebria tripartita isolate 2 18S small subunit ribosomal RNA gene, partial sequence
denovo1388	13	0.105699	0	0	0	0	0	0	0.0561257	0.0148795	0	0	0.0346941	0	0	0	0	Bacteria	Proteobacteria	Alphaproteobacteria	Sphingomonadales	Sphingomonadaceae	Sphingopyxis	denovo1388	FJ889538	282	98.58	1e-136	496	641778	Sphingopyxis sp. SE001	Sphingopyxis sp. SE001 16S ribosomal RNA gene, partial sequence
denovo1896	38	0.10517	0.10517	0	0	0	0	0	0	0	0	0	0	0	0	0	0	Bacteria	Actinobacteria	Actinobacteria	Frankiales	Sporichthyaceae	hgcI_clade	denovo1896	KC702667	466	98.07	0	811	1356358	actinobacterium acI-B2	Actinobacterium acI-B2 16S ribosomal RNA gene, partial sequence
denovo443	9	0.10268	0	0	0	0	0	0	0	0	0	0	0	0	0	0.00834028	0.0943396	Bacteria	Cyanobacteria	Chloroplast	Chloroplast	Chloroplast	Chloroplast	denovo443	FJ002198	407	96.81	0	675	265599	Hyalodiscus sp. CCMP1679	Hyalodiscus sp. CCMP1679 16S ribosomal RNA gene, partial sequence; chloroplast
denovo1255	12	0.102621	0	0.0187864	0	0.0838351	0	0	0	0	0	0	0	0	0	0	0	Bacteria	Candidate_division_OP11	c	o	f	g	denovo1255	FR727720	359	74.09	2e-26	130	928892	Luteibacter sp. IMP04	Luteibacter sp. IMP04 partial 16S rRNA gene, strain IMP04
denovo510	11	0.102574	0	0	0	0	0	0	0	0	0	0	0	0	0.052532	0.0500417	0	Bacteria	Bacteroidetes	Flavobacteria	Flavobacteriales	Flavobacteriaceae	NS2b_marine_group	denovo510	KM502323	384	96.61	4e-178	634	1563685	Mesoflavibacter sp. NBRC 110218	Mesoflavibacter sp. NBRC 110218 16S ribosomal RNA gene, partial sequence
denovo1845	7	0.102459	0	0	0	0	0	0	0	0	0	0	0	0.102459	0	0	0	Bacteria	Bacteroidetes	Flavobacteria	Flavobacteriales	Cryomorphaceae	NS7_marine_group	denovo1845	NR_135735	454	89.87	8e-161	577	1294296	Owenweeksia sp. CC-AMWY-103B	Luteibaculum oceani strain CC-AMWY-103B 16S ribosomal RNA, partial sequence
denovo1352	7	0.102459	0	0	0	0	0	0	0	0	0	0	0	0.102459	0	0	0	Bacteria	Bacteroidetes	Sphingobacteriia	Sphingobacteriales	NS11-12_marine_group	g	denovo1352	KC582602	403	85.61	2e-112	416	1303911	Cryomorphaceae bacterium JNU-L074	Cryomorphaceae bacterium JNU-L074 16S ribosomal RNA gene, partial sequence
denovo2521	7	0.102459	0	0	0	0	0	0	0	0	0	0	0	0.102459	0	0	0	Bacteria	Bacteroidetes	Sphingobacteriia	Sphingobacteriales	Saprospiraceae	g	denovo2521	NR_113569	412	92.96	5e-167	597	1099794	Portibacter lacus	Portibacter lacus strain YM8-076 16S ribosomal RNA gene, partial sequence
denovo230	7	0.102459	0	0	0	0	0	0	0	0	0	0	0	0.102459	0	0	0	Bacteria	Proteobacteria	Alphaproteobacteria	Rhodobacterales	Rhodobacteraceae	g	denovo230	KJ786461	338	98.22	7e-165	590	1537223	Litoreibacter sp. F3	Litoreibacter sp. F3 16S ribosomal RNA gene, partial sequence
denovo1934	7	0.102459	0	0	0	0	0	0	0	0	0	0	0	0.102459	0	0	0	Unassigned						denovo1934	NR_040913	406	89.9	3e-140	508	1001	Flexibacter polymorphus	Flexibacter polymorphus strain IFO 16703 16S ribosomal RNA gene, partial sequence
denovo2637	10	0.102424	0	0	0	0	0	0	0	0	0	0	0	0	0.0420256	0.0250209	0.0353774	Bacteria	Bacteroidetes	Flavobacteria	Flavobacteriales	Cryomorphaceae	Fluviicola	denovo2637	JQ269247	388	93.81	2e-161	579	1165173	bacterium SH1-3	Bacterium SH1-3 16S ribosomal RNA gene, partial sequence
denovo1688	36	0.102377	0.096867	0	0	0	0	0.00550964	0	0	0	0	0	0	0	0	0	Bacteria	Candidate_division_TM7	c	o	f	g	denovo1688	EF606683	489	94.27	0	743	1826778	N/A	Unidentified bacterium clone 4_L1_BULK_SP6 16S ribosomal RNA gene, partial sequence
denovo1989	22	0.102256	0.00276763	0	0	0	0.0333729	0.0661157	0	0	0	0	0	0	0	0	0	Bacteria	Cyanobacteria	Chloroplast	Chloroplast	Chloroplast	Chloroplast	denovo1989	KT624966	463	96.11	0	754	28462	Chlamydomonas peterfii	Chlamydomonas peterfii clone contig00044 chloroplast, partial genome
denovo2709	24	0.101605	0	0	0	0	0.0630377	0.0385675	0	0	0	0	0	0	0	0	0	Eukaryota	Chloroplastida	Chlorophyceae	Chlamydomonas			denovo2709	AF517098	368	98.37	2e-180	641	201316	Chlamydomonas bilatus	Chlamydomonas bilatus 18S small subunit ribosomal RNA gene, partial sequence
denovo2084	36	0.100575	0.096867	0	0	0	0.0037081	0	0	0	0	0	0	0	0	0	0	Bacteria	Actinobacteria	Actinobacteria	PeM15	f	g	denovo2084	AY344424	364	93.13	5e-147	531	1826778	N/A	Unidentified bacterium clone L5-65 16S ribosomal RNA gene, partial sequence
denovo2238	10	0.100513	0.00276763	0.0187864	0.0586166	0	0.0148324	0.00550964	0	0	0	0	0	0	0	0	0	Bacteria	Proteobacteria	Gammaproteobacteria	Pseudomonadales	Moraxellaceae	g	denovo2238	JX458465	317	97.16	4e-147	531	1341520	Perlucidibaca sp. W2.10-39	Perlucidibaca sp. W2.10-39 16S ribosomal RNA gene, complete sequence
denovo1168	36	0.0996347	0.0996347	0	0	0	0	0	0	0	0	0	0	0	0	0	0	Bacteria	Candidate_division_OD1	c	o	f	g	denovo1168	JQ269257	488	90.57	0	645	1165180	bacterium SH4-10	Bacterium SH4-10 16S ribosomal RNA gene, partial sequence
denovo2128	8	0.0985464	0	0	0	0	0	0	0	0	0	0.0985464	0	0	0	0	0	Archaea	Euryarchaeota	Halobacteria	Halobacteriales	Deep_Sea_Hydrothermal_Vent_Gp_6(DHVEG-6)	Candidatus_Parvarchaeum	.	.	.	.	.	.	.	.	.
denovo142	8	0.0985464	0	0	0	0	0	0	0	0	0	0.0985464	0	0	0	0	0	Archaea	Euryarchaeota	Halobacteria	Halobacteriales	Deep_Sea_Hydrothermal_Vent_Gp_6(DHVEG-6)	g	denovo142	CP010425	314	87.26	3e-93	351	1579373	archaeon GW2011_AR15	Archaeon GW2011_AR15 genome
denovo1963	5	0.0976944	0	0	0.0976944	0	0	0	0	0	0	0	0	0	0	0	0	Bacteria	Bacteroidetes	Sphingobacteriia	Sphingobacteriales	Saprospiraceae	g	denovo1963	GU339177	315	89.84	1e-107	399	709337	Algoriphagus sp. HMD3129	Algoriphagus sp. HMD3129 16S ribosomal RNA gene, partial sequence
denovo1952	5	0.0976944	0	0	0.0976944	0	0	0	0	0	0	0	0	0	0	0	0	Bacteria	Bacteroidetes	Sphingobacteriia	Sphingobacteriales	WCHB1-69	g	denovo1952	KT452891	348	96.26	1e-158	569	1826778	N/A	Uncultured bacterium clone noPd-c-15_T7 16S ribosomal RNA gene, partial sequence
denovo555	5	0.0976944	0	0	0.0976944	0	0	0	0	0	0	0	0	0	0	0	0	Bacteria	Proteobacteria	Betaproteobacteria	Burkholderiales	Comamonadaceae		denovo555	JX949591	424	96.46	0	695	1259490	Paucibacter sp. MDB2-26	Paucibacter sp. MDB2-26 16S ribosomal RNA gene, partial sequence
denovo2179	17	0.0975268	0	0	0	0	0	0	0	0.0743974	0	0	0.0231294	0	0	0	0	Bacteria	Proteobacteria	Alphaproteobacteria	Sphingomonadales	Sphingomonadaceae	Sphingopyxis	denovo2179	KF146513	326	94.79	3e-139	505	285109	Thioclava pacifica	Thioclava pacifica strain DL5-4 16S ribosomal RNA gene, partial sequence
denovo2239	5	0.0969419	0	0.0187864	0.0781555	0	0	0	0	0	0	0	0	0	0	0	0	Bacteria	Bacteroidetes	Sphingobacteriia	Sphingobacteriales	Chitinophagaceae	Filimonas	denovo2239	FJ772030	332	96.99	8e-155	556	624405	Terrimonas sp. CR94	Terrimonas sp. CR94 16S ribosomal RNA gene, partial sequence
denovo1919	12	0.0967029	0	0	0	0	0	0	0	0.00495983	0	0	0	0	0	0.0917431	0	Eukaryota	Chloroplastida	Mamiellophyceae	Bathycoccus			denovo1919	KT860937	341	100	4e-177	630	41875	Bathycoccus prasinos	Bathycoccus prasinos strain RCC801 18S ribosomal RNA gene, partial sequence
denovo2529	9	0.0959435	0	0.0187864	0.0586166	0	0.0185405	0	0	0	0	0	0	0	0	0	0	Bacteria	Acidobacteria	Holophagae	Holophagales	Holophagaceae	Geothrix	denovo2529	HF559179	279	98.92	4e-137	497	44676	Geothrix fermentans	Geothrix fermentans partial 16S rRNA gene, strain HradG1, clone 6
denovo506	9	0.0957756	0	0	0	0	0	0	0	0	0	0	0	0	0	0.0250209	0.0707547	Eukaryota	Haptophyta	Prymnesiophyceae	Prymnesiales	Braarudosphaera		denovo506	KF422621	337	99.11	7e-170	606	418946	Syracosphaera pulchra	Syracosphaera pulchra culture-collection RCC:1461 18S ribosomal RNA gene, partial sequence
denovo149	5	0.095437	0	0.0563592	0.0390778	0	0	0	0	0	0	0	0	0	0	0	0	Bacteria	Proteobacteria	Alphaproteobacteria	Rhodospirillales	Acetobacteraceae	g	denovo149	LN614694	314	99.68	2e-160	575	1560987	Acetobacteraceae bacterium D2B25	Acetobacteraceae bacterium D2B25 partial 16S rRNA gene, isolate D2B25
denovo2119	11	0.0950001	0	0.0187864	0	0.0762137	0	0	0	0	0	0	0	0	0	0	0	Bacteria	Proteobacteria	Betaproteobacteria	Burkholderiales	Burkholderiaceae	Polynucleobacter	denovo2119	LC132856	400	96.75	0	660	576611	Polynucleobacter necessarius subsp. asymbioticus	Polynucleobacter necessarius subsp. asymbioticus gene for 16S ribosomal RNA, partial sequence, strain: ICHIF20
denovo1941	7	0.0946845	0	0	0.0781555	0	0	0.0165289	0	0	0	0	0	0	0	0	0	Bacteria	Planctomycetes	Planctomycetacia	Planctomycetales	Planctomycetaceae	Pirellula	denovo1941	CP011272	411	96.59	0	678	1632865	N/A	Pirellula sp. SH-Sr6A, complete genome
denovo173	8	0.0945161	0	0	0	0	0	0	0	0.00991965	0.0260485	0	0	0.058548	0	0	0	Bacteria	Firmicutes	Clostridia	Clostridiales	Lachnospiraceae	Incertae_Sedis	denovo173	KU601406	346	99.71	1e-177	632	1502	Clostridium perfringens	Clostridium perfringens strain CPA7 16S ribosomal RNA gene, partial sequence
denovo610	24	0.094399	0	0	0	0	0.0778701	0.0165289	0	0	0	0	0	0	0	0	0	Bacteria	Proteobacteria	Gammaproteobacteria	Alteromonadales	Alteromonadaceae	BD1-7_clade	denovo610	KC012835	422	95.26	0	665	1268448	bacterium BW3PhG1	Bacterium BW3PhG1 16S ribosomal RNA gene, partial sequence
denovo286	8	0.0943396	0	0	0	0	0	0	0	0	0	0	0	0	0	0	0.0943396	Bacteria	Cyanobacteria	Chloroplast	Chloroplast	Chloroplast	Chloroplast	denovo286	HM213510	359	99.16	0	645	212501	Elphidium excavatum	Elphidium excavatum isolate A217.26 small subunit ribosomal RNA (SSU) gene, partial sequence; plastid
denovo1880	8	0.0943396	0	0	0	0	0	0	0	0	0	0	0	0	0	0	0.0943396	Bacteria	Cyanobacteria	Chloroplast	Chloroplast	Chloroplast	Chloroplast	denovo1880	FJ002241	351	97.72	4e-168	601	265616	Proboscia indica	Proboscia indica isolate C66 16S ribosomal RNA gene, partial sequence; chloroplast
denovo2252	8	0.0943396	0	0	0	0	0	0	0	0	0	0	0	0	0	0	0.0943396	Bacteria	Cyanobacteria	Chloroplast	Chloroplast	Chloroplast	Chloroplast	denovo2252	FJ002163	378	97.09	1e-178	636	265556	Actinocyclus actinochilus	Actinocyclus actinochilus isolate C53 16S ribosomal RNA gene, partial sequence; chloroplast
denovo848	8	0.0943396	0	0	0	0	0	0	0	0	0	0	0	0	0	0	0.0943396	Eukaryota	Alveolata	Dinoflagellata	Dinophyceae	Gymnodiniphycidae	Gyrodinium	denovo848	AB120001	356	98.88	1e-178	636	244960	Gyrodinium spirale	Gyrodinium spirale gene for 18S rRNA, partial sequence
denovo1010	23	0.094294	0	0	0	0	0.0667458	0.0275482	0	0	0	0	0	0	0	0	0	Eukaryota	Chloroplastida	Chlorophyceae	Chlamydomonas			denovo1010	JN934674	367	97	4e-173	617	1155426	Chlamydomonas sp. RCC2041	Chlamydomonas sp. RCC2041 18S ribosomal RNA gene, partial sequence
denovo924	22	0.094189	0	0	0	0	0.0556215	0.0385675	0	0	0	0	0	0	0	0	0	Bacteria	Proteobacteria	Alphaproteobacteria	Rickettsiales	mitochondria	g	denovo924	KC568459	328	96.04	2e-145	525	120807	Nannochloropsis limnetica	Nannochloropsis limnetica strain CCMP505 mitochondrion, complete genome
denovo492	23	0.0933535	0.00276763	0	0	0	0.0630377	0.0275482	0	0	0	0	0	0	0	0	0	Bacteria	Proteobacteria	Betaproteobacteria	Burkholderiales	Comamonadaceae		denovo492	HM163244	434	97.93	0	750	878597	beta proteobacterium OR-189	Beta proteobacterium OR-189 16S ribosomal RNA gene, partial sequence
denovo1186	22	0.0929254	0.0553526	0.0375728	0	0	0	0	0	0	0	0	0	0	0	0	0	Bacteria	Candidate_division_TM7	c	o	f	g	denovo1186	EF606337	466	93.56	0	689	1826778	N/A	Unidentified bacterium clone 88_H_RHIZO_H1_T7s 16S ribosomal RNA gene, partial sequence
denovo1718	7	0.0927818	0	0	0	0	0	0	0	0.00495983	0	0	0	0.087822	0	0	0	Bacteria	Cyanobacteria	Chloroplast	Chloroplast	Chloroplast	Chloroplast	denovo1718	KC509520	398	96.98	0	665	33640	Asterionellopsis glacialis	Asterionellopsis glacialis chloroplast, complete genome
denovo1153	7	0.0927818	0	0	0	0	0	0	0	0.00495983	0	0	0	0.087822	0	0	0	Bacteria	Proteobacteria	Alphaproteobacteria	Rhodobacterales	Rhodobacteraceae	Sulfitobacter	denovo1153	AY167322	318	98.74	2e-156	562	218945	Sulfitobacter sp. ANT9115	Sulfitobacter sp. ANT9115 16S ribosomal RNA gene, partial sequence
denovo1362	7	0.0927818	0	0	0	0	0	0	0	0.00495983	0	0	0	0.087822	0	0	0	Bacteria	Proteobacteria	Alphaproteobacteria	Rhodobacterales	Rhodobacteraceae		denovo1362	KJ786459	400	95.5	4e-178	634	1537257	Rhodobacteraceae bacterium E13	Rhodobacteraceae bacterium E13 16S ribosomal RNA gene, partial sequence
denovo176	10	0.0925071	0	0	0	0	0	0	0.0160359	0	0	0	0	0.014637	0	0.0500417	0.0117925	Bacteria	Bacteroidetes	Flavobacteria	Flavobacteriales	Flavobacteriaceae		denovo176	AB496663	314	96.82	3e-144	521	638019	Flavobacteria bacterium Yb008	Flavobacteria bacterium Yb008 gene for 16S ribosomal RNA, partial sequence
denovo1237	9	0.0923234	0	0	0	0	0	0	0	0	0	0	0	0	0	0.0333611	0.0589623	Eukaryota	Alveolata	Protalveolata	Syndiniales	Syndiniales Group II		denovo1237	KF791348	337	94.66	3e-144	521	1453980	Amoebophrya sp. ex Cochlodinium polykrikoides	Amoebophrya sp. ex Cochlodinium polykrikoides isolate Namhae small subunit ribosomal RNA gene, partial sequence
denovo2408	25	0.0922261	0.0332116	0	0	0	0.0259567	0.0330579	0	0	0	0	0	0	0	0	0	Bacteria	Bacteroidetes	Flavobacteria	Flavobacteriales	Flavobacteriaceae	Flavobacterium	denovo2408	HM776988	365	97.26	2e-171	612	871732	Flavobacterium sp. HME6133	Flavobacterium sp. HME6133 16S ribosomal RNA gene, partial sequence
denovo466	9	0.0920188	0	0	0	0	0	0	0.0481078	0	0	0	0	0.043911	0	0	0	Bacteria	Proteobacteria	Betaproteobacteria	Methylophilales	Methylophilaceae	Methylotenera	denovo466	AB930174	330	99.39	4e-167	597	1492715	Methylophilaceae bacterium AY117	Methylophilaceae bacterium AY117 gene for 16S ribosomal RNA, partial sequence
denovo1114	12	0.0914564	0	0	0	0.0914564	0	0	0	0	0	0	0	0	0	0	0	Bacteria	Proteobacteria	Betaproteobacteria	Burkholderiales	Burkholderiaceae	Polynucleobacter	denovo1114	LC132843	418	97.61	0	712	576611	Polynucleobacter necessarius subsp. asymbioticus	Polynucleobacter necessarius subsp. asymbioticus gene for 16S ribosomal RNA, partial sequence, strain: ICHIF7
denovo542	12	0.0914564	0	0	0	0.0914564	0	0	0	0	0	0	0	0	0	0	0	Bacteria	WCHB1-60	c	o	f	g	denovo542	AY345499	325	81.85	1e-67	267	1826778	N/A	Unidentified bacterium clone W4-B31 16S ribosomal RNA gene, partial sequence
denovo788	17	0.0910094	0.0276763	0	0.0390778	0.00762137	0.0111243	0.00550964	0	0	0	0	0	0	0	0	0	Archaea	Euryarchaeota	Methanomicrobia	Methanomicrobiales	Methanoregulaceae	Methanoregula	denovo788	NR_102441	477	97.06	0	798	882104	Methanoregula formicica	Methanoregula formicica strain SMSP 16S ribosomal RNA gene, complete sequence
denovo1699	12	0.090636	0.0110705	0.0375728	0.0195389	0.00762137	0.0148324	0	0	0	0	0	0	0	0	0	0	Archaea	Euryarchaeota	Methanomicrobia	Methanomicrobiales			denovo1699	KJ535428	502	96.81	0	839	1510981	Methanolinea sp. JGI 0000059-I19	Methanolinea sp. JGI 0000059-I19 16S ribosomal RNA gene, partial sequence
denovo1519	15	0.0900519	0.0138381	0	0	0.0762137	0	0	0	0	0	0	0	0	0	0	0	Bacteria	Chlamydiae	Chlamydiae	Chlamydiales	Parachlamydiaceae	Neochlamydia	denovo1519	AF083614	340	92.65	3e-134	488	96016	endosymbiont of Acanthamoeba sp. UWE1	Endosymbiont of Acanthamoeba sp. UWE1 16S ribosomal RNA gene, partial sequence
denovo1000	24	0.0892104	0.0498173	0	0	0.0228641	0	0.0165289	0	0	0	0	0	0	0	0	0	Bacteria	Proteobacteria	Deltaproteobacteria	Syntrophobacterales	Syntrophaceae	Smithella	denovo1000	AJ133796	471	95.33	0	747	48412	Syntrophus sp.	Syntrophus sp. 16S rRNA gene, partial, Clone B3
denovo430	32	0.0885642	0.0885642	0	0	0	0	0	0	0	0	0	0	0	0	0	0	Bacteria	Actinobacteria	Actinobacteria	PeM15	f	g	denovo430	AY145534	429	92.31	1e-169	606	212173	actinobacterium GP-6	Actinobacterium GP-6 16S ribosomal RNA gene, partial sequence
denovo382	8	0.0885248	0	0	0	0	0	0	0	0.00991965	0	0	0.0346941	0.043911	0	0	0	Bacteria	Planctomycetes	BD7-11	o	f	g	denovo382	AM056027	438	84.47	8e-116	427	339169	planctomycete A-2	planctomycete A-2 partial 16S rRNA gene, isolate A-2
denovo1271	11	0.0881976	0	0	0	0	0	0	0.0881976	0	0	0	0	0	0	0	0	Bacteria	Proteobacteria	Betaproteobacteria	Burkholderiales	Comamonadaceae	Limnohabitans	denovo1271	EF606329	324	96.91	2e-150	542	1826778	N/A	Unidentified bacterium clone 66_H_RHIZO_H1_T7s 16S ribosomal RNA gene, partial sequence
denovo1833	9	0.0878907	0	0.0375728	0	0	0.0111243	0	0	0.00991965	0	0	0	0.029274	0	0	0	Bacteria	Firmicutes	Clostridia	Clostridiales	Lachnospiraceae	Incertae_Sedis	denovo1833	LC071803	317	97.16	3e-148	534	39482	Eubacterium contortum	[Eubacterium] contortum gene for 16S ribosomal RNA, partial sequence, strain: JCM 6483
denovo1264	6	0.087822	0	0	0	0	0	0	0	0	0	0	0	0.087822	0	0	0	Bacteria	Bacteroidetes	Sphingobacteriia	Sphingobacteriales	Chitinophagaceae	g	denovo1264	KF439000	411	95.13	0	645	1368241	bacterium episymbiont of Kiwa sp.	Bacterium episymbiont of Kiwa sp. clone ARB_BB9F6FEC 16S ribosomal RNA gene, partial sequence
denovo1108	17	0.0877606	0.0193734	0	0	0.060971	0.0074162	0	0	0	0	0	0	0	0	0	0	Bacteria	Proteobacteria	Betaproteobacteria	Nitrosomonadales	Gallionellaceae	Candidatus_Nitrotoga	denovo1108	DQ839562	288	96.53	6e-130	473	453162	Candidatus Nitrotoga arctica	Candidatus Nitrotoga arctica clone 6680 16S ribosomal RNA gene, partial sequence
denovo520	8	0.087392	0	0.0375728	0.0195389	0.0228641	0.0074162	0	0	0	0	0	0	0	0	0	0	Bacteria	Proteobacteria	Betaproteobacteria	Burkholderiales	Comamonadaceae	Limnohabitans	denovo520	JQ660207	442	95.7	0	708	1166381	Xylophilus sp. S6-258	Xylophilus sp. S6-258 16S ribosomal RNA gene, partial sequence
denovo800	26	0.0865196	0.0636555	0	0	0.0228641	0	0	0	0	0	0	0	0	0	0	0	Bacteria	Actinobacteria	Actinobacteria	Micrococcales	Microbacteriaceae		denovo800	LC094690	329	96.96	1e-152	549	1751192	Microbacteriaceae bacterium TENJ21	Microbacteriaceae bacterium TENJ21 gene for 16S ribosomal RNA, partial sequence
denovo468	7	0.0862281	0	0	0	0	0	0	0	0	0	0.0862281	0	0	0	0	0	Archaea	Euryarchaeota	Halobacteria	Halobacteriales	Deep_Sea_Hydrothermal_Vent_Gp_6(DHVEG-6)	Candidatus_Parvarchaeum	.	.	.	.	.	.	.	.	.
denovo1962	7	0.0862281	0	0	0	0	0	0	0	0	0	0.0862281	0	0	0	0	0	Archaea	Euryarchaeota	Halobacteria	Halobacteriales	Deep_Sea_Hydrothermal_Vent_Gp_6(DHVEG-6)	Candidatus_Parvarchaeum	denovo1962	JN196516	371	74.12	6e-27	132	1089768	Salarchaeum sp. SL-3	Salarchaeum sp. SL-3 16S ribosomal RNA gene, partial sequence
denovo2157	7	0.0862281	0	0	0	0	0	0	0	0	0	0.0862281	0	0	0	0	0	Archaea	Euryarchaeota	Halobacteria	Halobacteriales	Deep_Sea_Hydrothermal_Vent_Gp_6(DHVEG-6)	Candidatus_Parvarchaeum	.	.	.	.	.	.	.	.	.
denovo2176	7	0.0862281	0	0	0	0	0	0	0	0	0	0.0862281	0	0	0	0	0	Archaea	Euryarchaeota	Halobacteria	Halobacteriales	Deep_Sea_Hydrothermal_Vent_Gp_6(DHVEG-6)	Candidatus_Parvarchaeum	.	.	.	.	.	.	.	.	.
denovo2234	7	0.0862281	0	0	0	0	0	0	0	0	0	0.0862281	0	0	0	0	0	Archaea	Euryarchaeota	Halobacteria	Halobacteriales	Deep_Sea_Hydrothermal_Vent_Gp_6(DHVEG-6)	g	denovo2234	HM594677	305	75.41	2e-30	143	867917	Vulcanisaeta sp. CBA1501	Vulcanisaeta sp. CBA1501 16S ribosomal RNA gene, partial sequence
denovo1984	7	0.0862281	0	0	0	0	0	0	0	0	0	0.0862281	0	0	0	0	0	Bacteria	Candidate_division_OD1	c	o	f	g	denovo1984	AC160099	359	86.35	5e-102	381	1826778	N/A	Unidentified bacterium clone zdt-45e5, complete sequence
denovo1448	7	0.0862281	0	0	0	0	0	0	0	0	0	0.0862281	0	0	0	0	0	Bacteria	Proteobacteria	Deltaproteobacteria	Bdellovibrionales	Bacteriovoracaceae	g	denovo1448	DQ302733	325	96.92	6e-151	544	362453	Bacteriovorax sp. EEC	Bacteriovorax sp. EEC 16S ribosomal RNA gene, partial sequence
denovo2617	7	0.0862281	0	0	0	0	0	0	0	0	0	0.0862281	0	0	0	0	0	Unassigned	.	.	.	.	.	.	.	.	.	.	.	.	.	.
denovo1596	11	0.085934	0	0	0	0	0	0	0	0.0148795	0	0	0	0	0.0210128	0.0500417	0	Bacteria	Bacteroidetes	Flavobacteria	Flavobacteriales	Flavobacteriaceae		denovo1596	FJ889648	427	96.96	0	713	641785	Subsaxibacter sp. ZS4-19	Subsaxibacter sp. ZS4-19 16S ribosomal RNA gene, partial sequence
denovo2395	9	0.0858932	0	0	0	0	0	0	0	0	0	0	0	0	0.052532	0.0333611	0	Bacteria	Proteobacteria	Gammaproteobacteria	Oceanospirillales	JL-ETNP-Y6	g	denovo2395	KP174447	308	97.4	2e-144	521	1632551	bacterium YC-ZSS-LKJ156	Bacterium YC-ZSS-LKJ156 16S ribosomal RNA gene, partial sequence
denovo1670	31	0.0857965	0.0857965	0	0	0	0	0	0	0	0	0	0	0	0	0	0	Bacteria	Proteobacteria	Betaproteobacteria				denovo1670	AY145534	500	93.6	0	741	212173	actinobacterium GP-6	Actinobacterium GP-6 16S ribosomal RNA gene, partial sequence
denovo1481	6	0.0855033	0	0	0	0	0	0	0	0	0	0.0123183	0	0.073185	0	0	0	Bacteria	Proteobacteria	Deltaproteobacteria	Bdellovibrionales	Bacteriovoracaceae	Peredibacter	denovo1481	DQ631734	368	93.48	2e-151	545	390570	Bacteriovorax sp. IP1	Bacteriovorax sp. IP1 16S ribosomal RNA gene, partial sequence
denovo73	22	0.0851566	0.0470497	0	0	0.0381069	0	0	0	0	0	0	0	0	0	0	0	Archaea	Euryarchaeota	Halobacteria	Halobacteriales	Deep_Sea_Hydrothermal_Vent_Gp_6(DHVEG-6)	g	denovo73	CP010425	503	84.89	2e-138	503	1579373	archaeon GW2011_AR15	Archaeon GW2011_AR15 genome
denovo2684	7	0.0851414	0.00553526	0.0563592	0.0195389	0	0.0037081	0	0	0	0	0	0	0	0	0	0	Bacteria	Bacteroidetes	Sphingobacteriia	Sphingobacteriales			denovo2684	JX983191	314	88.54	2e-101	379	1261403	Sunxiuqinia sp. SCSIO N0430	Mangrovibacterium diazotrophicum strain SCSIO N0430 16S ribosomal RNA gene, partial sequence
denovo1437	8	0.0849831	0	0	0	0	0	0	0	0	0	0.0123183	0	0	0.052532	0.00834028	0.0117925	Archaea	Thaumarchaeota	Marine_Group_I	o	f	g	denovo1437	KT380502	274	95.26	3e-118	435	338192	Nitrosopumilus maritimus	Nitrosopumilus maritimus strain NAOA6 16S ribosomal RNA gene, partial sequence
denovo616	19	0.0848662	0	0	0	0	0.0407891	0.0440771	0	0	0	0	0	0	0	0	0	Bacteria	Proteobacteria	Betaproteobacteria				denovo616	LC097209	502	97.41	0	852	1765048	Dechloromonas sp. I20	Dechloromonas sp. I20 gene for 16S ribosomal RNA, partial sequence
denovo2447	6	0.0847497	0	0	0	0	0	0	0	0	0	0	0.0115647	0.073185	0	0	0	Bacteria	Actinobacteria	Acidimicrobiia	Acidimicrobiales	Sva0996_marine_group	g	denovo2447	AB360344	427	93.44	2e-177	632	467092	Acidimicrobidae bacterium YM18-244	Acidimicrobidae bacterium YM18-244 gene for 16S rRNA, partial sequence
denovo1047	5	0.0842719	0	0.0375728	0.0390778	0.00762137	0	0	0	0	0	0	0	0	0	0	0	Bacteria	Proteobacteria	Betaproteobacteria	Rhodocyclales	Rhodocyclaceae		denovo1047	AY297809	487	95.48	0	765	233083	beta proteobacterium pACH94	Beta proteobacterium pACH94 16S ribosomal RNA gene, partial sequence
denovo1881	9	0.084133	0	0	0	0	0	0	0	0	0	0	0	0	0.0105064	0.0500417	0.0235849	Bacteria	Proteobacteria	Alphaproteobacteria	Rhodobacterales	Rhodobacteraceae		denovo1881	NR_125550	288	97.57	2e-135	492	666509	Candidatus Planktomarina temperata RCA23	Planktomarina temperata strain RCA23 16S ribosomal RNA gene, partial sequence
denovo992	8	0.0835893	0	0	0	0	0	0	0	0.00991965	0	0.0123183	0.0231294	0.014637	0	0	0.0235849	Bacteria	Proteobacteria	Gammaproteobacteria	Alteromonadales	Colwelliaceae	Colwellia	denovo992	EU330346	324	98.77	5e-161	577	490754	Colwellia sp. BSs20120	Colwellia sp.BSs20120 16S ribosomal RNA gene, partial sequence
denovo1635	7	0.0834128	0	0	0	0	0	0	0	0.00495983	0	0	0.0115647	0.058548	0	0.00834028	0	Bacteria	Lentisphaerae	Lentisphaeria	Lentisphaerales	Lentisphaeraceae	Lentisphaera	denovo1635	AY390429	277	98.19	3e-133	484	256847	Lentisphaera araneosa	Lentisphaera araneosa strain HTCC2160 16S ribosomal RNA gene, partial sequence
denovo417	10	0.0834028	0	0	0	0	0	0	0	0	0	0	0	0	0	0.0834028	0	Bacteria	Proteobacteria	Gammaproteobacteria	Oceanospirillales	Oceanospirillaceae	Balneatrix	denovo417	HE963017	405	96.3	0	664	1210972	bacterium symbiont of Idas sp.	Bacterium symbiont Idas sp. partial 16S rRNA gene, strain T2.2, clone G-2b.1
denovo1906	7	0.0831047	0	0	0	0	0	0	0	0.00991965	0	0	0	0.073185	0	0	0	Unassigned						denovo1906	AB846664	378	95.5	1e-168	603	38824	Ciliophrys infusionum	Ciliophrys infusionum DNA, ubiquitin specific peptidase 39, ubiquitin conjugating enzyme 12, pseudogenes of 18S ribosomal RNA, 5.8S ribosomal RNA, 28S ribosomal RNA, strain: YPF1207
denovo218	6	0.0825618	0	0.0751456	0	0	0.0074162	0	0	0	0	0	0	0	0	0	0	Bacteria	Proteobacteria	Betaproteobacteria	Neisseriales	Neisseriaceae	Iodobacter	denovo218	NR_108902	411	99.51	0	749	752139	Iodobacter sp. E1	Iodobacter limnosediminis strain E1 16S ribosomal RNA gene, partial sequence
denovo251	23	0.0824649	0.00830289	0	0	0	0.074162	0	0	0	0	0	0	0	0	0	0	Bacteria	Bacteroidetes	Sphingobacteriia	Sphingobacteriales	Sphingobacteriaceae	Pedobacter	denovo251	NR_044083	476	97.48	0	806	414048	Pedobacter insulae	Pedobacter insulae strain DS-139 16S ribosomal RNA gene, partial sequence
denovo2305	9	0.0821783	0	0	0	0.0152427	0	0	0	0.00495983	0	0.0369549	0	0	0	0.0250209	0	Bacteria	Proteobacteria	Betaproteobacteria	Nitrosomonadales	Nitrosomonadaceae	Nitrosomonas	denovo2305	X90820	429	97.2	0	721	38080	Nitrosospira sp.	Nitrosospira sp. 16S rRNA gene
denovo586	9	0.0819143	0	0.0187864	0.0390778	0	0.0185405	0.00550964	0	0	0	0	0	0	0	0	0	Bacteria	Bacteroidetes	Sphingobacteriia	Sphingobacteriales	Chitinophagaceae	Ferruginibacter	denovo586	NR_044589	307	97.72	2e-145	525	563172	Ferruginibacter lapsinanis	Ferruginibacter lapsinanis strain HU1-HG42 16S ribosomal RNA gene, partial sequence
denovo1770	12	0.08186	0	0.0375728	0	0	0.0222486	0.0220386	0	0	0	0	0	0	0	0	0	Bacteria	Bacteroidetes	Sphingobacteriia	Sphingobacteriales	WCHB1-69	g	denovo1770	LC049960	469	93.18	0	686	1678841	Bacteroidales bacterium TBC1	Bacteroidales bacterium TBC1 gene for 16S ribosomal RNA, partial sequence
denovo890	29	0.0812017	0.0774936	0	0	0	0.0037081	0	0	0	0	0	0	0	0	0	0	Bacteria	Actinobacteria	Actinobacteria	PeM15	f	g	denovo890	AY145534	400	92.25	1e-153	553	212173	actinobacterium GP-6	Actinobacterium GP-6 16S ribosomal RNA gene, partial sequence
denovo118	7	0.080786	0	0	0	0	0	0	0	0.00991965	0	0.0123183	0	0.058548	0	0	0	Eukaryota	Alveolata	Ciliophora	Conthreep	Phyllopharyngea	AT1-2	denovo118	FJ998028	335	97.01	2e-156	562	717096	Aegyriana cf. oliva	Aegyriana cf. oliva small subunit ribosomal RNA gene, partial sequence
denovo642	11	0.0807577	0.022141	0	0.0586166	0	0	0	0	0	0	0	0	0	0	0	0	Bacteria	Candidate_division_OP11	c	o	f	g	denovo642	EF220950	503	76.94	8e-67	265	1826778	N/A	Uncultured bacterium clone C02_SGPO01 16S ribosomal RNA gene, partial sequence
denovo2155	7	0.0804382	0	0	0	0	0	0	0	0	0	0.0615915	0	0	0.0105064	0.00834028	0	Bacteria	Proteobacteria	Gammaproteobacteria	Xanthomonadales	Sinobacteraceae	JTB255_marine_benthic_group	denovo2155	KM034745	432	94.21	0	654	1548547	gamma proteobacterium XK5	Gamma proteobacterium XK5 16S ribosomal RNA gene, partial sequence
denovo1867	6	0.0804131	0	0.0563592	0	0	0	0	0.0240539	0	0	0	0	0	0	0	0	Bacteria	Proteobacteria	Betaproteobacteria	Burkholderiales			denovo1867	HE600688	438	94.29	0	665	1100723	Limnohabitans sp. SP3	Limnohabitans sp. SP3 genomic DNA containing partial 16S rRNA gene, 16S rRNA-23S rRNA IGS and partial 23S rRNA gene, strain SP3
denovo2343	9	0.0801886	0	0	0	0	0	0	0.0160359	0.0148795	0	0.0492732	0	0	0	0	0	Bacteria	Planctomycetes	Planctomycetacia	Planctomycetales	Planctomycetaceae	Schlesneria	denovo2343	EF606356	297	97.98	3e-143	518	1826778	N/A	Unidentified bacterium clone 63_L_Rhizo_L1_SP6 16S ribosomal RNA gene, partial sequence
denovo1702	7	0.0799027	0	0.0187864	0.0390778	0	0	0.0220386	0	0	0	0	0	0	0	0	0	Bacteria	Proteobacteria	Betaproteobacteria	Burkholderiales	Comamonadaceae	Polaromonas	denovo1702	KC762316	313	97.12	2e-145	525	1323737	Hydrogenophaga sp. XT-N8	Hydrogenophaga sp. XT-N8 16S ribosomal RNA gene, partial sequence
denovo2597	9	0.0797574	0	0.0187864	0	0.060971	0	0	0	0	0	0	0	0	0	0	0	Bacteria	Actinobacteria	Actinobacteria	Frankiales	Sporichthyaceae	hgcI_clade	denovo2597	FJ428831	298	94.97	4e-127	464	573600	Candidatus Planktophila limnetica	Candidatus Planktophila limnetica strain MWH-EgelM2-3.acI 16S ribosomal RNA gene, partial sequence
denovo956	19	0.0794616	0	0	0	0	0.0519134	0.0275482	0	0	0	0	0	0	0	0	0	Eukaryota	Chloroplastida	Chlorophyceae				denovo956	LC107107	474	95.36	0	750	1774585	N/A	Dangeardinia desmidii gene for 18S rRNA, partial sequence, strain: UTEX 2733
denovo367	6	0.0792884	0	0	0	0	0	0	0	0	0	0	0	0.043911	0	0	0.0353774	Bacteria	Cyanobacteria	Chloroplast	Chloroplast	Chloroplast	Chloroplast	denovo367	Z67753	427	97.42	0	719	2839	Odontella sinensis	Odontella sinensis complete chloroplast genome
denovo1526	6	0.0792884	0	0	0	0	0	0	0	0	0	0	0	0.043911	0	0	0.0353774	Bacteria	Cyanobacteria	Chloroplast	Chloroplast	Chloroplast	Chloroplast	denovo1526	HM213819	316	97.78	2e-150	542	933849	Haynesina orbiculare	Haynesina orbiculare isolate C131.9 small subunit ribosomal RNA (SSU) gene, partial sequence; plastid
denovo2249	17	0.0792516	0	0	0	0	0.0296648	0.0495868	0	0	0	0	0	0	0	0	0	Unassigned						denovo2249	KT624802	473	89.43	4e-164	588	47904	Chlamydomonas monadina	Microglena monadina clone contig-71 chloroplast, partial genome
denovo682	7	0.079095	0	0	0	0	0	0	0	0	0	0	0	0	0	0.00834028	0.0707547	Bacteria	Proteobacteria	Gammaproteobacteria	Oceanospirillales	Alcanivoracaceae	Alcanivorax	denovo682	KU681506	317	98.42	2e-155	558	1795790	Alcanivorax sp. MCCC 1A00103	Alcanivorax sp. MCCC 1A00103 16S ribosomal RNA gene, partial sequence
denovo36	7	0.079095	0	0	0	0	0	0	0	0	0	0	0	0	0	0.00834028	0.0707547	Eukaryota	Stramenopiles	MAST-3				denovo36	JF791062	401	94.51	7e-171	610	114254	Rhizidiomyces apophysatus	Rhizidiomyces apophysatus clone 7952 18S ribosomal RNA gene, partial sequence
denovo2598	8	0.0789587	0	0	0.0586166	0	0.0148324	0.00550964	0	0	0	0	0	0	0	0	0	Bacteria	Bacteroidetes	Sphingobacteriia	Sphingobacteriales	Chitinophagaceae	Chitinophaga	denovo2598	EF636191	321	100	5e-166	593	451297	Sphingobacteriales bacterium TP87	Sphingobacteriales bacterium TP87 16S ribosomal RNA gene, partial sequence
denovo1345	19	0.0787346	0.0332116	0	0	0.0381069	0.0074162	0	0	0	0	0	0	0	0	0	0	Bacteria	NPL-UPA2	c	o	f	g	denovo1345	EF220346	472	83.9	5e-118	435	1826778	N/A	Uncultured bacterium clone FB-2_F08 16S ribosomal RNA gene, partial sequence
denovo1820	9	0.0785147	0	0	0	0	0	0	0	0	0	0	0	0	0	0.0667223	0.0117925	Bacteria	Cyanobacteria	Chloroplast	Chloroplast	Chloroplast	Chloroplast	denovo1820	GQ231541	427	96.49	0	697	44056	Aureococcus anophagefferens	Aureococcus anophagefferens strain CCMP 1984 chloroplast, complete genome
denovo352	9	0.0785147	0	0	0	0	0	0	0	0	0	0	0	0	0	0.0667223	0.0117925	Eukaryota	Alveolata	Protalveolata	Syndiniales	Syndiniales Group II		denovo352	JF488806	341	94.43	1e-143	520	1010463	eukaryote SCGC AAA071-M19	Eukaryote SCGC AAA071-M19 18S ribosomal RNA gene, partial sequence
denovo830	4	0.0781555	0	0	0.0781555	0	0	0	0	0	0	0	0	0	0	0	0	Bacteria	Bacteroidetes	Sphingobacteriia	Sphingobacteriales	NS11-12_marine_group	g	denovo830	EF606282	347	95.39	5e-152	547	1826778	N/A	Unidentified bacterium clone 5_C2_RHIZO_T7s 16S ribosomal RNA gene, partial sequence
denovo2439	4	0.0781555	0	0	0.0781555	0	0	0	0	0	0	0	0	0	0	0	0	Bacteria	Bacteroidetes	Sphingobacteriia	Sphingobacteriales	NS11-12_marine_group	g	denovo2439	EF606282	456	89.04	1e-154	556	1826778	N/A	Unidentified bacterium clone 5_C2_RHIZO_T7s 16S ribosomal RNA gene, partial sequence
denovo1972	4	0.0781555	0	0	0.0781555	0	0	0	0	0	0	0	0	0	0	0	0	Bacteria	Bacteroidetes	Sphingobacteriia	Sphingobacteriales	Saprospiraceae	g	denovo1972	GU980085	427	94.85	0	662	1826778	N/A	Unidentified bacterium clone HKTJ143 16S ribosomal RNA gene, partial sequence
denovo1261	22	0.0778163	0.0110705	0	0	0	0.0667458	0	0	0	0	0	0	0	0	0	0	Bacteria	Firmicutes	Clostridia	Clostridiales	Ruminococcaceae	Incertae_Sedis	denovo1261	GU324364	462	94.59	0	719	877414	Clostridiales bacterium NK3B98	Clostridiales bacterium NK3B98 16S ribosomal RNA gene, partial sequence
denovo2024	28	0.0774936	0.0774936	0	0	0	0	0	0	0	0	0	0	0	0	0	0	Bacteria	Proteobacteria	Gammaproteobacteria				denovo2024	GQ923768	300	93.67	1e-122	449	886897	Legionella sp. 21718	Legionella sp. 21718 16S ribosomal RNA gene, partial sequence
denovo1835	4	0.077403	0	0.0187864	0.0586166	0	0	0	0	0	0	0	0	0	0	0	0	Bacteria	Proteobacteria	Betaproteobacteria	Burkholderiales	Comamonadaceae	Acidovorax	denovo1835	KF301584	394	97.97	0	678	1405494	beta proteobacterium P36	Beta proteobacterium P36 16S ribosomal RNA gene, partial sequence
denovo187	4	0.077403	0	0.0187864	0.0586166	0	0	0	0	0	0	0	0	0	0	0	0	Bacteria	Proteobacteria	Gammaproteobacteria	Pseudomonadales	Moraxellaceae	Perlucidibaca	denovo187	JX458449	306	96.73	2e-139	505	1341550	Moraxellaceae bacterium W2.09-231	Moraxellaceae bacterium W2.09-231 16S ribosomal RNA gene, partial sequence
denovo2453	4	0.077403	0	0.0187864	0.0586166	0	0	0	0	0	0	0	0	0	0	0	0	Bacteria						denovo2453	AY345500	328	93.29	1e-132	483	1826778	N/A	Unidentified bacterium clone W4-B29 16S ribosomal RNA gene, partial sequence
denovo315	14	0.0772949	0.00553526	0	0	0	0.0259567	0.0165289	0	0	0	0	0	0.029274	0	0	0	Bacteria	Bacteroidetes	Bacteroidia	Bacteroidales	Rikenellaceae	Alistipes	denovo315	NR_118219	388	98.97	0	693	1033732	Alistipes senegalensis JC50	Alistipes senegalensis strain JC50 16S ribosomal RNA gene, partial sequence
denovo509	15	0.07724	0	0	0	0	0.0111243	0.0661157	0	0	0	0	0	0	0	0	0	Eukaryota	Alveolata	Ciliophora	Spirotrichea	Hypotrichia		denovo509	LN869995	408	94.61	5e-177	630	1683247	Halteria sp. bLaN2	Halteria sp. bLaN2 partial 18S rRNA gene, isolate bLaN2 Halteria-like ciliate
denovo1598	7	0.0771372	0.00553526	0.0563592	0	0.0152427	0	0	0	0	0	0	0	0	0	0	0	Bacteria	Elusimicrobia	Elusimicrobia	Lineage_IV	f	g	denovo1598	U81754	318	95.6	7e-140	507	1826778	N/A	Unidentified eubacterium clone vadinHB76 16S ribosomal RNA gene, partial sequence
denovo1315	9	0.0768928	0	0.0187864	0.0195389	0	0	0.0385675	0	0	0	0	0	0	0	0	0	Bacteria	Verrucomicrobia	Verrucomicrobiae	Verrucomicrobiales	Verrucomicrobiaceae	g	denovo1315	NR_109500	437	97.48	0	741	1086703	Luteolibacter sp. CCTCC AB 2010415	Luteolibacter luojiensis strain DR4-30 16S ribosomal RNA gene, partial sequence
denovo1367	27	0.0756665	0.0719584	0	0	0	0.0037081	0	0	0	0	0	0	0	0	0	0	Bacteria	Actinobacteria	Actinobacteria	Frankiales	Sporichthyaceae		denovo1367	FJ428831	266	96.99	4e-122	448	573600	Candidatus Planktophila limnetica	Candidatus Planktophila limnetica strain MWH-EgelM2-3.acI 16S ribosomal RNA gene, partial sequence
denovo1298	4	0.0751456	0	0.0751456	0	0	0	0	0	0	0	0	0	0	0	0	0	Unassigned						denovo1298	EU727101	419	86.87	1e-124	457	537633	Spiroplasma symbiont of Tipula oleracea	Spiroplasma symbiont of Tipula oleracea 16S ribosomal RNA gene, partial sequence
denovo987	9	0.0750626	0	0	0	0	0	0	0	0	0	0	0	0	0	0.0750626	0	Bacteria	Cyanobacteria	Chloroplast	Chloroplast	Chloroplast	Chloroplast	denovo987	JN117275	396	96.46	0	649	33657	Phaeocystis antarctica	Phaeocystis antarctica strain CCMP1374 plastid, complete genome
denovo1327	27	0.074726	0.074726	0	0	0	0	0	0	0	0	0	0	0	0	0	0	Bacteria	Candidate_division_TM7	c	o	f	g	denovo1327	U68600	462	93.72	0	691	1826778	N/A	Unidentified eubacterium from the Amazon 16S ribosomal RNA gene, partial sequence
denovo223	6	0.0739098	0	0	0	0	0	0	0	0	0	0.0739098	0	0	0	0	0	Archaea	Euryarchaeota	Halobacteria	Halobacteriales	Deep_Sea_Hydrothermal_Vent_Gp_6(DHVEG-6)	Candidatus_Parvarchaeum	.	.	.	.	.	.	.	.	.
denovo1308	6	0.0739098	0	0	0	0	0	0	0	0	0	0.0739098	0	0	0	0	0	Archaea	Euryarchaeota	Halobacteria	Halobacteriales	Deep_Sea_Hydrothermal_Vent_Gp_6(DHVEG-6)	Candidatus_Parvarchaeum	.	.	.	.	.	.	.	.	.
denovo1506	6	0.0739098	0	0	0	0	0	0	0	0	0	0.0739098	0	0	0	0	0	Archaea	Euryarchaeota	Halobacteria	Halobacteriales	Deep_Sea_Hydrothermal_Vent_Gp_6(DHVEG-6)	Candidatus_Parvarchaeum	.	.	.	.	.	.	.	.	.
denovo1751	6	0.0739098	0	0	0	0	0	0	0	0	0	0.0739098	0	0	0	0	0	Archaea	Euryarchaeota	Halobacteria	Halobacteriales	Deep_Sea_Hydrothermal_Vent_Gp_6(DHVEG-6)	Candidatus_Parvarchaeum	.	.	.	.	.	.	.	.	.
denovo288	6	0.0739098	0	0	0	0	0	0	0	0	0	0.0739098	0	0	0	0	0	Archaea	Euryarchaeota	Halobacteria	Halobacteriales	Deep_Sea_Hydrothermal_Vent_Gp_6(DHVEG-6)	g	denovo288	CP010425	240	84.58	3e-57	231	1579373	archaeon GW2011_AR15	Archaeon GW2011_AR15 genome
denovo516	6	0.0739098	0	0	0	0	0	0	0	0	0	0.0739098	0	0	0	0	0	Archaea	Euryarchaeota	Halobacteria	Halobacteriales	Deep_Sea_Hydrothermal_Vent_Gp_6(DHVEG-6)	g	.	.	.	.	.	.	.	.	.
denovo892	6	0.0739098	0	0	0	0	0	0	0	0	0	0.0739098	0	0	0	0	0	Archaea	Euryarchaeota	Halobacteria	Halobacteriales	Deep_Sea_Hydrothermal_Vent_Gp_6(DHVEG-6)	g	denovo892	CP010425	382	89.01	3e-129	472	1579373	archaeon GW2011_AR15	Archaeon GW2011_AR15 genome
denovo1451	6	0.0739098	0	0	0	0	0	0	0	0	0	0.0739098	0	0	0	0	0	Archaea	Euryarchaeota	Halobacteria	Halobacteriales	Deep_Sea_Hydrothermal_Vent_Gp_6(DHVEG-6)	g	denovo1451	CP010425	341	89.15	8e-115	424	1579373	archaeon GW2011_AR15	Archaeon GW2011_AR15 genome
denovo1517	6	0.0739098	0	0	0	0	0	0	0	0	0	0.0739098	0	0	0	0	0	Archaea	Euryarchaeota	Halobacteria	Halobacteriales	Deep_Sea_Hydrothermal_Vent_Gp_6(DHVEG-6)	g	denovo1517	KT459398	317	75.39	1e-27	134	308853	Natronorubrum thiooxidans	Natronorubrum thiooxidans strain WN71 16S ribosomal RNA gene, partial sequence
denovo2282	6	0.0739098	0	0	0	0	0	0	0	0	0	0.0739098	0	0	0	0	0	Archaea	Euryarchaeota	Halobacteria	Halobacteriales	Deep_Sea_Hydrothermal_Vent_Gp_6(DHVEG-6)	g	denovo2282	CP010425	312	83.97	8e-75	291	1579373	archaeon GW2011_AR15	Archaeon GW2011_AR15 genome
denovo2497	6	0.0739098	0	0	0	0	0	0	0	0	0	0.0739098	0	0	0	0	0	Archaea	Euryarchaeota	Halobacteria	Halobacteriales	Deep_Sea_Hydrothermal_Vent_Gp_6(DHVEG-6)	g	denovo2497	HM594677	307	75.24	8e-30	141	867917	Vulcanisaeta sp. CBA1501	Vulcanisaeta sp. CBA1501 16S ribosomal RNA gene, partial sequence
denovo74	6	0.0739098	0	0	0	0	0	0	0	0	0	0.0739098	0	0	0	0	0	Bacteria	Candidate_division_TM7	c	o	f	g	denovo74	EF606683	260	91.92	1e-96	363	1826778	N/A	Unidentified bacterium clone 4_L1_BULK_SP6 16S ribosomal RNA gene, partial sequence
denovo309	6	0.0739098	0	0	0	0	0	0	0	0	0	0.0739098	0	0	0	0	0	Bacteria	Candidate_division_TM7	c	o	f	g	denovo309	EF606683	397	90.93	2e-145	525	1826778	N/A	Unidentified bacterium clone 4_L1_BULK_SP6 16S ribosomal RNA gene, partial sequence
denovo344	6	0.0739098	0	0	0	0	0	0	0	0	0	0.0739098	0	0	0	0	0	Unassigned						denovo344	CP010425	328	85.67	1e-87	333	1579373	archaeon GW2011_AR15	Archaeon GW2011_AR15 genome
denovo1610	16	0.0737419	0	0	0	0	0.0296648	0.0440771	0	0	0	0	0	0	0	0	0	Eukaryota	Alveolata	Ciliophora	Spirotrichea	Hypotrichia		denovo1610	JX893371	390	99.23	0	704	1646344	Hemiurosomoida longa	Hemiurosomoida longa voucher LS 38 18S ribosomal RNA gene, complete sequence
denovo1995	7	0.0735449	0	0	0	0	0	0	0	0	0	0	0	0	0.0735449	0	0	Archaea	Euryarchaeota	Thermoplasmata	Thermoplasmatales	Marine_Group_II	g	denovo1995	AB024044	330	83.94	2e-80	309	89612	archaebacterial symbiont RS406	Archaebacterial symbiont RS406 gene for small subunit ribosomal RNA, partial sequence
denovo991	14	0.0735319	0	0	0	0	0.0074162	0.0661157	0	0	0	0	0	0	0	0	0	Bacteria	Cyanobacteria	Chloroplast	Chloroplast	Chloroplast	Chloroplast	denovo991	LC082207	454	97.8	0	778	1713634	Chroomonas sp. SkL01	Chroomonas sp. SkL01 chloroplast gene for 16S ribosomal RNA, partial sequence
denovo2070	7	0.0734275	0	0	0	0	0	0	0	0.0148795	0	0	0	0.058548	0	0	0	Bacteria	Bacteroidetes	Flavobacteria	Flavobacteriales	Flavobacteriaceae	Lutibacter	denovo2070	KT185189	246	99.59	3e-122	448	1672993	Lutibacter sp. R-52659	Lutibacter sp. R-52659 16S ribosomal RNA gene, partial sequence
denovo1550	7	0.0734275	0	0	0	0	0	0	0	0.0148795	0	0	0	0.058548	0	0	0	Bacteria	Proteobacteria	Gammaproteobacteria	Legionellales	Legionellaceae	g	denovo1550	KC352895	315	95.24	4e-137	497	1300074	Legionella sp. 5E50	Legionella sp. 5E50 16S ribosomal RNA gene, partial sequence
denovo1557	8	0.0732206	0	0	0	0	0	0	0	0	0	0	0	0	0.0315192	0.0417014	0	Bacteria	Proteobacteria	Gammaproteobacteria	Oceanospirillales			denovo1557	KX001908	351	94.02	5e-147	531	1834727	N/A	Alteromonas sp. YZZY-S3 16S ribosomal RNA gene, partial sequence
denovo1137	5	0.073185	0	0	0	0	0	0	0	0	0	0	0	0.073185	0	0	0	Bacteria	Bacteroidetes	Flavobacteria	Flavobacteriales	Flavobacteriaceae	g	denovo1137	NR_134724	418	97.13	0	701	1475951	Flavobacteriaceae bacterium 2A-7	Flavicella marina strain 2A-7 16S ribosomal RNA, partial sequence
denovo796	5	0.073185	0	0	0	0	0	0	0	0	0	0	0	0.073185	0	0	0	Bacteria	Bacteroidetes	Sphingobacteriia	Sphingobacteriales	NS11-12_marine_group	g	denovo796	NR_114295	317	92.11	2e-121	446	670289	Adhaeribacter aerolatus	Adhaeribacter aerolatus strain NBRC 106133 16S ribosomal RNA gene, partial sequence
denovo2230	5	0.073185	0	0	0	0	0	0	0	0	0	0	0	0.073185	0	0	0	Eukaryota	Alveolata	Ciliophora	Conthreep	Oligohymenophorea	uncultured	denovo2230	JQ956547	345	97.97	2e-166	595	1272317	Myxophyllum magnum	Myxophyllum magnum strain QD 3 small subunit ribosomal RNA gene, partial sequence
denovo1662	5	0.073185	0	0	0	0	0	0	0	0	0	0	0	0.073185	0	0	0	Eukaryota	Metazoa	Annelida				denovo1662	FN421417	364	100	0	673	654415	Capitella sp. FP-2009	Capitella sp. FP-2009 partial 18S rRNA gene
denovo1805	7	0.0726648	0	0	0	0	0	0	0	0	0	0	0	0	0.052532	0.00834028	0.0117925	Bacteria	Proteobacteria	Alphaproteobacteria				denovo1805	KU382414	265	99.62	3e-133	484	1778434	Alphaproteobacteria bacterium LSUCC0226	Alphaproteobacteria bacterium LSUCC0226 16S ribosomal RNA gene, partial sequence
denovo2001	7	0.0724292	0.00830289	0	0.0586166	0	0	0.00550964	0	0	0	0	0	0	0	0	0	Eukaryota	Rhizaria	Cercozoa	Silicofilosea	Spongomonadida	Spongomonas	denovo2001	HQ121435	368	94.84	1e-158	569	981322	Spongomonas sp. CCAP 1971/1	Spongomonas sp. CCAP 1971/1 18S small subunit ribosomal RNA gene, partial sequence
denovo2562	7	0.0721907	0	0	0	0	0	0	0	0	0	0	0	0	0	0.0250209	0.0471698	Eukaryota	Stramenopiles	Labyrinthulomycetes	Thraustochytriaceae	AB3F14RJ3E10		denovo2562	AB973541	375	95.73	5e-167	597	1524184	Oblongichytrium sp. SEK 715	Oblongichytrium sp. SEK 715 gene for 18S ribosomal RNA, partial sequence
denovo2610	18	0.0721504	0	0	0	0	0.0556215	0.0165289	0	0	0	0	0	0	0	0	0	Bacteria	Proteobacteria	Betaproteobacteria	Burkholderiales	Comamonadaceae	Simplicispira	denovo2610	KC884002	277	97.83	1e-131	479	1332263	Simplicispira sp. RSG39	Simplicispira sp. RSG39 16S ribosomal RNA gene, partial sequence
denovo2401	26	0.0719584	0.0719584	0	0	0	0	0	0	0	0	0	0	0	0	0	0	Bacteria	Actinobacteria	Actinobacteria	Micrococcales	Microbacteriaceae		denovo2401	KT345653	461	93.71	0	688	715784	Nocardioides iriomotensis	Nocardioides iriomotensis strain UAC26 16S ribosomal RNA gene, partial sequence
denovo1877	26	0.0719584	0.0719584	0	0	0	0	0	0	0	0	0	0	0	0	0	0	Bacteria	Candidate_division_OP11	c	o	f	g	denovo1877	AJ431246	507	76.73	4e-65	259	187074	Dehalococcoides sp. BHI80-15	Dehalococcoides sp. BHI80-15 16S rRNA gene, strain BHI80-15
denovo1305	26	0.0719584	0.0719584	0	0	0	0	0	0	0	0	0	0	0	0	0	0	Bacteria	WCHB1-60	c	o	f	g	denovo1305	AY345499	457	99.12	0	819	1826778	N/A	Unidentified bacterium clone W4-B31 16S ribosomal RNA gene, partial sequence
denovo1119	16	0.0719404	0	0	0	0	0.0333729	0.0385675	0	0	0	0	0	0	0	0	0	Bacteria	Proteobacteria	Gammaproteobacteria	Pseudomonadales	Moraxellaceae	Alkanindiges	denovo1119	EU636038	469	99.15	0	845	795284	Antarctic bacterium 3C8	Antarctic bacterium 3C8 16S ribosomal RNA gene, partial sequence
denovo250	18	0.0718325	0.00830289	0	0	0	0.037081	0.0165289	0	0.00991965	0	0	0	0	0	0	0	Eukaryota	Stramenopiles	Chrysophyceae	Ochromonadales	Paraphysomonas		denovo250	EF432518	493	99.19	0	889	37642	Paraphysomonas imperforata	Paraphysomonas imperforata clone C1 18S ribosomal RNA gene, partial sequence
denovo2058	6	0.0718064	0	0	0	0	0	0	0	0	0	0.0246366	0	0	0	0	0.0471698	Bacteria	Proteobacteria	Betaproteobacteria	Burkholderiales	Burkholderiaceae	Burkholderia	denovo2058	KU196725	431	99.3	0	776	1842137	N/A	Burkholderia sp. A3(2016) strain A3 16S ribosomal RNA gene, partial sequence
denovo2540	12	0.071753	0.0138381	0.0375728	0	0	0.0148324	0.00550964	0	0	0	0	0	0	0	0	0	Bacteria	Proteobacteria	Betaproteobacteria	Nitrosomonadales	Gallionellaceae		denovo2540	DQ839562	302	100	2e-155	558	453162	Candidatus Nitrotoga arctica	Candidatus Nitrotoga arctica clone 6680 16S ribosomal RNA gene, partial sequence
denovo2440	12	0.0715316	0	0	0	0	0.0111243	0.0110193	0	0.0247991	0.0130242	0	0.0115647	0	0	0	0	Eukaryota	Fungi	Chytridiomycota				denovo2440	DQ536488	329	97.57	4e-157	564	355339	Rhizophydium sp. MP8	Rhizophydium sp. MP8 isolate AFTOL-ID 1538 18S small subunit ribosomal RNA gene, partial sequence
denovo1593	13	0.0710826	0	0	0	0	0	0	0	0.0595179	0	0	0.0115647	0	0	0	0	Bacteria	Proteobacteria	Alphaproteobacteria	Sphingomonadales	Sphingomonadaceae	Sphingopyxis	denovo1593	FJ889538	226	97.35	2e-103	385	641778	Sphingopyxis sp. SE001	Sphingopyxis sp. SE001 16S ribosomal RNA gene, partial sequence
denovo2780	8	0.0710545	0	0	0	0	0	0	0	0	0	0	0	0	0.0210128	0.0500417	0	Bacteria						denovo2780	KF273911	314	96.18	2e-141	512	1386904	Polaribacter sp. KMM 6754	Polaribacter sp. KMM 6754 16S ribosomal RNA gene, partial sequence
denovo166	7	0.0709715	0	0	0	0	0	0	0	0.00495983	0	0	0.0346941	0.014637	0	0.0166806	0	Bacteria	Proteobacteria	Gammaproteobacteria	Thiotrichales	Piscirickettsiaceae	endosymbionts	denovo166	NR_114258	408	93.14	3e-165	592	485447	Thalassomonas actiniarum	Thalassomonas actiniarum strain NBRC 104231 16S ribosomal RNA gene, partial sequence
denovo1098	11	0.0709457	0	0.0375728	0	0	0.0333729	0	0	0	0	0	0	0	0	0	0	Bacteria	Bacteroidetes	Flavobacteria	Flavobacteriales	Cryomorphaceae	Fluviicola	denovo1098	NR_074547	408	93.63	3e-169	604	191579	Fluviicola taffensis	Fluviicola taffensis strain DSM 16823 16S ribosomal RNA gene, complete sequence
denovo2019	7	0.0709046	0	0	0	0	0	0	0	0	0	0	0	0	0.0105064	0.0250209	0.0353774	Bacteria	Bacteroidetes	Flavobacteria	Flavobacteriales	Flavobacteriaceae	NS2b_marine_group	denovo2019	AY576714	341	97.36	6e-161	577	287509	Psychroserpens sp. 18III/A01/061	Psychroserpens sp. 18III/A01/061 16S ribosomal RNA gene, partial sequence
denovo1290	17	0.0708642	0	0	0	0.0152427	0.0556215	0	0	0	0	0	0	0	0	0	0	Bacteria	Bacteroidetes	Bacteroidia	Bacteroidales	Marinilabiaceae	g	denovo1290	LM999900	498	97.59	0	852	1537566	Bacteroides sp. KhalHBD91	Bacteroides sp. KhalHBD91 partial 16S rRNA gene, strain KhalHBD91
denovo328	6	0.0707547	0	0	0	0	0	0	0	0	0	0	0	0	0	0	0.0707547	Bacteria	Cyanobacteria	Chloroplast	Chloroplast	Chloroplast	Chloroplast	denovo328	LN735407	312	99.04	2e-155	558	2903	Emiliania huxleyi	Emiliania huxleyi chloroplast partial 16S rRNA gene, strain RCC 2941
denovo1081	6	0.0707547	0	0	0	0	0	0	0	0	0	0	0	0	0	0	0.0707547	Bacteria	Cyanobacteria	Chloroplast	Chloroplast	Chloroplast	Chloroplast	denovo1081	KT860553	309	99.68	1e-157	566	1155431	Pseudo-nitzschia sp. RCC2008	Pseudo-nitzschia sp. RCC2008 strain RCC2517 16S ribosomal RNA gene, partial sequence; chloroplast
denovo1291	6	0.0707547	0	0	0	0	0	0	0	0	0	0	0	0	0	0	0.0707547	Bacteria	Cyanobacteria	Chloroplast	Chloroplast	Chloroplast	Chloroplast	denovo1291	FN563095	421	99.76	0	771	687948	Mamiella gilva	Mamiella gilva plastid 16S rRNA gene (partial), ITS1, tRNA-Ile gene, tRNA-Ala gene and 23S rRNA gene (partial), strain PLY 197
denovo259	6	0.0707547	0	0	0	0	0	0	0	0	0	0	0	0	0	0	0.0707547	Eukaryota	Alveolata	Ciliophora	Spirotrichea	Choreotrichia	uncultured	denovo259	JX101851	461	90.46	2e-167	599	1292967	Coxliella sp. DX-2013	Coxliella sp. DX-2013 small subunit ribosomal RNA gene, partial sequence
denovo1341	6	0.0707547	0	0	0	0	0	0	0	0	0	0	0	0	0	0	0.0707547	Eukaryota	Alveolata	Ciliophora	Spirotrichea	Oligotrichia	Laboea	denovo1341	FJ715634	401	95.76	9e-180	640	673456	Spirotontonia taiwanica	Spirotontonia taiwanica 18S ribosomal RNA gene, partial sequence
denovo2578	6	0.0707547	0	0	0	0	0	0	0	0	0	0	0	0	0	0	0.0707547	Eukaryota	Alveolata	Dinoflagellata	Dinophyceae			denovo2578	KR139784	345	98.84	5e-172	614	1641414	Torodinium teredo	Torodinium teredo isolate FG187 18S ribosomal RNA gene, partial sequence
denovo2374	6	0.0707547	0	0	0	0	0	0	0	0	0	0	0	0	0	0	0.0707547	Eukaryota	Metazoa	Arthropoda	Maxillopoda			denovo2374	GU969176	336	100	3e-174	621	201685	Metridia gerlachei	Metridia gerlachei 18S ribosomal RNA gene, partial sequence
denovo1493	16	0.0701388	0	0	0	0	0.037081	0.0330579	0	0	0	0	0	0	0	0	0	Unassigned						denovo1493	AF394207	404	89.36	3e-139	505	40531	Polytoma oviforme	Polytoma oviforme 16S ribosomal RNA gene, partial sequence; leucoplast gene for leucoplast product
denovo2546	14	0.0699288	0	0	0	0	0.0148324	0.0550964	0	0	0	0	0	0	0	0	0	Eukaryota	Rhizaria	Cercozoa	Endomyxa	Novel Clade 10		denovo2546	KC243117	478	91.21	0	645	1276142	Thaumatomastigidae sp. 2 JMS-2012	Thaumatomastigidae sp. 2 JMS-2012 18S ribosomal RNA gene, partial sequence
denovo2053	6	0.0692343	0	0	0	0	0	0	0	0	0	0.0246366	0	0	0.0210128	0	0.0235849	Bacteria	Proteobacteria	Alphaproteobacteria	Rhodospirillales	Rhodospirillaceae	g	denovo2053	DQ486492	269	92.57	3e-103	385	382449	alpha proteobacterium DG1252	Alpha proteobacterium DG1252 16S ribosomal RNA gene, partial sequence
denovo425	10	0.0691257	0	0	0.0195389	0	0	0.0495868	0	0	0	0	0	0	0	0	0	Archaea	Euryarchaeota	Methanomicrobia	Methanosarcinales	Methanosaetaceae	Methanosaeta	denovo425	AY345512	502	98.8	0	891	1826778	N/A	Unidentified bacterium clone W4A-A19 16S ribosomal RNA gene, partial sequence
denovo2477	6	0.0688005	0.00276763	0	0.0586166	0	0.0074162	0	0	0	0	0	0	0	0	0	0	Bacteria	Bacteroidetes	vadinHA17	o	f	g	denovo2477	KP174641	338	93.2	5e-137	497	1632374	bacterium YC-LK-LKJ20	Bacterium YC-LK-LKJ20 16S ribosomal RNA gene, partial sequence
denovo310	7	0.0687385	0	0	0	0	0	0	0	0	0	0	0	0	0	0.0333611	0.0353774	Eukaryota	Rhizaria	Cercozoa	Silicofilosea	Chlorarachniophyta		denovo310	AB504336	398	94.47	7e-171	610	647106	Chlorarachniophyceae sp. ISRO89-6A	Chlorarachniophyceae sp. ISRO89-6A gene for nuclear small subunit ribosomal RNA, partial sequence
denovo97	9	0.0685923	0	0	0	0.0685923	0	0	0	0	0	0	0	0	0	0	0	Unassigned						denovo97	AF047566	164	87.2	5e-42	182	1794810	Microgenomates group	Candidate division OP11 clone LGd6 16S ribosomal RNA gene, partial sequence
denovo552	16	0.0685508	0.0304439	0	0	0.0381069	0	0	0	0	0	0	0	0	0	0	0	Unassigned						denovo552	NR_121765	470	82.77	5e-108	401	1394710	candidate division WWE3 bacterium RAAC2_WWE3_1	Candidate division WWE3 bacterium RAAC2_WWE3_1 16S ribosomal RNA, complete sequence
denovo1409	6	0.0684677	0	0	0	0	0	0	0	0.00991965	0	0	0	0.058548	0	0	0	Eukaryota						denovo1409	JQ340338	343	99.13	1e-172	616	1246788	Ancyromonas atlantica	Ancyromonas atlantica strain pen1 18S ribosomal RNA gene, partial sequence
denovo2094	7	0.0683702	0.00830289	0.0563592	0	0	0.0037081	0	0	0	0	0	0	0	0	0	0	Bacteria	Bacteroidetes	BSV13	o	f	g	denovo2094	AJ229217	324	93.21	2e-130	475	108191	unidentified eubacterium clone BSV73	Unidentified eubacterium from anoxic bulk soil 16S rRNA gene (clone BSV73)
denovo2735	16	0.0683373	0	0	0	0	0.0407891	0.0275482	0	0	0	0	0	0	0	0	0	Eukaryota	Stramenopiles	Diatomea	Bacillariophytina	Mediophyceae		denovo2735	DQ514875	472	97.67	0	806	159748	Thalassiosira guillardii	Thalassiosira guillardii strain CCMP988 18S small subunit ribosomal RNA gene, partial sequence
denovo2677	5	0.068131	0	0.0375728	0.0195389	0	0	0.0110193	0	0	0	0	0	0	0	0	0	Bacteria	Actinobacteria	Acidimicrobiia	Acidimicrobiales	Candidatus_Microthrix	g	denovo2677	AB360344	390	94.87	9e-170	606	467092	Acidimicrobidae bacterium YM18-244	Acidimicrobidae bacterium YM18-244 gene for 16S rRNA, partial sequence
denovo1312	5	0.0673785	0	0.0563592	0	0	0	0.0110193	0	0	0	0	0	0	0	0	0	Bacteria	Verrucomicrobia	Opitutae	Opitutales	Opitutaceae	Opitutus	denovo1312	AY297806	285	99.3	4e-142	514	233069	Verrucomicrobiae bacterium pACH90	Verrucomicrobiae bacterium pACH90 16S ribosomal RNA gene, partial sequence
denovo1776	12	0.0671877	0.0138381	0	0	0.0533496	0	0	0	0	0	0	0	0	0	0	0	Bacteria	Nitrospirae	Nitrospira	Nitrospirales	Nitrospiraceae	g	denovo1776	KP017528	343	84.84	4e-88	335	1610857	Chitinophaga sp. S110	Chitinophaga sp. S110 16S ribosomal RNA gene, partial sequence
denovo599	22	0.0665307	0.0442821	0	0	0	0.0222486	0	0	0	0	0	0	0	0	0	0	Bacteria	Actinobacteria	Actinobacteria	Micrococcales	Microbacteriaceae		denovo599	LC094690	246	99.19	4e-121	444	1751192	Microbacteriaceae bacterium TENJ21	Microbacteriaceae bacterium TENJ21 gene for 16S ribosomal RNA, partial sequence
denovo2482	10	0.0665062	0.00553526	0	0	0.060971	0	0	0	0	0	0	0	0	0	0	0	Bacteria	Proteobacteria	Betaproteobacteria	Burkholderiales	Burkholderiaceae	Polynucleobacter	denovo2482	LC132856	417	95.68	0	667	576611	Polynucleobacter necessarius subsp. asymbioticus	Polynucleobacter necessarius subsp. asymbioticus gene for 16S ribosomal RNA, partial sequence, strain: ICHIF20
denovo1538	7	0.066338	0	0	0	0	0	0	0	0	0	0.0246366	0	0	0	0.0417014	0	Bacteria	Verrucomicrobia	Opitutae	Puniceicoccales	Puniceicoccaceae	Lentimonas	denovo1538	KT906996	313	94.89	7e-135	490	1812409	N/A	Verrucomicrobia bacterium P1_50_6AA2 16S ribosomal RNA gene, partial sequence
denovo338	13	0.0662207	0	0	0	0	0.0111243	0.0550964	0	0	0	0	0	0	0	0	0	Bacteria	Cyanobacteria	Chloroplast	Chloroplast	Chloroplast	Chloroplast	denovo338	AF289158	481	93.35	0	708	163233	unidentified rhodophyte PRD01a010B	Unidentified rhodophyte PRD01a010B 16S ribosomal RNA gene, partial sequence
denovo571	6	0.0658556	0	0	0	0	0	0	0	0.00495983	0	0	0.0462588	0.014637	0	0	0	Bacteria	Proteobacteria	Gammaproteobacteria	Chromatiales	Granulosicoccaceae	Granulosicoccus	denovo571	KC160719	422	98.82	0	749	1277070	Granulosicoccus sp. SS10.26	Granulosicoccus sp. SS10.26 16S ribosomal RNA gene, partial sequence
denovo484	7	0.0652863	0	0	0	0	0	0	0	0	0	0	0	0	0	0.0417014	0.0235849	Bacteria	Proteobacteria					denovo484	CP006911	317	93.06	2e-125	459	1125411	Candidatus Thioglobus singularis PS1	Candidatus Thioglobus singularis PS1, complete genome
denovo64	5	0.0651211	0	0	0	0	0	0	0	0	0.0651211	0	0	0	0	0	0	Bacteria	Bacteroidetes	Sphingobacteriia	Sphingobacteriales	Chitinophagaceae	Sediminibacterium	denovo64	KR812546	419	95.23	0	658	1706829	Sediminibacterium sp. AA5	Sediminibacterium sp. AA5 16S ribosomal RNA gene, partial sequence
denovo147	6	0.0650286	0	0	0	0	0	0	0	0	0	0.0123183	0.0115647	0	0.0210128	0.00834028	0.0117925	Bacteria	Proteobacteria	Alphaproteobacteria	SAR11_clade	Surface_3	g	denovo147	LN850157	292	94.86	9e-124	453	1659185	Candidatus Pelagibacter sp. AAA795-N17	Candidatus Pelagibacter sp. AAA795-N17 partial 16S rRNA gene
denovo2445	7	0.0648804	0	0	0	0	0	0	0	0	0	0	0	0	0.0315192	0.0333611	0	Bacteria	Bacteroidetes	Flavobacteria	Flavobacteriales	Flavobacteriaceae	Polaribacter	denovo2445	KF273911	298	97.65	1e-141	512	1386904	Polaribacter sp. KMM 6754	Polaribacter sp. KMM 6754 16S ribosomal RNA gene, partial sequence
denovo2071	5	0.0646514	0	0	0	0	0	0	0	0	0	0	0	0.029274	0	0	0.0353774	Eukaryota	Alveolata	Dinoflagellata	Dinophyceae			denovo2071	DQ991372	409	95.11	2e-180	641	79894	Cryptoperidiniopsis brodyi	Cryptoperidiniopsis brodyi strain CBDE1 18S ribosomal RNA gene, internal transcribed spacer 1, 5.8S ribosomal RNA gene, and internal transcribed spacer 2, complete sequence; and 28S ribosomal RNA gene, partial sequence
denovo2080	5	0.0646514	0	0	0	0	0	0	0	0	0	0	0	0.029274	0	0	0.0353774	Eukaryota	Stramenopiles	Diatomea	Coscinodiscophytina	Fragilariales	Licmophora	denovo2080	KU867915	342	98.25	4e-167	597	1812833	N/A	Navicula cf. normaloides CU-2016a 18S ribosomal RNA gene, partial sequence
denovo2432	15	0.0646292	0	0	0	0	0.037081	0.0275482	0	0	0	0	0	0	0	0	0	Eukaryota	Chloroplastida	Chlorophyceae				denovo2432	KC149966	375	98.4	0	660	1291464	Chlamydomonas sp. GTD3a-5	Chlamydomonas sp. GTD3a-5 18S ribosomal RNA gene, partial sequence
denovo1947	18	0.0640758	0.0193734	0	0	0.00762137	0.037081	0	0	0	0	0	0	0	0	0	0	Bacteria	Firmicutes	Clostridia	Clostridiales	Family_XIII_Incertae_Sedis	g	denovo1947	JX048538	499	95.99	0	809	1190119	bacterium NLAE-zl-G69	Bacterium NLAE-zl-G69 16S ribosomal RNA gene, partial sequence
denovo2271	5	0.0639102	0	0	0	0	0	0	0	0	0	0.0492732	0	0.014637	0	0	0	Archaea	Euryarchaeota	Halobacteria	Halobacteriales	Deep_Sea_Hydrothermal_Vent_Gp_6(DHVEG-6)	g	denovo2271	CP010426	308	79.87	4e-58	235	1579378	archaeon GW2011_AR20	Archaeon GW2011_AR20, complete genome
denovo502	5	0.0639102	0	0	0	0	0	0	0	0	0	0.0492732	0	0.014637	0	0	0	Bacteria	Proteobacteria	Gammaproteobacteria	Oceanospirillales	MBAE14	g	denovo502	KU740210	316	95.57	7e-140	507	1822356	N/A	Methylomarinum sp. SSMP1 16S ribosomal RNA gene, partial sequence
denovo847	10	0.0638625	0.0138381	0	0.0195389	0.0304855	0	0	0	0	0	0	0	0	0	0	0	Bacteria	Candidate_division_OP11	c	o	f	g	denovo847	CP011212	493	82.96	2e-118	436	1619077	candidate division TM6 bacterium GW2011_GWF2_28_16	Candidate division TM6 bacterium GW2011_GWF2_28_16, complete genome
denovo1251	6	0.0638504	0	0	0	0	0	0	0	0	0	0	0	0	0	0.0166806	0.0471698	Bacteria	Cyanobacteria	Chloroplast	Chloroplast	Chloroplast	Chloroplast	denovo1251	KJ958479	309	98.06	9e-149	536	156587	Chaetoceros simplex	Chaetoceros simplex chloroplast, complete genome
denovo2549	6	0.0638504	0	0	0	0	0	0	0	0	0	0	0	0	0	0.0166806	0.0471698	Eukaryota	Alveolata	Protalveolata	Syndiniales	Amoebophrya		denovo2549	AY775284	357	98.04	1e-173	619	314250	Amoebophrya sp. ex Alexandrium affine	Amoebophrya sp. ex Alexandrium affine strain JH0210a 18S ribosomal RNA gene, partial sequence
denovo50	23	0.0636555	0.0636555	0	0	0	0	0	0	0	0	0	0	0	0	0	0	Bacteria	Candidate_division_OP11	c	o	f	g	denovo50	NR_043452	207	80.19	1e-33	154	330083	Amycolatopsis halotolerans	Amycolatopsis halotolerans strain N4-6 16S ribosomal RNA gene, complete sequence
denovo372	9	0.0635295	0	0.0375728	0	0	0.0259567	0	0	0	0	0	0	0	0	0	0	Bacteria	Firmicutes	Clostridia	Clostridiales	Ruminococcaceae	g	denovo372	GU324404	472	97.67	0	811	877428	rumen bacterium NK4A214	Rumen bacterium NK4A214 16S ribosomal RNA gene, partial sequence
denovo620	5	0.0635078	0	0	0	0	0	0	0	0.00495983	0	0	0	0.058548	0	0	0	Bacteria	Proteobacteria	Alphaproteobacteria	Rhodobacterales	Rhodobacteraceae		denovo620	KJ475183	326	98.77	2e-161	579	1217908	Octadecabacter antarcticus	Octadecabacter antarcticus strain PAMC 27224 16S ribosomal RNA gene, partial sequence
denovo1061	5	0.0635078	0	0	0	0	0	0	0	0.00495983	0	0	0	0.058548	0	0	0	Bacteria	Proteobacteria	Gammaproteobacteria	Alteromonadales	Alteromonadaceae	g	denovo1061	KF146344	357	96.36	4e-163	584	1397109	Eionea sp. IMCC1962	Eionea sp. IMCC1962 16S ribosomal RNA gene, partial sequence
denovo624	5	0.0635078	0	0	0	0	0	0	0	0.00495983	0	0	0	0.058548	0	0	0	Eukaryota	Stramenopiles	Diatomea	Coscinodiscophytina	Fragilariales		denovo624	AF525661	412	98.79	0	728	210598	Licmophora juergensii	Licmophora juergensii small subunit ribosomal RNA gene, partial sequence
denovo773	17	0.0630377	0	0	0	0	0.0630377	0	0	0	0	0	0	0	0	0	0	Unassigned						denovo773	AF222718	517	79.69	3e-91	346	47573	Chrysodidymus synuroideus	Chrysodidymus synuroideus mitochondrion, complete genome
denovo1785	17	0.0630377	0	0	0	0	0.0630377	0	0	0	0	0	0	0	0	0	0	Unassigned						denovo1785	AF222718	403	81.89	1e-84	324	47573	Chrysodidymus synuroideus	Chrysodidymus synuroideus mitochondrion, complete genome
denovo2512	15	0.0628276	0	0	0	0	0.0407891	0.0220386	0	0	0	0	0	0	0	0	0	Bacteria	Bacteroidetes	Sphingobacteriia	Sphingobacteriales	Sphingobacteriaceae	Solitalea	denovo2512	JQ977097	462	95.89	0	749	1327445	Pedobacter sp. Cra9	Pedobacter sp. Cra9 16S ribosomal RNA gene, partial sequence
denovo2102	6	0.0627833	0	0	0	0	0	0	0	0.00495983	0	0	0.0578235	0	0	0	0	Bacteria	Planctomycetes	BD7-11	o	f	g	denovo2102	AY162125	324	87.04	2e-96	363	214708	planctomycete GMD15D02	Planctomycete GMD15D02 small subunit ribosomal RNA gene, partial sequence
denovo983	22	0.0627688	0.0553526	0	0	0	0.0074162	0	0	0	0	0	0	0	0	0	0	Bacteria	Verrucomicrobia	Verrucomicrobiae	Verrucomicrobiales	Verrucomicrobiaceae	g	denovo983	U81641	509	87.62	4e-164	588	1826778	N/A	Unidentified eubacterium clone vadinBA07 16S ribosomal RNA gene, partial sequence
denovo819	6	0.0626842	0	0	0	0	0	0	0	0	0	0.0123183	0	0	0.0420256	0.00834028	0	Bacteria	Proteobacteria	Alphaproteobacteria	SAR11_clade	Surface_1	g	denovo819	LN850141	319	95.92	4e-142	514	1659169	Candidatus Pelagibacter sp. AAA795-A08	Candidatus Pelagibacter sp. AAA795-A08 partial 16S rRNA gene
denovo2522	4	0.0623247	0	0	0.0586166	0	0.0037081	0	0	0	0	0	0	0	0	0	0	Bacteria	Planctomycetes	Planctomycetacia	Planctomycetales	Planctomycetaceae	Planctomyces	denovo2522	CP011270	317	92.11	4e-122	448	1632864	N/A	Planctomyces sp. SH-PL14, complete genome
denovo1553	8	0.062296	0.00553526	0.0187864	0.0195389	0	0.0074162	0.0110193	0	0	0	0	0	0	0	0	0	Bacteria	Planctomycetes	Planctomycetacia	Planctomycetales	Planctomycetaceae	Planctomyces	denovo1553	KP161655	319	93.42	1e-127	466	1576369	Planctomycetaceae bacterium P3	Planctomicrobium piriforme strain P3 16S ribosomal RNA gene, partial sequence
denovo745	5	0.0615915	0	0	0	0	0	0	0	0	0	0.0615915	0	0	0	0	0	Archaea	Euryarchaeota	Halobacteria	Halobacteriales	Deep_Sea_Hydrothermal_Vent_Gp_6(DHVEG-6)	g	denovo745	CP010425	319	85.58	2e-85	326	1579373	archaeon GW2011_AR15	Archaeon GW2011_AR15 genome
denovo1457	5	0.0615915	0	0	0	0	0	0	0	0	0	0.0615915	0	0	0	0	0	Archaea	Euryarchaeota	Halobacteria	Halobacteriales	Deep_Sea_Hydrothermal_Vent_Gp_6(DHVEG-6)	g	denovo1457	GQ254575	34	100	2e-06	63.9	2711	Citrus sinensis	Citrus sinensis clone H10 16S ribosomal RNA gene, partial sequence; chloroplast
denovo1920	5	0.0615915	0	0	0	0	0	0	0	0	0	0.0615915	0	0	0	0	0	Archaea	Euryarchaeota	Halobacteria	Halobacteriales	Deep_Sea_Hydrothermal_Vent_Gp_6(DHVEG-6)	g	denovo1920	CP010425	317	89.27	2e-106	396	1579373	archaeon GW2011_AR15	Archaeon GW2011_AR15 genome
denovo2550	5	0.0615915	0	0	0	0	0	0	0	0	0	0.0615915	0	0	0	0	0	Archaea	Euryarchaeota	Halobacteria	Halobacteriales	Deep_Sea_Hydrothermal_Vent_Gp_6(DHVEG-6)	g	denovo2550	CP010425	348	89.37	4e-118	435	1579373	archaeon GW2011_AR15	Archaeon GW2011_AR15 genome
denovo2454	5	0.0615915	0	0	0	0	0	0	0	0	0	0.0615915	0	0	0	0	0	Bacteria	Candidate_division_TM7	c	o	f	g	denovo2454	EF606683	424	87.97	3e-134	488	1826778	N/A	Unidentified bacterium clone 4_L1_BULK_SP6 16S ribosomal RNA gene, partial sequence
denovo343	5	0.0615915	0	0	0	0	0	0	0	0	0	0.0615915	0	0	0	0	0	Bacteria	Proteobacteria	Gammaproteobacteria	Legionellales	Legionellaceae		denovo343	NR_125475	342	93.57	3e-139	505	1431249	Alteromonadaceae bacterium 8-8	Agaribacter marinus strain 8-8 16S ribosomal RNA gene, partial sequence
denovo722	5	0.0615915	0	0	0	0	0	0	0	0	0	0.0615915	0	0	0	0	0	Unassigned						denovo722	NR_102972	79	88.61	2e-16	97.1	76887	Caldivirga maquilingensis	Caldivirga maquilingensis strain IC-167 16S ribosomal RNA gene, complete sequence
denovo1162	5	0.0615915	0	0	0	0	0	0	0	0	0	0.0615915	0	0	0	0	0	Unassigned						denovo1162	CP010425	324	82.72	4e-73	285	1579373	archaeon GW2011_AR15	Archaeon GW2011_AR15 genome
denovo1999	5	0.0615915	0	0	0	0	0	0	0	0	0	0.0615915	0	0	0	0	0	Unassigned						denovo1999	AC160099	419	85.44	8e-116	427	1826778	N/A	Unidentified bacterium clone zdt-45e5, complete sequence
denovo2714	5	0.0615915	0	0	0	0	0	0	0	0	0	0.0615915	0	0	0	0	0	Unassigned						denovo2714	KM434133	319	78.37	4e-48	202	1562741	Thermococcus sp. TVG2	Thermococcus sp. TVG2 16S ribosomal RNA gene, partial sequence
denovo1249	7	0.0612943	0	0	0	0	0	0	0	0.00991965	0	0	0.0346941	0	0	0.0166806	0	Eukaryota	Stramenopiles	MAST-4				denovo1249	JF488805	336	100	3e-174	621	1010462	eukaryote SCGC AAA071-M18	Eukaryote SCGC AAA071-M18 18S ribosomal RNA gene, partial sequence
denovo644	6	0.0612783	0	0	0	0	0	0	0	0	0	0	0	0	0.0210128	0.0166806	0.0235849	Bacteria	Proteobacteria	Alphaproteobacteria	Rhodospirillales	Rhodospirillaceae	Defluviicoccus	denovo644	FN556563	330	92.12	2e-126	462	683758	Tistrella sp. JW16.1a	Tistrella sp. JW16.1a partial 16S rRNA gene, strain JW16.1a
denovo141	7	0.061142	0.00553526	0	0.0390778	0	0	0.0165289	0	0	0	0	0	0	0	0	0	Bacteria	Bacteroidetes	Sphingobacteriia	Sphingobacteriales	Saprospiraceae	g	denovo141	AJ786342	502	91.24	0	678	526863	Candidatus Aquirestis calciphila	Candidatus Aquirestis calciphila partial 16S rRNA gene, clone MS-Krott1-L
denovo291	15	0.0610261	0	0	0	0	0.0444972	0.0165289	0	0	0	0	0	0	0	0	0	Eukaryota	Fungi	Blastocladiomycota				denovo291	KJ668051	508	95.28	0	802	1485252	Harpochytrium sp. JEL290	Harpochytrium sp. JEL290 18S ribosomal RNA gene and internal transcribed spacer 1, partial sequence
denovo1722	8	0.060971	0	0	0	0.060971	0	0	0	0	0	0	0	0	0	0	0	Bacteria	Proteobacteria	Betaproteobacteria	Burkholderiales	Alcaligenaceae		denovo1722	CP011255	404	96.29	0	662	520	Bordetella pertussis	Bordetella pertussis strain I344, complete genome
denovo1489	8	0.060971	0	0	0	0.060971	0	0	0	0	0	0	0	0	0	0	0	Bacteria	Proteobacteria	Betaproteobacteria	Burkholderiales			denovo1489	LC132856	327	96.02	4e-147	531	576611	Polynucleobacter necessarius subsp. asymbioticus	Polynucleobacter necessarius subsp. asymbioticus gene for 16S ribosomal RNA, partial sequence, strain: ICHIF20
denovo2585	8	0.060971	0	0	0	0.060971	0	0	0	0	0	0	0	0	0	0	0	Unassigned						denovo2585	AF310901	326	94.17	7e-136	494	119757	Spongospora subterranea f. sp. nasturtii	Spongospora subterranea f. sp. nasturtii 18S small subunit ribosomal RNA gene, partial sequence
denovo1116	14	0.0609211	0	0	0	0	0.0333729	0.0275482	0	0	0	0	0	0	0	0	0	Eukaryota	Chloroplastida	Chlorophyceae	Chlamydomonas			denovo1116	LC129519	356	95.51	5e-157	564	1810848	Chlamydomonas sp. NIES-3909	Chlamydomonas sp. NIES-3909 gene for 18S ribosomal RNA, partial sequence
denovo1783	22	0.0608879	0.0608879	0	0	0	0	0	0	0	0	0	0	0	0	0	0	Bacteria	Actinobacteria					denovo1783	NR_024646	477	94.55	0	739	171442	Sporichthya brevicatena	Sporichthya brevicatena strain YU 720-21 16S ribosomal RNA gene, partial sequence
denovo1875	22	0.0608879	0.0608879	0	0	0	0	0	0	0	0	0	0	0	0	0	0	Bacteria	Candidate_division_TM7	c	o	f	g	denovo1875	AY345514	461	93.49	0	686	1826778	N/A	Unidentified bacterium clone W4A-A03 16S ribosomal RNA gene, partial sequence
denovo985	5	0.0604369	0	0.0375728	0	0.0228641	0	0	0	0	0	0	0	0	0	0	0	Unassigned						denovo985	AM905557	312	92.63	2e-121	446	575781	Candidatus Lumbricincola sp. Lr-5	Candidatus Lumbricincola sp. Lr-5 partial 16S ribosomal RNA, SSCP ribotype Lr-5
denovo763	15	0.0598475	0.0193734	0	0	0	0.0074162	0.0330579	0	0	0	0	0	0	0	0	0	Bacteria	Proteobacteria	Betaproteobacteria	Burkholderiales	Comamonadaceae	Comamonas	denovo763	KU382385	340	95.29	3e-149	538	1778446	Comamonadaceae bacterium LSUCC0141	Comamonadaceae bacterium LSUCC0141 16S ribosomal RNA gene, partial sequence
denovo1130	18	0.0595248	0.0442821	0	0	0.0152427	0	0	0	0	0	0	0	0	0	0	0	Bacteria	Candidate_division_TM7	c	o	f	g	denovo1130	U68600	485	93.2	0	713	1826778	N/A	Unidentified eubacterium from the Amazon 16S ribosomal RNA gene, partial sequence
denovo2133	14	0.0591196	0	0	0	0	0.037081	0.0220386	0	0	0	0	0	0	0	0	0	Bacteria	Cyanobacteria	Chloroplast	Chloroplast	Chloroplast	Chloroplast	denovo2133	FJ002209	361	97.23	8e-170	606	555835	Delphineis sp. CS 12	Delphineis sp. CS 12 16S ribosomal RNA gene, partial sequence; chloroplast
denovo2069	8	0.0590046	0	0	0	0	0	0	0.0160359	0.0198393	0	0	0.0231294	0	0	0	0	Bacteria	Proteobacteria	Betaproteobacteria				denovo2069	KU382378	327	96.64	3e-149	538	1778444	Comamonadaceae bacterium LSUCC0123	Comamonadaceae bacterium LSUCC0123 16S ribosomal RNA gene, partial sequence
denovo977	5	0.0589623	0	0	0	0	0	0	0	0	0	0	0	0	0	0	0.0589623	Bacteria	Bacteroidetes	Flavobacteria	Flavobacteriales	NS9_marine_group	g	denovo977	AY344418	416	94.95	0	649	1826778	N/A	Unidentified bacterium clone K2-30-6 16S ribosomal RNA gene, partial sequence
denovo940	5	0.0589623	0	0	0	0	0	0	0	0	0	0	0	0	0	0	0.0589623	Eukaryota	Alveolata	Ciliophora	Spirotrichea	Oligotrichia	uncultured	denovo940	KP260511	325	97.23	1e-152	549	1607870	Strombidium paracapitatum	Strombidium paracapitatum voucher SW2013050601 small subunit ribosomal RNA gene, partial sequence
denovo2737	5	0.0589623	0	0	0	0	0	0	0	0	0	0	0	0	0	0	0.0589623	Eukaryota	Alveolata	Protalveolata	Syndiniales	Syndiniales Group III		denovo2737	JF791029	338	96.15	1e-153	553	66473	Pentapharsodinium tyrrhenicum	Pentapharsodinium tyrrhenicum clone 3920 18S ribosomal RNA gene, partial sequence
denovo760	5	0.0589623	0	0	0	0	0	0	0	0	0	0	0	0	0	0	0.0589623	Eukaryota	Stramenopiles	Diatomea	Bacillariophytina	Mediophyceae		denovo760	KT860983	311	99.04	7e-155	556	49265	Thalassiosira rotula	Thalassiosira rotula strain RCC841 18S ribosomal RNA gene, partial sequence
denovo1212	5	0.0589623	0	0	0	0	0	0	0	0	0	0	0	0	0	0	0.0589623	Eukaryota	Stramenopiles	Labyrinthulomycetes	D2P04F01			denovo1212	AB973541	318	99.37	5e-161	577	1524184	Oblongichytrium sp. SEK 715	Oblongichytrium sp. SEK 715 gene for 18S ribosomal RNA, partial sequence
denovo655	5	0.0589623	0	0	0	0	0	0	0	0	0	0	0	0	0	0	0.0589623	Eukaryota	Telonema	Incertae Sedis				denovo655	AJ564772	331	97.58	3e-158	568	232287	Telonema subtile	Telonema subtilis 18S rRNA gene, isolate RCC358.7
denovo1814	3	0.0586166	0	0	0.0586166	0	0	0	0	0	0	0	0	0	0	0	0	Bacteria	Bacteroidetes	Sphingobacteriia	Sphingobacteriales	Chitinophagaceae	g	denovo1814	FJ719709	458	86.03	3e-130	475	150583	Trachelomonas volvocinopsis var. spiralis	Trachelomonas volvocinopsis var. spiralis strain UTEX1313 16S ribosomal RNA gene, partial sequence; chloroplast
denovo1228	3	0.0586166	0	0	0.0586166	0	0	0	0	0	0	0	0	0	0	0	0	Bacteria	Bacteroidetes	Sphingobacteriia	Sphingobacteriales	Chitinophagaceae	Segetibacter	denovo1228	NR_114296	320	95.31	7e-140	507	670293	Segetibacter aerophilus	Segetibacter aerophilus strain NBRC 106135 16S ribosomal RNA gene, partial sequence
denovo1827	4	0.058548	0	0	0	0	0	0	0	0	0	0	0	0.058548	0	0	0	Bacteria	Bacteroidetes	Flavobacteria	Flavobacteriales	Flavobacteriaceae	Tenacibaculum	denovo1827	JX854167	417	98.08	0	723	1250025	Tenacibaculum sp. MAR_2010_205	Tenacibaculum sp. MAR_2010_205 16S ribosomal RNA gene, partial sequence
denovo398	4	0.058548	0	0	0	0	0	0	0	0	0	0	0	0.058548	0	0	0	Bacteria	Bacteroidetes	Sphingobacteriia	Sphingobacteriales	Saprospiraceae	g	denovo398	NR_109512	285	90.53	2e-99	372	1182444	bacterium VI.18	Fulvitalea axinellae strain VI.18 16S ribosomal RNA gene, partial sequence
denovo2649	4	0.058548	0	0	0	0	0	0	0	0	0	0	0	0.058548	0	0	0	Bacteria	Bacteroidetes	Sphingobacteriia	Sphingobacteriales	Saprospiraceae	g	denovo2649	AJ786328	360	89.72	3e-124	455	526865	Candidatus Haliscomenobacter calcifugiens	Candidatus Haliscomenobacter calcifugiens partial 16S rRNA gene, clone MS-uSonn1-G
denovo700	4	0.058548	0	0	0	0	0	0	0	0	0	0	0	0.058548	0	0	0	Bacteria	Firmicutes	Clostridia	Clostridiales	Ruminococcaceae		denovo700	KF697837	334	93.71	2e-136	496	1451611	bacterium AD2013	Bacterium AD2013 16S ribosomal RNA gene, partial sequence
denovo300	4	0.058548	0	0	0	0	0	0	0	0	0	0	0	0.058548	0	0	0	Bacteria	Proteobacteria	Gammaproteobacteria	Order_Incertae_Sedis	Family_Incertae_Sedis	Marinicella	denovo300	KF439043	289	97.23	2e-134	488	1368241	bacterium episymbiont of Kiwa sp.	Bacterium episymbiont of Kiwa sp. clone ARB_D3684AA7 16S ribosomal RNA gene, partial sequence
denovo1909	4	0.058548	0	0	0	0	0	0	0	0	0	0	0	0.058548	0	0	0	Eukaryota	Alveolata	Ciliophora	Conthreep	Prostomatea	Cryptocaryon	denovo1909	FJ875140	345	95.07	8e-150	540	1143725	Paraspathidium apofuscum	Paraspathidium apofuscum isolate FXP08102701 18S ribosomal RNA gene, partial sequence
denovo2514	4	0.058548	0	0	0	0	0	0	0	0	0	0	0	0.058548	0	0	0	Eukaryota	Centrohelida					denovo2514	AY749608	296	96.62	7e-135	490	299883	Pterocystis sp. Oxford3	Pterocystis sp. Oxford3 18S ribosomal RNA gene, partial sequence
denovo374	4	0.058548	0	0	0	0	0	0	0	0	0	0	0	0.058548	0	0	0	Eukaryota	Metazoa	Platyhelminthes	Turbellaria	Acoelomorpha		denovo374	AY078366	357	93	4e-143	518	188023	Pelophila lutheri	Pelophila lutheri 18S ribosomal RNA gene, partial sequence
denovo1136	4	0.058548	0	0	0	0	0	0	0	0	0	0	0	0.058548	0	0	0	Unassigned						denovo1136	KU714717	367	89.1	7e-121	444	1805827	Rhodococcus sp. MTM3W5.2	Rhodococcus sp. MTM3W5.2 16S ribosomal RNA gene, partial sequence
denovo2513	4	0.058548	0	0	0	0	0	0	0	0	0	0	0	0.058548	0	0	0	Unassigned						denovo2513	AY749616	115	93.91	1e-37	167	299902	Choanocystis rotundata	Choanocystis rotundata 18S ribosomal RNA gene, partial sequence
denovo1905	19	0.0582278	0.0359792	0	0	0	0.0222486	0	0	0	0	0	0	0	0	0	0	Bacteria	Bacteroidetes	Sphingobacteriia	Sphingobacteriales	Sphingobacteriaceae	Pedobacter	denovo1905	JX096990	352	98.01	2e-170	608	1211051	Flavobacterium sp. C0203	Flavobacterium sp. C0203 16S ribosomal RNA gene, partial sequence
denovo2245	21	0.0581202	0.0581202	0	0	0	0	0	0	0	0	0	0	0	0	0	0	Bacteria	Actinobacteria	Actinobacteria				denovo2245	LN880055	469	95.1	0	736	1716599	Nocardioides sp. W1S3	Nocardioides sp. W1S3 partial 16S rRNA gene, clone W1S3
denovo2096	21	0.0581202	0.0581202	0	0	0	0	0	0	0	0	0	0	0	0	0	0	Bacteria	Bacteroidetes	Sphingobacteriia	Sphingobacteriales	Sphingobacteriaceae	Pedobacter	denovo2096	NR_041374	452	96.68	0	750	363852	Pedobacter ginsengisoli	Pedobacter ginsengisoli strain Gsoil 104 16S ribosomal RNA gene, partial sequence
denovo1957	3	0.0578642	0	0.0187864	0.0390778	0	0	0	0	0	0	0	0	0	0	0	0	Bacteria	Bacteroidetes	Sphingobacteriia	Sphingobacteriales	NS11-12_marine_group	g	denovo1957	CP012155	317	94.64	7e-135	490	1690483	N/A	Bacteroidetes bacterium UKL13-3, complete genome
denovo411	3	0.0578642	0	0.0187864	0.0390778	0	0	0	0	0	0	0	0	0	0	0	0	Bacteria	Bacteroidetes	WCHB1-32	o	f	g	denovo411	AJ229237	334	96.41	1e-152	549	107696	bacterium XB45	Bacteria from anoxic bulk soil 16S rRNA gene (strain XB45)
denovo1421	3	0.0578642	0	0.0187864	0.0390778	0	0	0	0	0	0	0	0	0	0	0	0	Bacteria	Proteobacteria	Alphaproteobacteria	Sphingomonadales			denovo1421	KC435022	398	98.99	0	712	1293873	Novosphingobium sp. YG-D1	Novosphingobium sp. YG-D1 16S ribosomal RNA gene, partial sequence
denovo2770	3	0.0578642	0	0.0187864	0.0390778	0	0	0	0	0	0	0	0	0	0	0	0	Bacteria	Proteobacteria					denovo2770	FJ459993	322	99.07	5e-161	577	580969	alpha proteobacterium L9(2008)	Alpha proteobacterium L9(2008) 16S ribosomal RNA gene, partial sequence
denovo205	3	0.0578642	0	0.0187864	0.0390778	0	0	0	0	0	0	0	0	0	0	0	0	Unassigned						denovo205	KM462172	42	92.86	2e-05	60.2	1577289	Fretibacterium sp. feline oral taxon 218	Fretibacterium sp. feline oral taxon 218 clone UJ024 16S ribosomal RNA gene, partial sequence
denovo685	7	0.0577697	0.0110705	0	0.0390778	0.00762137	0	0	0	0	0	0	0	0	0	0	0	Bacteria	Actinobacteria	Actinobacteria	PeM15	f	g	denovo685	AY145534	330	98.18	6e-161	577	212173	actinobacterium GP-6	Actinobacterium GP-6 16S ribosomal RNA gene, partial sequence
denovo1233	15	0.0575332	0.0387468	0.0187864	0	0	0	0	0	0	0	0	0	0	0	0	0	Bacteria	Proteobacteria	Gammaproteobacteria	Legionellales	Coxiellaceae	Aquicella	denovo1233	AM746627	472	95.13	0	741	448158	Proteinimicrobium ihbtica	Proteinimicrobium ihbtica 16S rRNA gene, type strain HMPB3
denovo2037	15	0.057423	0	0	0	0	0.0519134	0.00550964	0	0	0	0	0	0	0	0	0	Bacteria	Proteobacteria	Betaproteobacteria	Burkholderiales	Comamonadaceae		denovo2037	KU233251	337	95.85	6e-151	544	1793941	Rhodoferax sp. S19	Rhodoferax sp. S19 16S ribosomal RNA gene, partial sequence
denovo1532	15	0.057423	0	0	0	0	0.0519134	0.00550964	0	0	0	0	0	0	0	0	0	Unassigned						denovo1532	AF193903	128	91.41	2e-39	172	33653	Cafeteria roenbergensis	Cafeteria roenbergensis mitochondrial DNA, complete genome
denovo521	14	0.057318	0	0	0	0	0.0407891	0.0165289	0	0	0	0	0	0	0	0	0	Bacteria	Bacteroidetes	Bacteroidia	Bacteroidales	Prevotellaceae	Prevotella	denovo521	AY207061	484	93.39	0	706	224766	Prevotellaceae bacterium P4P_62 P1	Prevotellaceae bacterium P4P_62 P1 16S ribosomal RNA gene, partial sequence
denovo1107	3	0.0571117	0	0.0375728	0.0195389	0	0	0	0	0	0	0	0	0	0	0	0	Bacteria	Bacteroidetes	Cytophagia	Cytophagales	Cytophagaceae	Cytophaga	denovo1107	KT983986	312	95.83	3e-139	505	797020	Arcicella sp. NSW-5	Arcicella rigui strain HMF3820 16S ribosomal RNA gene, partial sequence
denovo1355	6	0.056946	0	0	0	0	0	0	0	0	0	0	0	0	0	0.0333611	0.0235849	Eukaryota	Haptophyta	Prymnesiophyceae	Prymnesiales			denovo1355	EF432545	475	96.42	0	767	429449	Haptophyceae sp. W5-1	Haptophyceae sp. W5-1 18S ribosomal RNA gene, partial sequence
denovo1236	4	0.0569352	0	0	0	0	0	0	0	0	0.0130242	0	0	0.043911	0	0	0	Bacteria	Proteobacteria	Alphaproteobacteria	Rhodobacterales	Rhodobacteraceae		denovo1236	NR_126190	373	98.39	0	651	1435347	Loktanella sp. KMM 9530	Loktanella maritima strain KMM 9530 16S ribosomal RNA gene, partial sequence
denovo1093	16	0.0567316	0.0359792	0	0	0.0152427	0	0.00550964	0	0	0	0	0	0	0	0	0	Bacteria	Candidate_division_OP11	c	o	f	g	denovo1093	EF140982	508	76.77	5e-64	255	1501	Clostridium pasteurianum	Clostridium pasteurianum strain CH5 16S ribosomal RNA gene, partial sequence
denovo941	3	0.0563592	0	0.0563592	0	0	0	0	0	0	0	0	0	0	0	0	0	Bacteria	Actinobacteria	Acidimicrobiia	Acidimicrobiales	Acidimicrobiaceae	CL500-29_marine_group	denovo941	AY234624	375	92	1e-143	520	234672	bacterium Ellin5273	Bacterium Ellin5273 16S ribosomal RNA gene, partial sequence
denovo1938	3	0.0563592	0	0.0563592	0	0	0	0	0	0	0	0	0	0	0	0	0	Bacteria	Chlorobi	Chlorobia	Chlorobiales	OPB56	g	denovo1938	CP012155	295	89.49	1e-97	366	1690483	N/A	Bacteroidetes bacterium UKL13-3, complete genome
denovo1172	3	0.0563592	0	0.0563592	0	0	0	0	0	0	0	0	0	0	0	0	0	Bacteria	Proteobacteria	Deltaproteobacteria	Desulfuromonadales			denovo1172	LC008327	450	95.78	0	713	1566346	Geobacter sp. AOG1	Geobacter sp. AOG1 gene for 16S ribosomal RNA, partial sequence
denovo2220	4	0.0562293	0	0	0	0	0	0	0	0	0	0.0123183	0	0.043911	0	0	0	Bacteria	Proteobacteria	Alphaproteobacteria	Rickettsiales	LWSR-14	g	denovo2220	FN430653	394	90.61	1e-142	516	659451	Parvibaculum sp. MBNA2	Parvibaculum sp. MBNA2 partial 16S rRNA gene, strain MBNA2
denovo2123	7	0.0559533	0	0	0	0	0	0	0	0.00991965	0	0	0	0	0.0210128	0.0250209	0	Bacteria	Proteobacteria	Gammaproteobacteria	Alteromonadales	Alteromonadaceae	SAR92_clade	denovo2123	AY102022	341	97.65	3e-163	584	198016	gamma proteobacterium HTCC153	Gamma proteobacterium HTCC153 16S ribosomal RNA gene, partial sequence
denovo1365	8	0.0558074	0	0	0	0	0	0	0	0.029759	0.0260485	0	0	0	0	0	0	Bacteria	Bacteroidetes	Flavobacteria	Flavobacteriales	Cryomorphaceae	Fluviicola	denovo1365	KT962168	438	92.92	2e-176	628	1781164	Fluviicola sp. YS 1.2.4	Fluviicola sp. YS 1.2.4 16S ribosomal RNA gene, partial sequence
denovo1599	4	0.0557413	0	0.0187864	0	0	0	0	0	0	0	0.0369549	0	0	0	0	0	Unassigned	.	.	.	.	.	.	.	.	.	.	.	.	.	.
denovo479	5	0.0556067	0	0	0.0390778	0	0	0.0165289	0	0	0	0	0	0	0	0	0	Bacteria	Proteobacteria	Alphaproteobacteria	Rhodobacterales	Rhodobacteraceae	Rhodobacter	denovo479	KF441682	280	97.86	1e-132	483	1391365	Rhodobacter sp. 7B-409	Rhodobacter sp. 7B-409 16S ribosomal RNA gene, partial sequence
denovo617	14	0.0555165	0	0	0	0	0.0444972	0.0110193	0	0	0	0	0	0	0	0	0	Eukaryota	Fungi	Chytridiomycota				denovo617	KF688589	362	95.03	5e-157	564	1571440	fungal sp. Tianzhu-Yak16	Fungal sp. Tianzhu-Yak16 18S ribosomal RNA gene, partial sequence
denovo153	5	0.0555101	0	0	0	0	0	0	0	0	0	0	0	0	0	0.00834028	0.0471698	Bacteria	Cyanobacteria	Chloroplast	Chloroplast	Chloroplast	Chloroplast	denovo153	LN735483	356	90.73	4e-128	468	1606782	Isochrysis sp. RC-2015	Isochrysis sp. RC-2015 chloroplast partial 16S rRNA gene, strain RCC 90
denovo2753	5	0.0555101	0	0	0	0	0	0	0	0	0	0	0	0	0	0.00834028	0.0471698	Bacteria	Cyanobacteria	Chloroplast	Chloroplast	Chloroplast	Chloroplast	denovo2753	AB199885	428	96.96	0	713	685761	Phalacroma mitra	Phalacroma mitra chloroplast gene for 16S rRNA, partial sequence, clone:DM3
denovo1525	13	0.0554115	0	0	0	0	0.0333729	0.0220386	0	0	0	0	0	0	0	0	0	Bacteria	Proteobacteria	Deltaproteobacteria	Desulfobacterales	Desulfobulbaceae	g	denovo1525	KP174423	460	99.13	0	826	1632678	bacterium YC-ZSS-LKJ94	Bacterium YC-ZSS-LKJ94 16S ribosomal RNA gene, partial sequence
denovo51	13	0.0553941	0.0249087	0	0	0.0304855	0	0	0	0	0	0	0	0	0	0	0	Bacteria	Candidate_division_OP11	c	o	f	g	denovo51	AB971800	207	76.33	2e-16	97.1	143388	Fusobacterium necrophorum subsp. necrophorum	Fusobacterium necrophorum subsp. necrophorum gene for 16S ribosomal RNA, partial sequence, strain: JCM 3716
denovo182	20	0.0553526	0.0553526	0	0	0	0	0	0	0	0	0	0	0	0	0	0	Bacteria	Candidate_division_OP11	c	o	f	g	denovo182	CP011212	492	90.04	2e-176	628	1619077	candidate division TM6 bacterium GW2011_GWF2_28_16	Candidate division TM6 bacterium GW2011_GWF2_28_16, complete genome
denovo2148	6	0.0547712	0.00276763	0	0.0390778	0	0.0074162	0.00550964	0	0	0	0	0	0	0	0	0	Bacteria						denovo2148	GQ369058	359	97.77	5e-172	614	674655	Iamia sp. T2-YC6790	Iamia sp. T2-YC6790 16S ribosomal RNA gene, partial sequence
denovo1498	19	0.0544659	0.0470497	0	0	0	0.0074162	0	0	0	0	0	0	0	0	0	0	Bacteria	Candidate_division_OD1	c	o	f	g	denovo1498	CP001364	325	82.15	4e-68	268	480224	Chloroflexus sp. Y-400-fl	Chloroflexus sp. Y-400-fl, complete genome
denovo922	4	0.0543205	0	0	0.0390778	0.0152427	0	0	0	0	0	0	0	0	0	0	0	Bacteria	Firmicutes	Clostridia	Clostridiales	Family_XIII_Incertae_Sedis	Anaerovorax_	denovo922	FJ981591	418	94.5	3e-179	638	647084	Firmicutes bacterium LC 13R	Firmicutes bacterium LC 13R 16S ribosomal RNA gene, partial sequence
denovo2507	4	0.0539106	0	0	0	0	0	0	0	0	0	0.0246366	0	0.029274	0	0	0	Archaea	Euryarchaeota	Halobacteria	Halobacteriales	Deep_Sea_Hydrothermal_Vent_Gp_6(DHVEG-6)	g	denovo2507	HM594677	305	75.08	1e-28	137	867917	Vulcanisaeta sp. CBA1501	Vulcanisaeta sp. CBA1501 16S ribosomal RNA gene, partial sequence
denovo134	5	0.0538051	0	0	0.0390778	0	0.0037081	0.0110193	0	0	0	0	0	0	0	0	0	Bacteria	Bacteroidetes	vadinHA17	o	f	g	denovo134	NR_134211	343	93.29	1e-138	503	1168035	Bacteroidetes bacterium G22	Tangfeifania diversioriginum strain G22 16S ribosomal RNA, partial sequence
denovo1515	14	0.0537149	0	0	0	0	0.0482053	0.00550964	0	0	0	0	0	0	0	0	0	Eukaryota	Fungi	Blastocladiomycota				denovo1515	KJ563218	497	92.96	0	717	1500003	Paraphysoderma sedebokerense	Paraphysoderma sedebokerense isolate FD61 18S ribosomal RNA gene, partial sequence
denovo2468	14	0.0536355	0.00553526	0	0	0	0.037081	0.0110193	0	0	0	0	0	0	0	0	0	Bacteria	Proteobacteria	Betaproteobacteria	Burkholderiales	Comamonadaceae	Albidiferax	denovo2468	KT997438	445	96.18	0	726	34073	Variovorax paradoxus	Variovorax paradoxus strain MLS-2-4 16S ribosomal RNA gene, partial sequence
denovo1998	19	0.0535254	0.0498173	0	0	0	0.0037081	0	0	0	0	0	0	0	0	0	0	Bacteria	Proteobacteria	Deltaproteobacteria	Bdellovibrionales	Bacteriovoracaceae	Bacteriovorax	denovo1998	AY294221	250	98.4	6e-120	440	242935	Bacteriovorax sp. PNEc1	Bacteriovorax sp. PNEc1 16S ribosomal RNA gene, partial sequence
denovo1630	8	0.053067	0.00276763	0.0187864	0	0	0.0148324	0	0	0	0	0	0	0	0	0.0166806	0	Bacteria	Firmicutes	Clostridia	Clostridiales	Family_XI_Incertae_Sedis	Anaerococcus	denovo1630	KU726658	328	96.95	1e-152	549	33029	Anaerococcus hydrogenalis	Anaerococcus hydrogenalis strain DNF00427 16S ribosomal RNA gene, partial sequence
denovo2750	5	0.052938	0	0	0	0	0	0	0	0	0	0	0	0	0.0210128	0.00834028	0.0235849	Bacteria	Bacteroidetes	Flavobacteria	Flavobacteriales	NS9_marine_group	g	denovo2750	NR_125560	401	90.52	3e-145	525	1511731	Myroides gitamensis	Myroides gitamensis strain BSH-3 16S ribosomal RNA gene, partial sequence
denovo732	7	0.0529159	0.0138381	0	0.0390778	0	0	0	0	0	0	0	0	0	0	0	0	Bacteria	Actinobacteria	Actinobacteria	Micrococcales	Microbacteriaceae	Cryobacterium	denovo732	HQ652551	308	99.68	1e-156	562	943363	Microcella sp. p7(2011)	Microcella sp. p7(2011) 16S ribosomal RNA gene, partial sequence
denovo2773	4	0.0528155	0	0.0375728	0	0.0152427	0	0	0	0	0	0	0	0	0	0	0	Bacteria	Actinobacteria	Actinobacteria	Micrococcales	Microbacteriaceae		denovo2773	LC094690	315	92.38	4e-122	448	1751192	Microbacteriaceae bacterium TENJ21	Microbacteriaceae bacterium TENJ21 gene for 16S ribosomal RNA, partial sequence
denovo283	13	0.0526694	0.00276763	0	0	0	0.0333729	0.0165289	0	0	0	0	0	0	0	0	0	Eukaryota	Alveolata	Protalveolata	Colpodellida	Colpodella		denovo283	AY234843	522	96.17	0	843	234065	Colpodella edax	Colpodella edax 18S ribosomal RNA gene, partial sequence
denovo870	6	0.0524052	0	0.0375728	0	0	0.0148324	0	0	0	0	0	0	0	0	0	0	Bacteria	Firmicutes	Clostridia	Clostridiales	Family_XI_Incertae_Sedis	Tissierella	denovo870	JN851773	387	89.92	3e-135	492	1625	Lactobacillus sanfranciscensis	Lactobacillus sanfranciscensis strain FB4 16S ribosomal RNA gene, partial sequence
denovo2114	4	0.0524034	0	0	0	0	0	0	0	0	0	0	0.0231294	0.029274	0	0	0	Bacteria	Proteobacteria	Gammaproteobacteria	Alteromonadales	Alteromonadaceae	g	denovo2114	AB040465	396	95.71	5e-177	630	119915	Alteromonas sp. K	Alteromonas sp. K gene for 16S rRNA, partial sequence
denovo1747	4	0.0520969	0	0	0	0	0	0	0	0	0.0520969	0	0	0	0	0	0	Bacteria	Bacteroidetes	Sphingobacteriia	Sphingobacteriales	Chitinophagaceae	Hydrotalea	denovo1747	FJ662584	315	96.19	4e-142	514	1826778	N/A	Unidentified bacterium clone panc1-1 16S ribosomal RNA gene, partial sequence
denovo1076	4	0.0520969	0	0	0	0	0	0	0	0	0.0520969	0	0	0	0	0	0	Eukaryota	Alveolata	Dinoflagellata	Dinophyceae	Gymnodiniphycidae		denovo1076	LC068843	216	99.54	6e-106	394	1407008	Biecheleriopsis adriatica	Biecheleriopsis adriatica genes for 18S rRNA, ITS1, 5.8S rRNA, ITS2, 28S rRNA, partial and complete sequence, strain: trd278-kt
denovo89	5	0.0520579	0	0	0	0	0	0	0	0	0	0	0	0	0	0.0166806	0.0353774	Bacteria	Cyanobacteria	Chloroplast	Chloroplast	Chloroplast	Chloroplast	denovo89	LN735432	379	94.99	8e-165	590	1606590	Chrysochromulina sp. RCC574	Chrysochromulina sp. RCC574 chloroplast partial 16S rRNA gene, strain RCC 574
denovo41	5	0.0520579	0	0	0	0	0	0	0	0	0	0	0	0	0	0.0166806	0.0353774	Bacteria	Proteobacteria	Alphaproteobacteria	Rhodobacterales	Rhodobacteraceae	Sulfitobacter	denovo41	FJ848891	330	99.09	2e-165	592	634309	Sulfitobacter sp. DHVB8	Sulfitobacter sp. DHVB8 16S ribosomal RNA gene, partial sequence
denovo1868	5	0.0520579	0	0	0	0	0	0	0	0	0	0	0	0	0	0.0166806	0.0353774	Eukaryota	Metazoa	Porifera	Demospongiae			denovo1868	KC902367	342	98.25	1e-167	599	1342680	Suberites sp. 0M9H2772-G	Suberites sp. 0M9H2772-G small subunit 18S ribosomal RNA gene, partial sequence
denovo2093	6	0.0519985	0	0	0	0	0.0074162	0.00550964	0	0	0.0390727	0	0	0	0	0	0	Bacteria	Firmicutes	Clostridia	Clostridiales	Clostridiaceae	Clostridium	denovo2093	AB539901	330	99.39	1e-167	599	704121	Clostridium sp. C5S18	Clostridium sp. C5S18 gene for 16S ribosomal RNA, partial sequence
denovo15	10	0.051945	0.0138381	0	0	0.0381069	0	0	0	0	0	0	0	0	0	0	0	Bacteria	Candidate_division_OP11	c	o	f	g	denovo15	AB971800	208	76.92	4e-18	102	143388	Fusobacterium necrophorum subsp. necrophorum	Fusobacterium necrophorum subsp. necrophorum gene for 16S ribosomal RNA, partial sequence, strain: JCM 3716
denovo2059	13	0.0518084	0	0	0	0	0.0407891	0.0110193	0	0	0	0	0	0	0	0	0	Eukaryota	Fungi	LKM15				denovo2059	JQ796369	448	91.52	1e-169	606	1246581	fungal sp. KSL3	Paramicrosporidium saccamoebae strain KSL3 18S ribosomal RNA gene, partial sequence; internal transcribed spacer 1, 5.8S ribosomal RNA gene, and internal transcribed spacer 2, complete sequence; and 26S ribosomal RNA gene, partial sequence
denovo1203	11	0.0515983	0	0	0	0	0.0185405	0.0330579	0	0	0	0	0	0	0	0	0	Bacteria	Cyanobacteria	Chloroplast	Chloroplast	Chloroplast	Chloroplast	denovo1203	KJ410684	355	97.46	1e-167	599	43925	Nannochloropsis oculata	Nannochloropsis oculata strain CCMP525 chloroplast, complete genome
denovo1614	8	0.0512635	0.00553526	0	0	0.0457282	0	0	0	0	0	0	0	0	0	0	0	Archaea	Euryarchaeota	Halobacteria	Halobacteriales	Deep_Sea_Hydrothermal_Vent_Gp_6(DHVEG-6)	Candidatus_Parvarchaeum	.	.	.	.	.	.	.	.	.
denovo2376	15	0.0512219	0.0359792	0	0	0.0152427	0	0	0	0	0	0	0	0	0	0	0	Bacteria	WCHB1-60	c	o	f	g	denovo2376	EF606584	476	84.24	3e-125	459	1826778	N/A	Unidentified bacterium clone 19_H1__BULK_SP6 16S ribosomal RNA gene, partial sequence
denovo1882	6	0.0510888	0.00830289	0	0.0390778	0	0.0037081	0	0	0	0	0	0	0	0	0	0	Bacteria	Bacteroidetes	SB-1	o	f	g	denovo1882	AB623231	395	95.95	3e-179	638	1005738	Bacteroidetes bacterium 6E	Bacteroidetes bacterium 6E gene for 16S ribosomal RNA, partial sequence
denovo65	10	0.050872	0.0166058	0	0.0195389	0	0.0037081	0.0110193	0	0	0	0	0	0	0	0	0	Bacteria	Proteobacteria	Betaproteobacteria	Burkholderiales	Comamonadaceae	Rhizobacter	denovo65	JQ977103	467	99.14	0	837	1327349	Methylibium sp. Cra18	Methylibium sp. Cra18 16S ribosomal RNA gene, partial sequence
denovo1914	4	0.0508383	0	0	0	0	0	0	0	0	0	0.0246366	0.0115647	0.014637	0	0	0	Unassigned						denovo1914	GU002153	454	82.38	8e-101	377	1436140	Ulnaria acus	Synedra acus mitochondrion, complete genome
denovo1311	12	0.0507629	0.00276763	0	0	0	0.0259567	0.0220386	0	0	0	0	0	0	0	0	0	Bacteria	Chlorobi	Ignavibacteria	Ignavibacteriales	LD-RB-34	g	denovo1311	KP174519	467	94.43	0	719	1632611	bacterium YC-ZSS-LKJ31	Bacterium YC-ZSS-LKJ31 16S ribosomal RNA gene, partial sequence
denovo174	18	0.0507578	0.0470497	0	0	0	0.0037081	0	0	0	0	0	0	0	0	0	0	Bacteria	Proteobacteria	Betaproteobacteria	Burkholderiales	Burkholderiaceae	Polynucleobacter	denovo174	LC132856	353	97.17	2e-166	595	576611	Polynucleobacter necessarius subsp. asymbioticus	Polynucleobacter necessarius subsp. asymbioticus gene for 16S ribosomal RNA, partial sequence, strain: ICHIF20
denovo1125	4	0.050097	0	0	0.0390778	0	0	0.0110193	0	0	0	0	0	0	0	0	0	Bacteria	Proteobacteria	Alphaproteobacteria	Rhodobacterales	Rhodobacteraceae	Rhodobacter	denovo1125	NR_117979	326	98.77	2e-161	579	909926	Rhodobacteraceae bacterium RCRI19	Tabrizicola aquatica strain RCRI19 16S ribosomal RNA gene, partial sequence
denovo2333	5	0.0500244	0	0	0.0195389	0.0304855	0	0	0	0	0	0	0	0	0	0	0	Bacteria	Actinobacteria	Actinobacteria	Micrococcales	Microbacteriaceae		denovo2333	LC132839	358	93.85	3e-149	538	1816653	N/A	Microbacteriaceae bacterium ICHIF3 gene for 16S ribosomal RNA, partial sequence
denovo2248	7	0.0500095	0	0	0	0	0	0	0.0400898	0.00991965	0	0	0	0	0	0	0	Bacteria	Bacteroidetes	Flavobacteria	Flavobacteriales	Flavobacteriaceae		denovo2248	JQ012991	318	94.97	9e-134	486	1192039	Arenibacter sp. 394	Arenibacter sp. 394 16S ribosomal RNA gene, partial sequence
denovo1283	11	0.0498589	0.0193734	0	0	0.0304855	0	0	0	0	0	0	0	0	0	0	0	Bacteria	Candidate_division_OD1	c	o	f	g	denovo1283	NR_121765	441	90.93	4e-164	588	1394710	candidate division WWE3 bacterium RAAC2_WWE3_1	Candidate division WWE3 bacterium RAAC2_WWE3_1 16S ribosomal RNA, complete sequence
denovo765	18	0.0498173	0.0498173	0	0	0	0	0	0	0	0	0	0	0	0	0	0	Eukaryota	Alveolata	Ciliophora	Litostomatea	Haptoria		denovo765	U57771	402	99.5	0	732	5997	Didinium nasutum	Didinium nasutum small subunit ribosomal RNA gene sequence
denovo562	11	0.0497968	0	0	0	0	0.0222486	0.0275482	0	0	0	0	0	0	0	0	0	Bacteria	Bacteroidetes	Sphingobacteriia	Sphingobacteriales	PHOS-HE51	g	denovo562	KU707920	466	90.56	2e-172	616	1663685	Pedobacter sp. BMA	Pedobacter sp. BMA 16S ribosomal RNA gene, partial sequence
denovo660	4	0.0497866	0	0	0	0	0	0	0	0	0	0	0.0115647	0.014637	0	0	0.0235849	Bacteria	Bacteroidetes	Flavobacteria	Flavobacteriales	Flavobacteriaceae	g	denovo660	JF313040	393	97.2	0	662	1156292	Formosa sp. HC7-23	Formosa sp. HC7-23 16S ribosomal RNA gene, partial sequence
denovo524	4	0.0492732	0	0	0	0	0	0	0	0	0	0.0492732	0	0	0	0	0	Archaea	Euryarchaeota	Halobacteria	Halobacteriales	Deep_Sea_Hydrothermal_Vent_Gp_6(DHVEG-6)	Candidatus_Parvarchaeum	.	.	.	.	.	.	.	.	.
denovo982	4	0.0492732	0	0	0	0	0	0	0	0	0	0.0492732	0	0	0	0	0	Archaea	Euryarchaeota	Halobacteria	Halobacteriales	Deep_Sea_Hydrothermal_Vent_Gp_6(DHVEG-6)	Candidatus_Parvarchaeum	.	.	.	.	.	.	.	.	.
denovo1200	4	0.0492732	0	0	0	0	0	0	0	0	0	0.0492732	0	0	0	0	0	Archaea	Euryarchaeota	Halobacteria	Halobacteriales	Deep_Sea_Hydrothermal_Vent_Gp_6(DHVEG-6)	Candidatus_Parvarchaeum	.	.	.	.	.	.	.	.	.
denovo29	4	0.0492732	0	0	0	0	0	0	0	0	0	0.0492732	0	0	0	0	0	Archaea	Euryarchaeota	Halobacteria	Halobacteriales	Deep_Sea_Hydrothermal_Vent_Gp_6(DHVEG-6)	g	denovo29	NR_136789	307	75.24	3e-29	139	867916	Thermoproteus sp. CBA1502	Thermoproteus thermophilus strain CBA1502 16S ribosomal RNA gene, partial sequence
denovo1013	4	0.0492732	0	0	0	0	0	0	0	0	0	0.0492732	0	0	0	0	0	Archaea	Euryarchaeota	Halobacteria	Halobacteriales	Deep_Sea_Hydrothermal_Vent_Gp_6(DHVEG-6)	g	denovo1013	CP010425	330	89.7	4e-113	418	1579373	archaeon GW2011_AR15	Archaeon GW2011_AR15 genome
denovo1735	4	0.0492732	0	0	0	0	0	0	0	0	0	0.0492732	0	0	0	0	0	Archaea	Euryarchaeota	Halobacteria	Halobacteriales	Deep_Sea_Hydrothermal_Vent_Gp_6(DHVEG-6)	g	denovo1735	CP010425	319	85.89	4e-88	335	1579373	archaeon GW2011_AR15	Archaeon GW2011_AR15 genome
denovo1870	4	0.0492732	0	0	0	0	0	0	0	0	0	0.0492732	0	0	0	0	0	Archaea	Euryarchaeota	Halobacteria	Halobacteriales	Deep_Sea_Hydrothermal_Vent_Gp_6(DHVEG-6)	g	denovo1870	LN879491	92	81.52	2e-10	76.8	1715646	Hymenobacter sp. LYH-12	Hymenobacter sp. LYH-12 partial 16S rRNA gene, strain LYH-12, isolate fresh water
denovo2163	4	0.0492732	0	0	0	0	0	0	0	0	0	0.0492732	0	0	0	0	0	Archaea	Euryarchaeota	Halobacteria	Halobacteriales	Deep_Sea_Hydrothermal_Vent_Gp_6(DHVEG-6)	g	denovo2163	CP010425	395	88.35	1e-128	470	1579373	archaeon GW2011_AR15	Archaeon GW2011_AR15 genome
denovo2446	4	0.0492732	0	0	0	0	0	0	0	0	0	0.0492732	0	0	0	0	0	Archaea	Euryarchaeota	Halobacteria	Halobacteriales	Deep_Sea_Hydrothermal_Vent_Gp_6(DHVEG-6)	g	denovo2446	KU720559	182	79.12	2e-25	126	1806371	Pyrobaculum sp. 521	Pyrobaculum sp. 521 16S ribosomal RNA gene, partial sequence
denovo2465	4	0.0492732	0	0	0	0	0	0	0	0	0	0.0492732	0	0	0	0	0	Archaea	Euryarchaeota	Halobacteria	Halobacteriales	Deep_Sea_Hydrothermal_Vent_Gp_6(DHVEG-6)	g	denovo2465	HM594677	305	75.74	1e-32	150	867917	Vulcanisaeta sp. CBA1501	Vulcanisaeta sp. CBA1501 16S ribosomal RNA gene, partial sequence
denovo2193	4	0.0492732	0	0	0	0	0	0	0	0	0	0.0492732	0	0	0	0	0	Bacteria	Candidate_division_TM7	c	o	f	g	denovo2193	EF606654	411	91.73	2e-157	566	1826778	N/A	Unidentified bacterium clone 11_L2__BULK_SP6 16S ribosomal RNA gene, partial sequence
denovo1918	4	0.0492732	0	0	0	0	0	0	0	0	0	0.0492732	0	0	0	0	0	Bacteria	Proteobacteria	Alphaproteobacteria	Rhodospirillales	Rhodospirillaceae	Thalassospira	denovo1918	EF207123	279	85.66	7e-75	291	421703	bacterium c1cb31	Bacterium c1cb31 16S ribosomal RNA gene, partial sequence
denovo2202	4	0.0492732	0	0	0	0	0	0	0	0	0	0.0492732	0	0	0	0	0	Bacteria	Proteobacteria	Deltaproteobacteria	Desulfuromonadales	Desulfuromonadaceae	Desulfuromusa	denovo2202	KP273913	315	93.02	6e-126	460	1648172	bacterium FJAT-17797	Bacterium FJAT-17797 16S ribosomal RNA gene, partial sequence
denovo1628	4	0.0492732	0	0	0	0	0	0	0	0	0	0.0492732	0	0	0	0	0	Unassigned						denovo1628	CP010425	430	85.81	6e-122	448	1579373	archaeon GW2011_AR15	Archaeon GW2011_AR15 genome
denovo2169	9	0.049026	0	0	0	0.0304855	0.0185405	0	0	0	0	0	0	0	0	0	0	Bacteria	Proteobacteria	Betaproteobacteria	Burkholderiales	Burkholderiaceae	Polynucleobacter	denovo2169	KU248156	350	97.43	2e-166	595	1825496	N/A	Cupriavidus sp. UYMRaPT12 16S ribosomal RNA gene, partial sequence
denovo880	4	0.0488708	0	0	0	0	0	0	0	0.00495983	0	0	0	0.043911	0	0	0	Bacteria	Bacteroidetes	Flavobacteria	Flavobacteriales	Cryomorphaceae	NS7_marine_group	denovo880	KJ418108	312	94.55	4e-132	481	1489065	Owenweeksia sp. MEBiC09403	Owenweeksia sp. MEBiC09403 16S ribosomal RNA gene, partial sequence
denovo1756	4	0.0488708	0	0	0	0	0	0	0	0.00495983	0	0	0	0.043911	0	0	0	Unassigned						denovo1756	AF295546	200	83	2e-41	180	136089	Malawimonas jakobiformis	Malawimonas jakobiformis mitochondrial DNA, complete genome
denovo2544	4	0.0485196	0	0	0	0	0	0	0	0	0	0.0369549	0.0115647	0	0	0	0	Bacteria	Proteobacteria	Alphaproteobacteria	Rickettsiales	mitochondria	g	denovo2544	AM990821	279	88.53	1e-87	333	523700	Sphingomonadaceae bacterium MOLA 46	Sphingomonadaceae bacterium MOLA 46 partial 16S rRNA gene, culture collection MOLA:46
denovo424	8	0.0484503	0	0	0	0	0.0222486	0	0	0	0	0	0.0115647	0.014637	0	0	0	Bacteria	Bacteroidetes	Bacteroidia	Bacteroidales	Bacteroidaceae	Bacteroides	denovo424	KP944143	314	99.68	7e-160	573	817	Bacteroides fragilis	Bacteroides fragilis strain 1012-17002 16S ribosomal RNA gene, partial sequence
denovo738	5	0.0483211	0.00553526	0	0.0390778	0	0.0037081	0	0	0	0	0	0	0	0	0	0	Bacteria	Bacteroidetes	Sphingobacteriia	Sphingobacteriales	Chitinophagaceae	g	denovo738	NR_114346	399	85.21	4e-108	401	1222336	Spongiimonas flava	Spongiimonas flava strain J36A-7 16S ribosomal RNA gene, partial sequence
denovo2072	5	0.0481998	0	0	0	0	0	0	0	0	0	0	0	0	0.0315192	0.0166806	0	Bacteria	Bacteroidetes	Flavobacteria	Flavobacteriales	Flavobacteriaceae	NS2b_marine_group	denovo2072	JQ687111	419	95.7	0	669	1170467	Tenacibaculum sp. KYW 576	Tenacibaculum sp. KYW 576 16S ribosomal RNA gene, partial sequence
denovo2438	16	0.048044	0.0332116	0	0	0	0.0148324	0	0	0	0	0	0	0	0	0	0	Bacteria	Proteobacteria	Betaproteobacteria	Burkholderiales	Burkholderiaceae	Polynucleobacter	denovo2438	LC132856	353	98.02	2e-170	608	576611	Polynucleobacter necessarius subsp. asymbioticus	Polynucleobacter necessarius subsp. asymbioticus gene for 16S ribosomal RNA, partial sequence, strain: ICHIF20
denovo2592	11	0.0479953	0	0	0	0	0.0259567	0.0220386	0	0	0	0	0	0	0	0	0	Bacteria	Cyanobacteria	Chloroplast	Chloroplast	Chloroplast	Chloroplast	denovo2592	KT625417	459	94.55	0	706	35704	Chlamydomonas applanata	Chlamydomonas applanata culture-collection SAG:11-9 chloroplast, partial genome
denovo1637	11	0.0479953	0	0	0	0	0.0259567	0.0220386	0	0	0	0	0	0	0	0	0	Eukaryota	Chloroplastida	Chlorophyceae				denovo1637	AB701514	459	98.91	0	821	35704	Chlamydomonas applanata	Chlamydomonas applanata gene for 18S ribosomal RNA, partial sequence, strain: NIES-2202
denovo278	17	0.0479902	0.0442821	0	0	0	0.0037081	0	0	0	0	0	0	0	0	0	0	Bacteria	Proteobacteria	Gammaproteobacteria	Legionellales	Legionellaceae	Legionella	denovo278	KM504126	461	96.53	0	761	45060	Legionella donaldsonii	Legionella donaldsonii strain MDA4726 16S ribosomal RNA gene, partial sequence
denovo229	5	0.0479369	0	0	0	0	0	0	0.0240539	0	0	0.0123183	0.0115647	0	0	0	0	Bacteria	Proteobacteria	Alphaproteobacteria	Rhizobiales			denovo229	HE814757	327	99.08	3e-163	584	1190351	Bradyrhizobium sp. S2H40	Bradyrhizobium sp. S2H40 partial 16S rRNA gene, isolate S2H40
denovo2339	10	0.0478902	0	0	0	0	0.0148324	0.0330579	0	0	0	0	0	0	0	0	0	Bacteria	Bacteroidetes	Sphingobacteriia	Sphingobacteriales	Chitinophagaceae	Filimonas	denovo2339	KT950744	337	97.03	3e-158	568	1813871	N/A	Chitinophagaceae bacterium Gsoil 1550 16S ribosomal RNA gene, partial sequence
denovo1960	9	0.0477852	0	0	0	0	0.0037081	0.0440771	0	0	0	0	0	0	0	0	0	Bacteria	Cyanobacteria	Chloroplast	Chloroplast	Chloroplast	Chloroplast	denovo1960	AF289158	460	95	0	717	163233	unidentified rhodophyte PRD01a010B	Unidentified rhodophyte PRD01a010B 16S ribosomal RNA gene, partial sequence
denovo695	5	0.0476861	0	0	0	0	0	0	0	0.00991965	0	0	0.0231294	0.014637	0	0	0	Bacteria	Proteobacteria	Gammaproteobacteria	Alteromonadales	Shewanellaceae	Shewanella	denovo695	KU670115	315	99.68	5e-161	577	1796787	N/A	Shewanella sp. 7915M 16S ribosomal RNA gene, partial sequence
denovo1894	4	0.0471698	0	0	0	0	0	0	0	0	0	0	0	0	0	0	0.0471698	Bacteria	Cyanobacteria	Chloroplast	Chloroplast	Chloroplast	Chloroplast	denovo1894	KJ958479	388	96.39	3e-179	638	156587	Chaetoceros simplex	Chaetoceros simplex chloroplast, complete genome
denovo1744	4	0.0471698	0	0	0	0	0	0	0	0	0	0	0	0	0	0	0.0471698	Eukaryota	Alveolata	Ciliophora	Spirotrichea	Choreotrichia	Salpingella	denovo1744	FJ876964	403	94.04	1e-168	603	702563	Rimostrombidium veniliae	Rimostrombidium veniliae 18S small subunit ribosomal RNA gene, complete sequence
denovo336	4	0.0471698	0	0	0	0	0	0	0	0	0	0	0	0	0	0	0.0471698	Eukaryota	Metazoa	Annelida				denovo336	JF293057	327	100	3e-169	604	937758	Cephalothrix hongkongiensis	Cephalothrix hongkongiensis voucher MCZ DNA105830 18S ribosomal RNA gene, partial sequence
denovo1054	4	0.0471698	0	0	0	0	0	0	0	0	0	0	0	0	0	0	0.0471698	Eukaryota	Metazoa	Annelida				denovo1054	JX104108	325	100	4e-168	601	1164854	Pelagobia cf. longicirrata OK-2012	Pelagobia cf. longicirrata OK-2012 isolate E3 18S ribosomal RNA gene, partial sequence
denovo1250	4	0.0471698	0	0	0	0	0	0	0	0	0	0	0	0	0	0	0.0471698	Eukaryota	Metazoa	Annelida				denovo1250	KT900292	464	98.71	0	819	529148	Glycera capitata	Glycera capitata isolate glc188 small subunit ribosomal RNA gene, partial sequence
denovo1958	4	0.0471698	0	0	0	0	0	0	0	0	0	0	0	0	0	0	0.0471698	Eukaryota	Rhizaria	Cercozoa	Thecofilosea	NOR26		denovo1958	AF290540	474	95.78	0	760	151027	Cryothecomonas longipes	Cryothecomonas longipes small subunit ribosomal RNA gene, complete sequence
denovo742	4	0.0471698	0	0	0	0	0	0	0	0	0	0	0	0	0	0	0.0471698	Eukaryota						denovo742	AB120003	406	95.57	0	643	244962	Gyrodinium rubrum	Gyrodinium rubrum gene for 18S rRNA, partial sequence
denovo1728	4	0.0471698	0	0	0	0	0	0	0	0	0	0	0	0	0	0	0.0471698	Eukaryota						denovo1728	GU001637	345	97.1	1e-162	582	160610	Peridinium umbonatum	Peridinium umbonatum strain FACHB 329 small subunit ribosomal RNA gene, partial sequence
denovo633	16	0.0470241	0.0415144	0	0	0	0	0.00550964	0	0	0	0	0	0	0	0	0	Archaea	Euryarchaeota	Halobacteria	Halobacteriales	Deep_Sea_Hydrothermal_Vent_Gp_6(DHVEG-6)	g	denovo633	CP010425	375	84	4e-93	351	1579373	archaeon GW2011_AR15	Archaeon GW2011_AR15 genome
denovo1839	5	0.0469855	0	0	0	0	0	0	0	0.00495983	0	0	0	0	0.0420256	0	0	Bacteria	Proteobacteria	Deltaproteobacteria	Desulfobacterales	Nitrospinaceae	Nitrospina	denovo1839	JX645704	317	91.8	7e-120	440	1323948	Nitrospina sp. 347	Nitrospina sp. 347 16S ribosomal RNA gene, partial sequence
denovo1508	13	0.0466271	0.0276763	0	0	0.0152427	0.0037081	0	0	0	0	0	0	0	0	0	0	Bacteria	Candidate_division_OD1	c	o	f	g	denovo1508	NR_121765	496	89.11	3e-170	608	1394710	candidate division WWE3 bacterium RAAC2_WWE3_1	Candidate division WWE3 bacterium RAAC2_WWE3_1 16S ribosomal RNA, complete sequence
denovo1460	4	0.0465622	0	0	0	0	0	0	0	0	0	0	0	0.014637	0	0.00834028	0.0235849	Bacteria	Planctomycetes	Planctomycetacia	Planctomycetales	Planctomycetaceae	Blastopirellula	denovo1460	HQ845450	319	96.24	3e-144	521	980251	Planctomyces sp. FC18	Planctomyces sp. FC18 16S ribosomal RNA gene, partial sequence
denovo2483	4	0.0465521	0	0	0	0	0	0	0	0.00495983	0	0.0123183	0	0.029274	0	0	0	Archaea	Euryarchaeota	Halobacteria	Halobacteriales	Deep_Sea_Hydrothermal_Vent_Gp_6(DHVEG-6)	Candidatus_Parvarchaeum	.	.	.	.	.	.	.	.	.
denovo2315	15	0.0461374	0.0332116	0	0	0	0.0074162	0.00550964	0	0	0	0	0	0	0	0	0	Bacteria	Actinobacteria	Actinobacteria	Micrococcales	Microbacteriaceae		denovo2315	LC094690	295	98.31	1e-142	516	1751192	Microbacteriaceae bacterium TENJ21	Microbacteriaceae bacterium TENJ21 gene for 16S ribosomal RNA, partial sequence
denovo686	11	0.0461143	0.00553526	0	0	0	0.0185405	0.0220386	0	0	0	0	0	0	0	0	0	Bacteria	Proteobacteria	Betaproteobacteria	Burkholderiales	Oxalobacteraceae	Undibacterium	denovo686	FJ152549	437	98.4	0	769	561262	proteobacterium 1	Proteobacterium 1 16S ribosomal RNA gene, partial sequence
denovo2661	4	0.0457415	0	0.0187864	0.0195389	0	0.0074162	0	0	0	0	0	0	0	0	0	0	Bacteria	Firmicutes	Bacilli	Lactobacillales	Streptococcaceae	Streptococcus	denovo2661	CP010875	392	99.74	0	719	1311	Streptococcus agalactiae	Streptococcus agalactiae strain CU_GBS_98, complete genome
denovo1348	4	0.0457415	0	0.0187864	0.0195389	0	0.0074162	0	0	0	0	0	0	0	0	0	0	Bacteria	Firmicutes	Clostridia	Clostridiales	Veillonellaceae	Phascolarctobacterium	denovo1348	JN713316	345	96.23	1e-157	566	1151493	Phascolarctobacterium sp. canine oral taxon 149	Phascolarctobacterium sp. canine oral taxon 149 clone PP041 16S ribosomal RNA gene, partial sequence
denovo1857	6	0.0457282	0	0	0	0.0457282	0	0	0	0	0	0	0	0	0	0	0	Bacteria	Actinobacteria	Actinobacteria	Micrococcales	Microbacteriaceae		denovo1857	JX949754	446	97.53	0	754	1259668	Salinibacterium sp. MDT1-9-1	Salinibacterium sp. MDT1-9-1 16S ribosomal RNA gene, partial sequence
denovo55	13	0.0456867	0.0304439	0	0	0.0152427	0	0	0	0	0	0	0	0	0	0	0	Bacteria	Candidate_division_TM7	c	o	f	g	denovo55	U68600	458	91.27	1e-173	619	1826778	N/A	Unidentified eubacterium from the Amazon 16S ribosomal RNA gene, partial sequence
denovo1862	4	0.0456494	0	0	0	0	0	0	0	0	0	0.0246366	0	0	0.0210128	0	0	Bacteria	Proteobacteria	Alphaproteobacteria	SAR11_clade	Surface_1	g	denovo1862	LN850141	306	96.73	7e-140	507	1659169	Candidatus Pelagibacter sp. AAA795-A08	Candidatus Pelagibacter sp. AAA795-A08 partial 16S rRNA gene
denovo1426	4	0.0456494	0	0	0	0	0	0	0	0	0	0.0246366	0	0	0.0210128	0	0	Bacteria	Proteobacteria	Alphaproteobacteria	SAR11_clade	Surface_1		denovo1426	NR_074224	326	97.85	7e-155	556	335992	Candidatus Pelagibacter ubique HTCC1062	Candidatus Pelagibacter ubique HTCC1062 strain HTCC1062 16S ribosomal RNA, complete sequence
denovo1174	8	0.0452385	0.00553526	0	0	0.0304855	0.0037081	0.00550964	0	0	0	0	0	0	0	0	0	Bacteria	Proteobacteria	Gammaproteobacteria	Legionellales	Coxiellaceae	Rickettsiella	denovo1174	KT697683	288	100	1e-147	532	1759631;1759632	Rickettsiella sp. RKTSLLA_T3095;Rickettsiella sp. RKTSLLA_T3113	Rickettsiella sp. RKTSLLA_T3095 16S ribosomal RNA gene, partial sequence
denovo23	3	0.0451942	0	0.0375728	0	0.00762137	0	0	0	0	0	0	0	0	0	0	0	Bacteria	Proteobacteria	Deltaproteobacteria	Myxococcales	0319-6G20	g	denovo23	AF409023	317	91.48	1e-117	433	188630	proteobacterium Ellin181	Proteobacterium Ellin181 16S ribosomal RNA gene, partial sequence
denovo1378	5	0.0451536	0	0	0	0	0	0	0	0	0	0	0	0	0	0.0333611	0.0117925	Bacteria	Cyanobacteria	Chloroplast	Chloroplast	Chloroplast	Chloroplast	denovo1378	LN735194	279	97.85	5e-131	477	33657	Phaeocystis antarctica	Phaeocystis antarctica chloroplast partial 16S rRNA gene, strain RCC 4024
denovo1878	7	0.0450997	0.0110705	0.0187864	0	0.0152427	0	0	0	0	0	0	0	0	0	0	0	Bacteria	SM2F11	c	o	f	g	denovo1878	EF606599	458	89.08	2e-157	566	1826778	N/A	Unidentified bacterium clone 38_H1__BULK_SP6 16S ribosomal RNA gene, partial sequence
denovo373	4	0.044989	0	0.0375728	0	0	0.0074162	0	0	0	0	0	0	0	0	0	0	Bacteria	Firmicutes	Clostridia	Clostridiales	Ruminococcaceae	g	denovo373	NR_074793	380	96.05	4e-173	617	351091	Oscillibacter valericigenes	Oscillibacter valericigenes strain Sjm18-20 16S ribosomal RNA gene, complete sequence
denovo2378	5	0.0449258	0	0	0	0	0	0	0	0	0	0	0.0115647	0	0	0.0333611	0	Bacteria	Proteobacteria	Alphaproteobacteria	Rhodospirillales	Rhodospirillaceae	g	denovo2378	AY345437	442	90.05	8e-156	560	239849	bacterium K2-12	Bacterium K2-12 16S ribosomal RNA gene, partial sequence
denovo876	5	0.0446138	0	0	0	0	0	0	0	0.00991965	0	0	0.0346941	0	0	0	0	Bacteria	Proteobacteria	Alphaproteobacteria	Sphingomonadales			denovo876	KC247373	435	94.71	0	671	1265725	Sphingopyxis sp. KMM 6744	Sphingopyxis sp. KMM 6744 16S ribosomal RNA gene, partial sequence
denovo1037	3	0.0445874	0	0	0.0390778	0	0	0.00550964	0	0	0	0	0	0	0	0	0	Bacteria	Actinobacteria	Acidimicrobiia	Acidimicrobiales	TM214	g	denovo1037	DQ463710	314	93.63	1e-127	466	1826778	N/A	Unidentified bacterium clone TK-SE7 16S ribosomal RNA gene, partial sequence
denovo1145	12	0.0444972	0	0	0	0	0.0444972	0	0	0	0	0	0	0	0	0	0	Bacteria	Proteobacteria	Betaproteobacteria				denovo1145	X90820	472	98.73	0	837	38080	Nitrosospira sp.	Nitrosospira sp. 16S rRNA gene
denovo1632	12	0.0444972	0	0	0	0	0.0444972	0	0	0	0	0	0	0	0	0	0	Eukaryota	Fungi	Chytridiomycota				denovo1632	AY635830	511	95.69	0	815	281913	Catenomyces sp. JEL342	Catenomyces sp. JEL342 isolate AFTOL-ID 47 18S ribosomal RNA gene, partial sequence
denovo449	12	0.0444972	0	0	0	0	0.0444972	0	0	0	0	0	0	0	0	0	0	Unassigned						denovo449	KT874463	401	91.77	5e-152	547	267567	Skeletonema marinoi	Skeletonema marinoi voucher 06.JK029.Smar.mt mitochondrion, complete genome
denovo2308	16	0.0442821	0.0442821	0	0	0	0	0	0	0	0	0	0	0	0	0	0	Bacteria	Actinobacteria	Actinobacteria	PeM15	f	g	denovo2308	AY145533	504	90.87	0	669	212170	Actinomycetales bacterium GP-5	Actinomycetales bacterium GP-5 16S ribosomal RNA gene, partial sequence
denovo280	4	0.0440485	0.00276763	0.0375728	0	0	0.0037081	0	0	0	0	0	0	0	0	0	0	Unassigned						denovo280	AF287134	227	82.38	1e-42	183	2986	Ochromonas danica	Ochromonas danica mitochondrial DNA, complete genome
denovo28	3	0.043911	0	0	0	0	0	0	0	0	0	0	0	0.043911	0	0	0	Bacteria	Actinobacteria	Actinobacteria	Corynebacteriales	Nocardiaceae	Rhodococcus	denovo28	CP015235	316	96.2	4e-142	514	1051973	Rhodococcus fascians D188	Rhodococcus fascians D188, complete genome
denovo1626	3	0.043911	0	0	0	0	0	0	0	0	0	0	0	0.043911	0	0	0	Bacteria	Bacteroidetes	Cytophagia	Cytophagales	Cytophagaceae	Spirosoma	denovo1626	EF187349	311	98.07	7e-150	540	420235	Bacteroidetes bacterium M5H2	Bacteroidetes bacterium M5H2 16S ribosomal RNA gene, partial sequence
denovo2449	3	0.043911	0	0	0	0	0	0	0	0	0	0	0	0.043911	0	0	0	Bacteria	Bacteroidetes	Cytophagia	Cytophagales	Flammeovirgaceae	Ekhidna	denovo2449	JX854387	310	95.48	5e-136	494	1250227	Reichenbachiella sp. MAR_2010_115	Reichenbachiella sp. MAR_2010_115 16S ribosomal RNA gene, partial sequence
denovo634	3	0.043911	0	0	0	0	0	0	0	0	0	0	0	0.043911	0	0	0	Bacteria	Bacteroidetes	Flavobacteria	Flavobacteriales	Cryomorphaceae	Owenweeksia	denovo634	NR_074100	392	92.35	1e-153	553	253245	Owenweeksia hongkongensis	Owenweeksia hongkongensis strain DSM 17368 16S ribosomal RNA gene, complete sequence
denovo418	3	0.043911	0	0	0	0	0	0	0	0	0	0	0	0.043911	0	0	0	Bacteria	Bacteroidetes	Flavobacteria	Flavobacteriales	Flavobacteriaceae	g	denovo418	KP684366	312	98.08	5e-151	544	1675439	bacterium PSA60	Bacterium PSA60 16S ribosomal RNA gene, partial sequence
denovo1393	3	0.043911	0	0	0	0	0	0	0	0	0	0	0	0.043911	0	0	0	Bacteria	Bacteroidetes	Flavobacteria	Flavobacteriales	Flavobacteriaceae		denovo1393	NR_125674	428	97.2	0	721	1323432	Flavobacteriaceae bacterium SSK1-1	Jejudonia soesokkakensis strain SSK1-1 16S ribosomal RNA gene, partial sequence
denovo895	3	0.043911	0	0	0	0	0	0	0	0	0	0	0	0.043911	0	0	0	Bacteria	Bacteroidetes	Sphingobacteriia	Sphingobacteriales	Saprospiraceae	Aureispira	denovo895	AB811952	389	93.83	5e-162	580	1313421	Aureispira sp. CCB-QB1	Aureispira sp. CCB-QB1 gene for 16S ribosomal RNA, partial sequence
denovo1713	3	0.043911	0	0	0	0	0	0	0	0	0	0	0	0.043911	0	0	0	Bacteria	Bacteroidetes	Sphingobacteriia	Sphingobacteriales	Saprospiraceae	g	denovo1713	EU371937	357	91.04	2e-131	479	70995	Lewinella cohaerens	Lewinella cohaerens 16S ribosomal RNA gene, partial sequence
denovo2755	3	0.043911	0	0	0	0	0	0	0	0	0	0	0	0.043911	0	0	0	Bacteria	Bacteroidetes	Sphingobacteriia	Sphingobacteriales	Saprospiraceae	g	denovo2755	KF439003	318	93.08	6e-126	460	1368241	bacterium episymbiont of Kiwa sp.	Bacterium episymbiont of Kiwa sp. clone ARB_4390567E 16S ribosomal RNA gene, partial sequence
denovo1097	3	0.043911	0	0	0	0	0	0	0	0	0	0	0	0.043911	0	0	0	Bacteria	Bacteroidetes	Sphingobacteriia	Sphingobacteriales	Saprospiraceae	Lewinella	denovo1097	NR_114170	412	93.93	1e-173	619	438751	Lewinella marina	Lewinella marina strain NBRC 102633 16S ribosomal RNA gene, partial sequence
denovo2692	3	0.043911	0	0	0	0	0	0	0	0	0	0	0	0.043911	0	0	0	Bacteria	Cyanobacteria	Chloroplast	Chloroplast	Chloroplast	Chloroplast	denovo2692	FN563074	276	94.93	5e-116	427	29215	Acrosiphonia sp. SAG-127.80	Acrosiphonia sp. SAG-127.80 plastid 16S rRNA gene (partial), ITS1 and 23S rRNA gene (partial), strain SAG 127.80
denovo1425	3	0.043911	0	0	0	0	0	0	0	0	0	0	0	0.043911	0	0	0	Bacteria	Firmicutes	Clostridia	Clostridiales	Family_XI_Incertae_Sedis	Peptoniphilus	denovo1425	KP944181	322	100	1e-166	595	1258	Peptoniphilus asaccharolyticus	Peptoniphilus asaccharolyticus strain W16018C2 16S ribosomal RNA gene, partial sequence
denovo761	3	0.043911	0	0	0	0	0	0	0	0	0	0	0	0.043911	0	0	0	Bacteria	Proteobacteria	Alphaproteobacteria	Rickettsiales	SM2D12	g	denovo761	AY344373	294	93.2	5e-116	427	1826778	N/A	Unidentified bacterium clone K2-S-24 16S ribosomal RNA gene, partial sequence
denovo1617	3	0.043911	0	0	0	0	0	0	0	0	0	0	0	0.043911	0	0	0	Bacteria	Proteobacteria	Alphaproteobacteria	Rickettsiales	SM2D12	g	denovo1617	AY344373	301	92.69	1e-117	433	1826778	N/A	Unidentified bacterium clone K2-S-24 16S ribosomal RNA gene, partial sequence
denovo2109	3	0.043911	0	0	0	0	0	0	0	0	0	0	0	0.043911	0	0	0	Bacteria	Proteobacteria	Deltaproteobacteria	Desulfuromonadales	GR-WP33-58	g	denovo2109	GU452539	350	89.43	3e-119	438	727963	Salinisphaera sp. T31B1	Salinisphaera sp. T31B1 16S ribosomal RNA gene, partial sequence
denovo1913	3	0.043911	0	0	0	0	0	0	0	0	0	0	0	0.043911	0	0	0	Bacteria	Proteobacteria	Gammaproteobacteria	Alteromonadales	Psychromonadaceae	Psychromonas	denovo1913	JQ799970	323	100	4e-167	597	1180455	Psychromonas sp. FS11-3	Psychromonas sp. FS11-3 16S ribosomal RNA gene, partial sequence
denovo1638	3	0.043911	0	0	0	0	0	0	0	0	0	0	0	0.043911	0	0	0	Bacteria	Proteobacteria	Gammaproteobacteria	Oceanospirillales	Oceanospirillaceae	Neptunomonas	denovo1638	DQ911542	404	96.53	0	664	411054	proteobacterium symbiont of Osedax sp. MB3	Proteobacterium symbiont of Osedax sp. MB3 clone T931_2_A9 16S ribosomal RNA gene, partial sequence
denovo2486	3	0.043911	0	0	0	0	0	0	0	0	0	0	0	0.043911	0	0	0	Eukaryota	Alveolata	Ciliophora	Conthreep	Phyllopharyngea	AT1-2	denovo2486	KF384519	335	93.73	1e-137	499	1357977	Eukaryota sp. DLR-2013g	Eukaryota sp. DLR-2013g 18S ribosomal RNA gene, partial sequence
denovo2154	3	0.043911	0	0	0	0	0	0	0	0	0	0	0	0.043911	0	0	0	Eukaryota	Alveolata	Ciliophora	Conthreep	Phyllopharyngea	Dysteria	denovo2154	JN867016	422	97.87	0	725	1170544	Trochilia petrani	Trochilia petrani isolate PHB09091801 small subunit ribosomal RNA gene, partial sequence
denovo317	3	0.043911	0	0	0	0	0	0	0	0	0	0	0	0.043911	0	0	0	Unassigned						denovo317	AY258118	430	87.44	1e-133	486	236126	bacterium DG873	Bacterium DG873 small subunit ribosomal RNA gene, partial sequence
denovo1071	3	0.043911	0	0	0	0	0	0	0	0	0	0	0	0.043911	0	0	0	Unassigned						denovo1071	FJ998033	357	95.52	1e-158	569	1346244	Chlamydonellopsis calkinsi	Chlamydonellopsis calkinsi strain GD-CFL08112801 small subunit ribosomal RNA gene, partial sequence
denovo1624	5	0.0438675	0	0	0	0	0	0	0	0	0	0	0	0	0.0105064	0.0333611	0	Bacteria	Bacteroidetes	Flavobacteria	Flavobacteriales	NS9_marine_group	g	denovo1624	NR_125560	419	89.74	2e-146	529	1511731	Myroides gitamensis	Myroides gitamensis strain BSH-3 16S ribosomal RNA gene, partial sequence
denovo1981	10	0.0436951	0.0249087	0.0187864	0	0	0	0	0	0	0	0	0	0	0	0	0	Bacteria	Proteobacteria	Betaproteobacteria	Burkholderiales	Oxalobacteraceae	g	denovo1981	NR_113620	470	96.38	0	773	573739	Oxalicibacterium horti	Oxalicibacterium horti strain NBRC 13594 16S ribosomal RNA gene, partial sequence
denovo2206	7	0.0436421	0.00553526	0	0	0.0381069	0	0	0	0	0	0	0	0	0	0	0	Bacteria	Candidate_division_OP11	c	o	f	g	denovo2206	EF153312	226	76.11	1e-18	104	859	Fusobacterium necrophorum	Fusobacterium necrophorum strain Ulm 16 16S ribosomal RNA gene, partial sequence
denovo2756	7	0.0436421	0.00553526	0	0	0.0381069	0	0	0	0	0	0	0	0	0	0	0	Bacteria	Candidate_division_OP11	c	o	f	g	denovo2756	CP011212	401	81.55	5e-83	318	1619077	candidate division TM6 bacterium GW2011_GWF2_28_16	Candidate division TM6 bacterium GW2011_GWF2_28_16, complete genome
denovo1757	7	0.0436421	0.00553526	0	0	0.0381069	0	0	0	0	0	0	0	0	0	0	0	Bacteria	Candidate_division_TM7	c	o	f	g	denovo1757	AY345514	416	90.38	7e-151	544	1826778	N/A	Unidentified bacterium clone W4A-A03 16S ribosomal RNA gene, partial sequence
denovo915	4	0.0431081	0.00553526	0.0375728	0	0	0	0	0	0	0	0	0	0	0	0	0	Archaea	Euryarchaeota	Halobacteria	Halobacteriales	Deep_Sea_Hydrothermal_Vent_Gp_6(DHVEG-6)	Candidatus_Parvarchaeum	.	.	.	.	.	.	.	.	.
denovo1619	4	0.0431081	0.00553526	0.0375728	0	0	0	0	0	0	0	0	0	0	0	0	0	Bacteria	Nitrospirae	Nitrospira	Nitrospirales	Nitrospiraceae	g	denovo1619	L22045	321	90.97	4e-117	431	142586	Eubacterium sp.	Uncultivated Eubacterium (OPI-2 from Octopus Spring) ribosomal RNA small subunit gene
denovo2734	3	0.0430824	0	0.0375728	0	0	0	0.00550964	0	0	0	0	0	0	0	0	0	Bacteria	Proteobacteria	Betaproteobacteria	Hydrogenophilales	Hydrogenophilaceae	Ferritrophicum	denovo2734	LC115045	301	98.67	1e-147	532	1781211	Sulfuriferula thiophila	Sulfuriferula sp. mst6 gene for 16S ribosomal RNA, partial sequence
denovo1879	8	0.0430135	0.0166058	0.0187864	0	0.00762137	0	0	0	0	0	0	0	0	0	0	0	Unassigned						denovo1879	NR_121765	497	87.73	1e-159	573	1394710	candidate division WWE3 bacterium RAAC2_WWE3_1	Candidate division WWE3 bacterium RAAC2_WWE3_1 16S ribosomal RNA, complete sequence
denovo704	10	0.0424856	0	0	0	0	0.0259567	0.0165289	0	0	0	0	0	0	0	0	0	Bacteria	Proteobacteria	Betaproteobacteria	Burkholderiales	Comamonadaceae		denovo704	EF606238	383	94.52	8e-165	590	1826778	N/A	Unidentified bacterium clone 37_C2_RHIZO_SP6 16S ribosomal RNA gene, partial sequence
denovo1536	9	0.0423806	0	0	0	0	0.0148324	0.0275482	0	0	0	0	0	0	0	0	0	Bacteria	Proteobacteria	Gammaproteobacteria	Xanthomonadales	Sinobacteraceae	g	denovo1536	AY345522	372	97.85	8e-180	640	1826778	N/A	Unidentified bacterium clone W1-A17 16S ribosomal RNA gene, partial sequence
denovo2701	10	0.0422375	0.0193734	0	0	0.0228641	0	0	0	0	0	0	0	0	0	0	0	Archaea	Euryarchaeota	Halobacteria	Halobacteriales	Deep_Sea_Hydrothermal_Vent_Gp_6(DHVEG-6)	Candidatus_Parvarchaeum	.	.	.	.	.	.	.	.	.
denovo1353	7	0.0421607	0.00276763	0	0	0.0228641	0	0.0165289	0	0	0	0	0	0	0	0	0	Bacteria	Proteobacteria	Deltaproteobacteria	Myxococcales	0319-6G20	g	denovo1353	FJ662595	366	87.7	2e-115	425	1826778	N/A	Unidentified bacterium clone panc1-17 16S ribosomal RNA gene, partial sequence
denovo361	4	0.0420256	0	0	0	0	0	0	0	0	0	0	0	0	0.0420256	0	0	Bacteria	Bacteroidetes	Flavobacteria	Flavobacteriales	Flavobacteriaceae	NS2b_marine_group	denovo361	AY576714	314	98.09	5e-152	547	287509	Psychroserpens sp. 18III/A01/061	Psychroserpens sp. 18III/A01/061 16S ribosomal RNA gene, partial sequence
denovo107	4	0.0420256	0	0	0	0	0	0	0	0	0	0	0	0	0.0420256	0	0	Bacteria	Deferribacteres	Deferribacteres	Deferribacterales	SAR406_clade(Marine_group_A)	g	denovo107	AF424321	327	94.19	4e-137	497	1826778	N/A	Unidentified bacterium MERTZ_21CM_187 16S ribosomal RNA gene, partial sequence
denovo699	4	0.0420256	0	0	0	0	0	0	0	0	0	0	0	0	0.0420256	0	0	Bacteria	Deferribacteres	Deferribacteres	Deferribacterales	SAR406_clade(Marine_group_A)	g	denovo699	AF424321	328	95.43	3e-144	521	1826778	N/A	Unidentified bacterium MERTZ_21CM_187 16S ribosomal RNA gene, partial sequence
denovo1067	13	0.0417734	0.0304439	0	0	0.00762137	0.0037081	0	0	0	0	0	0	0	0	0	0	Bacteria	Proteobacteria	Deltaproteobacteria	Syntrophobacterales	Syntrophaceae	Smithella	denovo1067	U81640	312	97.76	9e-149	536	1826778	N/A	Unidentified eubacterium clone vadinBA01 16S ribosomal RNA gene, partial sequence
denovo631	5	0.0417014	0	0	0	0	0	0	0	0	0	0	0	0	0	0.0417014	0	Bacteria	Cyanobacteria	Chloroplast	Chloroplast	Chloroplast	Chloroplast	denovo631	GQ231541	426	96.48	0	695	44056	Aureococcus anophagefferens	Aureococcus anophagefferens strain CCMP 1984 chloroplast, complete genome
denovo2392	5	0.0417014	0	0	0	0	0	0	0	0	0	0	0	0	0	0.0417014	0	Bacteria	Proteobacteria	Gammaproteobacteria				denovo2392	CP006911	422	94.79	0	651	1125411	Candidatus Thioglobus singularis PS1	Candidatus Thioglobus singularis PS1, complete genome
denovo1693	15	0.0415144	0.0415144	0	0	0	0	0	0	0	0	0	0	0	0	0	0	Archaea	Euryarchaeota	Halobacteria	Halobacteriales	Deep_Sea_Hydrothermal_Vent_Gp_6(DHVEG-6)	Candidatus_Parvarchaeum	.	.	.	.	.	.	.	.	.
denovo911	15	0.0415144	0.0415144	0	0	0	0	0	0	0	0	0	0	0	0	0	0	Bacteria	Candidate_division_OD1	c	o	f	g	denovo911	CP011215	246	88.21	4e-75	292	1618633	Parcubacteria (Campbellbacteria) bacterium GW2011_OD1_34_28	Parcubacteria (Campbellbacteria) bacterium GW2011_OD1_34_28, complete genome
denovo951	11	0.0410919	0.022141	0	0	0.0152427	0.0037081	0	0	0	0	0	0	0	0	0	0	Unassigned						denovo951	CP010425	348	85.34	8e-95	357	1579373	archaeon GW2011_AR15	Archaeon GW2011_AR15 genome
denovo1175	6	0.0408745	0.00276763	0	0	0.0381069	0	0	0	0	0	0	0	0	0	0	0	Bacteria	Actinobacteria	Actinobacteria	Micrococcales	Microbacteriaceae		denovo1175	LC094690	265	98.11	2e-125	459	1751192	Microbacteriaceae bacterium TENJ21	Microbacteriaceae bacterium TENJ21 gene for 16S ribosomal RNA, partial sequence
denovo1667	3	0.0408387	0	0	0	0	0	0	0	0	0	0	0.0115647	0.029274	0	0	0	Bacteria	Cyanobacteria	Chloroplast	Chloroplast	Chloroplast	Chloroplast	denovo1667	KJ877675	435	96.78	0	721	420556	Ochromonas sp. CCMP1393	Ochromonas sp. CCMP1393 plastid, complete genome
denovo1527	3	0.0408387	0	0	0	0	0	0	0	0	0	0	0.0115647	0.029274	0	0	0	Bacteria	Proteobacteria	Alphaproteobacteria	Rhodobacterales	Rhodobacteraceae	g	denovo1527	KX082663	386	95.6	1e-172	616	483013	Ruegeria scottomollicae	Ruegeria scottomollicae strain S1 16S ribosomal RNA gene, partial sequence
denovo2210	3	0.0408387	0	0	0	0	0	0	0	0	0	0	0.0115647	0.029274	0	0	0	Bacteria	Verrucomicrobia	Opitutae	Puniceicoccales	Puniceicoccaceae	Lentimonas	denovo2210	KT906996	318	96.86	2e-146	529	1812409	N/A	Verrucomicrobia bacterium P1_50_6AA2 16S ribosomal RNA gene, partial sequence
denovo1072	3	0.0408387	0	0	0	0	0	0	0	0	0	0	0.0115647	0.029274	0	0	0	Eukaryota	Chloroplastida	Ulvophyceae				denovo1072	FN562430	225	100	8e-113	416	29215	Acrosiphonia sp. SAG-127.80	Acrosiphonia sp. SAG-127.80 partial 18S rRNA gene, strain SAG 127.80
denovo1402	5	0.040825	0	0.0187864	0	0	0	0.0220386	0	0	0	0	0	0	0	0	0	Bacteria	Proteobacteria	Betaproteobacteria	Burkholderiales	Comamonadaceae	Albidiferax	denovo1402	KU233251	258	96.51	2e-115	425	1793941	Rhodoferax sp. S19	Rhodoferax sp. S19 16S ribosomal RNA gene, partial sequence
denovo194	11	0.0407891	0	0	0	0	0.0407891	0	0	0	0	0	0	0	0	0	0	Unassigned						denovo194	KT874463	267	92.88	1e-102	383	267567	Skeletonema marinoi	Skeletonema marinoi voucher 06.JK029.Smar.mt mitochondrion, complete genome
denovo989	10	0.0406841	0	0	0	0	0.0296648	0.0110193	0	0	0	0	0	0	0	0	0	Bacteria	Firmicutes	Clostridia	Clostridiales	Family_XI_Incertae_Sedis	g	denovo989	DQ337541	499	90.98	0	669	366386	swine effluent bacterium CHNDP1	Swine effluent bacterium CHNDP1 16S ribosomal RNA gene, partial sequence
denovo536	10	0.0406841	0	0	0	0	0.0296648	0.0110193	0	0	0	0	0	0	0	0	0	Eukaryota	Stramenopiles	Diatomea	Bacillariophytina	Mediophyceae		denovo536	DQ514875	479	97.49	0	813	159748	Thalassiosira guillardii	Thalassiosira guillardii strain CCMP988 18S small subunit ribosomal RNA gene, partial sequence
denovo112	9	0.0405791	0	0	0	0	0.0185405	0.0220386	0	0	0	0	0	0	0	0	0	Bacteria	Cyanobacteria	Chloroplast	Chloroplast	Chloroplast	Chloroplast	denovo112	FJ662678	402	95.27	3e-179	638	1826778	N/A	Unidentified bacterium clone panc2-23 16S ribosomal RNA gene, partial sequence
denovo203	9	0.0405791	0	0	0	0	0.0185405	0.0220386	0	0	0	0	0	0	0	0	0	Bacteria	Proteobacteria	Betaproteobacteria	Burkholderiales	Comamonadaceae		denovo203	KU713094	364	97.25	5e-172	614	1806520	Hydrogenophaga sp. K42-1A	Hydrogenophaga sp. K42-1A 16S ribosomal RNA gene, partial sequence
denovo1041	4	0.0402655	0	0	0	0	0	0	0	0	0	0	0	0	0	0.0166806	0.0235849	Archaea	Euryarchaeota	Thermoplasmata	Thermoplasmatales	Marine_Group_II	g	denovo1041	JQ268006	319	83.7	2e-75	292	1141499	archaeon PY-12	Archaeon PY-12 16S ribosomal RNA gene, partial sequence
denovo2397	4	0.0402655	0	0	0	0	0	0	0	0	0	0	0	0	0	0.0166806	0.0235849	Bacteria	Planctomycetes	Planctomycetacia	Planctomycetales	Planctomycetaceae	Rhodopirellula	denovo2397	JF443781	284	99.65	8e-144	520	1027598	planctomycete DDD394	Planctomycete DDD394 16S ribosomal RNA gene, partial sequence
denovo2013	4	0.0402655	0	0	0	0	0	0	0	0	0	0	0	0	0	0.0166806	0.0235849	Bacteria	Proteobacteria	Alphaproteobacteria	Rhodobacterales	Rhodobacteraceae	g	denovo2013	KP410675	317	94.95	4e-137	497	1662863	Boseongicola sp. MME-063	Boseongicola sp. MME-063 16S ribosomal RNA gene, partial sequence
denovo858	4	0.0402655	0	0	0	0	0	0	0	0	0	0	0	0	0	0.0166806	0.0235849	Bacteria	Proteobacteria	Gammaproteobacteria	Alteromonadales	Alteromonadaceae	Alteromonas	denovo858	KT900243	389	95.89	7e-176	627	1774943	Alteromonas sp. F404	Alteromonas sp. F404 16S ribosomal RNA gene, partial sequence
denovo2520	4	0.0402655	0	0	0	0	0	0	0	0	0	0	0	0	0	0.0166806	0.0235849	Eukaryota	Alveolata	Protalveolata	Syndiniales	Syndiniales Group II		denovo2520	JQ038241	341	94.72	6e-146	527	230419	Amoebophrya sp. ex Prorocentrum micans	Amoebophrya sp. ex Prorocentrum micans clone RL_Pmic_02 small subunit ribosomal RNA gene, partial sequence
denovo2531	4	0.0398595	0	0	0	0	0	0	0	0	0	0	0	0	0.0315192	0.00834028	0	Bacteria	Proteobacteria	Gammaproteobacteria	Oceanospirillales	ZD0405	g	denovo2531	CP006911	318	93.71	2e-130	475	1125411	Candidatus Thioglobus singularis PS1	Candidatus Thioglobus singularis PS1, complete genome
denovo2577	5	0.0397759	0	0	0.0195389	0	0.0037081	0.0165289	0	0	0	0	0	0	0	0	0	Bacteria	Proteobacteria	Betaproteobacteria	Burkholderiales	Alcaligenaceae	g	denovo2577	HM590828	307	97.39	2e-144	521	869393	Azonexus sp. HME6654	Azonexus sp. HME6654 16S ribosomal RNA gene, partial sequence
denovo148	7	0.0397288	0.00553526	0	0	0.0304855	0.0037081	0	0	0	0	0	0	0	0	0	0	Bacteria	Actinobacteria	Actinobacteria	Micrococcales	Microbacteriaceae		denovo148	FJ545223	414	93.24	5e-167	597	529884	Candidatus Rhodoluna lacicola	Rhodoluna lacicola strain MWH-EgelM2-3.2 16S ribosomal RNA gene, partial sequence
denovo2745	3	0.0392736	0	0	0	0	0	0	0	0	0	0.0246366	0	0.014637	0	0	0	Bacteria	Proteobacteria	Deltaproteobacteria	Myxococcales	0319-6G20	g	denovo2745	KJ685394	290	92.07	7e-110	407	1513793	Bdellovibrionales bacterium RKEM611	Pseudobacteriovorax antillogorgiicola strain RKEM611 16S ribosomal RNA gene, partial sequence
denovo2565	4	0.0391937	0	0	0	0	0	0	0	0.00991965	0	0	0	0.029274	0	0	0	Bacteria	Bacteroidetes	Cytophagia	Cytophagales	Flammeovirgaceae	Fabibacter	denovo2565	KT958837	426	97.89	0	734	1747808	N/A	Fabibacter sp. ana H.e. 1 16S ribosomal RNA gene, partial sequence
denovo213	7	0.0391879	0	0	0	0.0152427	0.0074162	0.0165289	0	0	0	0	0	0	0	0	0	Eukaryota	Rhizaria	Cercozoa	Glissomonadida	Heteromita		denovo213	EU709176	345	99.71	4e-177	630	563761	Cercozoa sp. W64p63t6LS	Cercozoa sp. W64p63t6LS 18S ribosomal RNA gene, partial sequence
denovo1423	2	0.0390778	0	0	0.0390778	0	0	0	0	0	0	0	0	0	0	0	0	Bacteria	Acidobacteria	Acidobacteria	SJA-149	f	g	denovo1423	EF606523	401	98.5	0	704	1826778	N/A	Unidentified bacterium clone 39_C2_BULK_SP6 16S ribosomal RNA gene, partial sequence
denovo453	2	0.0390778	0	0	0.0390778	0	0	0	0	0	0	0	0	0	0	0	0	Bacteria	Actinobacteria	Actinobacteria	Corynebacteriales	Corynebacteriaceae	Corynebacterium	denovo453	KC456512	274	95.99	2e-120	442	71254	Corynebacterium confusum	Corynebacterium confusum strain ALK006 16S ribosomal RNA gene, partial sequence
denovo804	2	0.0390778	0	0	0.0390778	0	0	0	0	0	0	0	0	0	0	0	0	Bacteria	Actinobacteria	Actinobacteria	Frankiales	Sporichthyaceae	g	denovo804	KC702667	330	93.94	2e-136	496	1356358	actinobacterium acI-B2	Actinobacterium acI-B2 16S ribosomal RNA gene, partial sequence
denovo937	2	0.0390778	0	0	0.0390778	0	0	0	0	0	0	0	0	0	0	0	0	Bacteria	Bacteroidetes	Flavobacteria	Flavobacteriales	Cryomorphaceae	Fluviicola	denovo937	AY258128	408	94.12	1e-172	616	236132	bacterium DG1021	Bacterium DG1021 small subunit ribosomal RNA gene, partial sequence
denovo1111	2	0.0390778	0	0	0.0390778	0	0	0	0	0	0	0	0	0	0	0	0	Bacteria	Bacteroidetes	Sphingobacteriia	Sphingobacteriales	NS11-12_marine_group	g	denovo1111	CP012155	401	90.52	9e-145	523	1690483	N/A	Bacteroidetes bacterium UKL13-3, complete genome
denovo1335	2	0.0390778	0	0	0.0390778	0	0	0	0	0	0	0	0	0	0	0	0	Bacteria	Bacteroidetes	Sphingobacteriia	Sphingobacteriales	NS11-12_marine_group	g	denovo1335	EF606282	432	93.75	3e-180	641	1826778	N/A	Unidentified bacterium clone 5_C2_RHIZO_T7s 16S ribosomal RNA gene, partial sequence
denovo2767	2	0.0390778	0	0	0.0390778	0	0	0	0	0	0	0	0	0	0	0	0	Bacteria	Bacteroidetes	Sphingobacteriia	Sphingobacteriales	NS11-12_marine_group	g	denovo2767	CP012155	411	90.02	7e-146	527	1690483	N/A	Bacteroidetes bacterium UKL13-3, complete genome
denovo1297	2	0.0390778	0	0	0.0390778	0	0	0	0	0	0	0	0	0	0	0	0	Bacteria	Bacteroidetes	WCHB1-32	o	f	g	denovo1297	FN773274	391	91.05	9e-145	523	752174	bacterium endosymbiont of Osedax mucofloris	Bacterium endosymbiont of Osedax mucofloris partial 16S rRNA gene, clone Omu 3 c121
denovo939	2	0.0390778	0	0	0.0390778	0	0	0	0	0	0	0	0	0	0	0	0	Bacteria	Chloroflexi	Anaerolineae	Anaerolineales	Anaerolineaceae	g	denovo939	DQ168648	387	95.35	2e-171	612	361208	bacterium JN18_A7_F*	Bacterium JN18_A7_F* 16S ribosomal RNA gene, partial sequence
denovo2476	2	0.0390778	0	0	0.0390778	0	0	0	0	0	0	0	0	0	0	0	0	Bacteria	Firmicutes	Bacilli	Bacillales	Bacillaceae	g	denovo2476	NR_136842	305	96.72	2e-139	505	1417747	Lentibacillus sp. NM9	Lentibacillus garicola strain SL-MJ1 16S ribosomal RNA gene, partial sequence
denovo405	2	0.0390778	0	0	0.0390778	0	0	0	0	0	0	0	0	0	0	0	0	Bacteria	Firmicutes	Bacilli	Bacillales	Planococcaceae	Sporosarcina	denovo405	KC464455	399	97.49	0	680	1294632	Bacillus sp. VUK5	Bacillus sp. VUK5 16S ribosomal RNA gene, partial sequence
denovo2136	2	0.0390778	0	0	0.0390778	0	0	0	0	0	0	0	0	0	0	0	0	Bacteria	Firmicutes	Clostridia	Clostridiales	Family_XII_Incertae_Sedis	Fusibacter	denovo2136	AB470959	413	90.56	3e-150	542	577344	Clostridiales bacterium r14	Clostridiales bacterium r14 gene for 16S rRNA, partial sequence
denovo236	2	0.0390778	0	0	0.0390778	0	0	0	0	0	0	0	0	0	0	0	0	Bacteria	Firmicutes	Clostridia	Clostridiales	Lachnospiraceae		denovo236	HQ452858	431	90.49	6e-157	564	915169	Clostridiales bacterium 21-4c	Clostridiales bacterium 21-4c 16S ribosomal RNA gene, partial sequence
denovo1830	2	0.0390778	0	0	0.0390778	0	0	0	0	0	0	0	0	0	0	0	0	Bacteria	Gemmatimonadetes	Gemmatimonadetes	Gemmatimonadales	Gemmatimonadaceae	g	denovo1830	EF221574	379	98.15	0	662	1826778	N/A	Uncultured bacterium clone SI-2M_F09 16S ribosomal RNA gene, partial sequence
denovo2594	2	0.0390778	0	0	0.0390778	0	0	0	0	0	0	0	0	0	0	0	0	Bacteria	Planctomycetes	Phycisphaerae	WD2101_soil_group	f	g	denovo2594	KU233251	420	89.52	5e-143	518	1793941	Rhodoferax sp. S19	Rhodoferax sp. S19 16S ribosomal RNA gene, partial sequence
denovo2423	2	0.0390778	0	0	0.0390778	0	0	0	0	0	0	0	0	0	0	0	0	Bacteria	Planctomycetes	Planctomycetacia	Planctomycetales	Planctomycetaceae	g	denovo2423	AY345496	330	97.58	4e-157	564	1826778	N/A	Unidentified bacterium clone W4-B45 16S ribosomal RNA gene, partial sequence
denovo843	2	0.0390778	0	0	0.0390778	0	0	0	0	0	0	0	0	0	0	0	0	Bacteria	Proteobacteria	Alphaproteobacteria	Rhizobiales	alphaI_cluster	g	denovo843	AB470422	280	98.21	6e-135	490	575393	alpha proteobacterium HINUF013	Alpha proteobacterium HINUF013 gene for 16S ribosomal RNA, partial sequence
denovo1823	2	0.0390778	0	0	0.0390778	0	0	0	0	0	0	0	0	0	0	0	0	Bacteria	Proteobacteria	Alphaproteobacteria	Rhodospirillales	Acetobacteraceae		denovo1823	FN554439	317	96.85	2e-146	529	678918	alpha proteobacterium ZH12_LM117	Alpha proteobacterium ZH12_LM117 partial 16S rRNA gene, strain ZH12
denovo349	2	0.0390778	0	0	0.0390778	0	0	0	0	0	0	0	0	0	0	0	0	Bacteria	Proteobacteria	Betaproteobacteria	Burkholderiales	Comamonadaceae	g	denovo349	NR_028716	369	93.22	9e-150	540	65656;1281780	Hydrogenophaga taeniospiralis;Hydrogenophaga taeniospiralis CCUG 15921	Hydrogenophaga taeniospiralis strain 2K1 16S ribosomal RNA gene, partial sequence
denovo949	2	0.0390778	0	0	0.0390778	0	0	0	0	0	0	0	0	0	0	0	0	Bacteria	Proteobacteria	Betaproteobacteria	Burkholderiales	Comamonadaceae	Pelomonas	denovo949	EU723148	450	96.44	0	734	536858	Pseudomonas sp. kmd_181	Pseudomonas sp. kmd_181 16S ribosomal RNA gene, partial sequence
denovo38	2	0.0390778	0	0	0.0390778	0	0	0	0	0	0	0	0	0	0	0	0	Bacteria	Proteobacteria	Betaproteobacteria	Burkholderiales	Comamonadaceae	Polaromonas	denovo38	KU586670	327	96.02	2e-146	529	1840323	N/A	Polaromonas sp. W9N 16S ribosomal RNA gene, partial sequence
denovo874	2	0.0390778	0	0	0.0390778	0	0	0	0	0	0	0	0	0	0	0	0	Bacteria	Proteobacteria	Betaproteobacteria	Burkholderiales	Comamonadaceae		denovo874	JF916701	386	97.41	0	652	864051	Burkholderiales bacterium JOSHI_001	Burkholderiales bacterium JOSHI_001 16S ribosomal RNA gene, partial sequence
denovo888	2	0.0390778	0	0	0.0390778	0	0	0	0	0	0	0	0	0	0	0	0	Bacteria	Proteobacteria	Betaproteobacteria	Burkholderiales	Comamonadaceae		denovo888	LN614626	315	97.14	2e-146	529	1560919	Leptothrix sp. L2D32	Leptothrix sp. L2D32 partial 16S rRNA gene, isolate L2D32
denovo2204	2	0.0390778	0	0	0.0390778	0	0	0	0	0	0	0	0	0	0	0	0	Bacteria	Proteobacteria	Betaproteobacteria	TRA3-20	f	g	denovo2204	KC677659	294	96.26	4e-132	481	1356308	Ferrovum sp. PN-J190	Ferrovum sp. PN-J190 16S ribosomal RNA gene, partial sequence
denovo1020	2	0.0390778	0	0	0.0390778	0	0	0	0	0	0	0	0	0	0	0	0	Bacteria	Proteobacteria	Deltaproteobacteria	Desulfuromonadales			denovo1020	AB795545	318	97.17	3e-148	534	313985	Geobacter lovleyi	Geobacter lovleyi gene for 16S ribosomal RNA, partial sequence, strain: Iso10-09
denovo2236	2	0.0390778	0	0	0.0390778	0	0	0	0	0	0	0	0	0	0	0	0	Bacteria	Proteobacteria	Deltaproteobacteria	Myxococcales	mle1-27	g	denovo2236	EF606358	332	89.46	5e-112	414	1826778	N/A	Unidentified bacterium clone 68_L_Rhizo_L1_SP6 16S ribosomal RNA gene, partial sequence
denovo1939	2	0.0390778	0	0	0.0390778	0	0	0	0	0	0	0	0	0	0	0	0	Bacteria	Proteobacteria	Deltaproteobacteria	Myxococcales	Phaselicystidaceae	Phaselicystis	denovo1939	CP012159	408	91.91	4e-158	568	52	Chondromyces crocatus	Chondromyces crocatus strain Cm c5, complete genome
denovo1765	2	0.0390778	0	0	0.0390778	0	0	0	0	0	0	0	0	0	0	0	0	Bacteria	Proteobacteria	Gammaproteobacteria	Pseudomonadales	Moraxellaceae	Psychrobacter	denovo1765	KP717917	442	98.19	0	767	1684187	Psychrobacter sp. BA23	Psychrobacter sp. BA23 16S ribosomal RNA gene, partial sequence
denovo32	2	0.0390778	0	0	0.0390778	0	0	0	0	0	0	0	0	0	0	0	0	Bacteria	Proteobacteria	Gammaproteobacteria	Pseudomonadales			denovo32	AF384210	282	96.45	1e-127	466	162299	Chromatium sp. RW	Chromatium sp. RW 16S ribosomal RNA gene, partial sequence
denovo1333	2	0.0390778	0	0	0.0390778	0	0	0	0	0	0	0	0	0	0	0	0	Unassigned						denovo1333	HQ121435	334	94.91	4e-143	518	981322	Spongomonas sp. CCAP 1971/1	Spongomonas sp. CCAP 1971/1 18S small subunit ribosomal RNA gene, partial sequence
denovo1547	2	0.0390778	0	0	0.0390778	0	0	0	0	0	0	0	0	0	0	0	0	Unassigned						denovo1547	JF412420	315	91.75	3e-119	438	1089539	Cyclobacterium sp. 20035	Cyclobacterium sp. 20035 16S ribosomal RNA gene, partial sequence
denovo1970	2	0.0390778	0	0	0.0390778	0	0	0	0	0	0	0	0	0	0	0	0	Unassigned						denovo1970	KM505048	381	86.88	3e-114	422	1580872	Taibaiella sp. TZCO2	Taibaiella sp. TZCO2 16S ribosomal RNA gene, partial sequence
denovo2198	2	0.0390778	0	0	0.0390778	0	0	0	0	0	0	0	0	0	0	0	0	Unassigned						denovo2198	NR_136455	434	83.18	2e-101	379	1516120	Sediminihabitans sp. PS-14-16	Tropicihabitans flavus strain PS-14-16 16S ribosomal RNA, partial sequence
denovo2480	2	0.0390778	0	0	0.0390778	0	0	0	0	0	0	0	0	0	0	0	0	Unassigned						denovo2480	HG315619	438	90.64	2e-161	579	1346319	Rickettsiaceae bacterium Ea_In	Candidatus Trichorickettsia mobilis partial 16S rRNA gene, isolated from Paramecium nephridiatum strain PAR, clone 35
denovo2534	2	0.0390778	0	0	0.0390778	0	0	0	0	0	0	0	0	0	0	0	0	Unassigned						denovo2534	NR_133875	330	88.79	4e-108	401	1434707	Taibaiella sp. AY17	Taibaiella chishuiensis strain AY17 16S ribosomal RNA, partial sequence
denovo1029	3	0.0390727	0	0	0	0	0	0	0	0	0.0390727	0	0	0	0	0	0	Bacteria	Bacteroidetes	Cytophagia	Cytophagales	Cytophagaceae	Leadbetterella	denovo1029	KU529276	312	95.51	4e-137	497	1784714	N/A	Lacihabitans sp. SM1504 16S ribosomal RNA gene, partial sequence
denovo1701	5	0.0389	0	0	0	0.0228641	0	0	0.0160359	0	0	0	0	0	0	0	0	Archaea	Euryarchaeota	Halobacteria	Halobacteriales	Deep_Sea_Hydrothermal_Vent_Gp_6(DHVEG-6)	g	denovo1701	HM134277	62	90.32	4e-12	82.4	798641	Rhodococcus sp. JH	Rhodococcus sp. JH 16S ribosomal RNA gene, partial sequence
denovo82	9	0.0387775	0	0	0	0	0.0222486	0.0165289	0	0	0	0	0	0	0	0	0	Bacteria	Cyanobacteria	Chloroplast	Chloroplast	Chloroplast	Chloroplast	denovo82	GU353174	342	94.15	4e-143	518	3074	Parachlorella kessleri	Parachlorella kessleri strain 2T2-7 16S ribosomal RNA gene, partial sequence
denovo2065	14	0.0387468	0.0387468	0	0	0	0	0	0	0	0	0	0	0	0	0	0	Bacteria	Actinobacteria	Acidimicrobiia	Acidimicrobiales	Acidimicrobiaceae	CL500-29_marine_group	denovo2065	FN554443	340	92.06	3e-129	472	678876	actinobacterium CN30_LM100	Actinobacterium CN30_LM100 partial 16S rRNA gene, strain CN30
denovo6	14	0.0387468	0.0387468	0	0	0	0	0	0	0	0	0	0	0	0	0	0	Bacteria	Actinobacteria	Actinobacteria	Frankiales			denovo6	NR_024646	461	94.58	0	712	171442	Sporichthya brevicatena	Sporichthya brevicatena strain YU 720-21 16S ribosomal RNA gene, partial sequence
denovo175	14	0.0387468	0.0387468	0	0	0	0	0	0	0	0	0	0	0	0	0	0	Bacteria	Actinobacteria	Actinobacteria				denovo175	LN880055	486	94.24	0	739	1716599	Nocardioides sp. W1S3	Nocardioides sp. W1S3 partial 16S rRNA gene, clone W1S3
denovo691	14	0.0387468	0.0387468	0	0	0	0	0	0	0	0	0	0	0	0	0	0	Bacteria	Actinobacteria					denovo691	FN554443	377	92.57	3e-149	538	678876	actinobacterium CN30_LM100	Actinobacterium CN30_LM100 partial 16S rRNA gene, strain CN30
denovo1876	8	0.0386725	0	0	0	0	0.0111243	0.0275482	0	0	0	0	0	0	0	0	0	Bacteria	Proteobacteria	Gammaproteobacteria	Xanthomonadales	Xanthomonadaceae	Arenimonas	denovo1876	KC686387	486	97.12	0	817	1310015	Arenimonas sp. DT55	Arenimonas sp. DT55 16S ribosomal RNA gene, partial sequence
denovo235	2	0.0383253	0	0.0187864	0.0195389	0	0	0	0	0	0	0	0	0	0	0	0	Bacteria	Bacteroidetes	WCHB1-32	o	f	g	denovo235	AJ229237	393	95.67	7e-176	627	107696	bacterium XB45	Bacteria from anoxic bulk soil 16S rRNA gene (strain XB45)
denovo2073	2	0.0383253	0	0.0187864	0.0195389	0	0	0	0	0	0	0	0	0	0	0	0	Bacteria	Firmicutes	Bacilli	Lactobacillales	Aerococcaceae		denovo2073	NR_025400	327	99.08	9e-164	586	120956	Facklamia miroungae	Facklamia miroungae strain A/G13/99/2 16S ribosomal RNA gene, partial sequence
denovo330	2	0.0383253	0	0.0187864	0.0195389	0	0	0	0	0	0	0	0	0	0	0	0	Bacteria	Proteobacteria	Betaproteobacteria	Burkholderiales	Comamonadaceae	Variovorax	denovo330	KC884002	307	94.46	3e-129	472	1332263	Simplicispira sp. RSG39	Simplicispira sp. RSG39 16S ribosomal RNA gene, partial sequence
denovo1161	3	0.0382219	0	0	0	0	0	0	0	0	0	0	0	0.014637	0	0	0.0235849	Bacteria	Cyanobacteria	Chloroplast	Chloroplast	Chloroplast	Chloroplast	denovo1161	AM690833	377	98.41	0	660	222884	Stephanodiscus minutulus	Stephanodiscus minutulus plastid partial 16S rRNA gene, clone TH1-31
denovo2558	5	0.0381069	0	0	0	0.0381069	0	0	0	0	0	0	0	0	0	0	0	Archaea	Euryarchaeota	Halobacteria	Halobacteriales	Deep_Sea_Hydrothermal_Vent_Gp_6(DHVEG-6)	Candidatus_Parvarchaeum	.	.	.	.	.	.	.	.	.
denovo1786	5	0.0381069	0	0	0	0.0381069	0	0	0	0	0	0	0	0	0	0	0	Bacteria	Actinobacteria	Actinobacteria	Frankiales	Sporichthyaceae	hgcI_clade	denovo1786	KC986999	331	95.77	4e-147	531	1341579	Microbacteriaceae bacterium TP-Snow-C69	Microbacteriaceae bacterium TP-Snow-C69 16S ribosomal RNA gene, partial sequence
denovo854	5	0.0381069	0	0	0	0.0381069	0	0	0	0	0	0	0	0	0	0	0	Bacteria	WCHB1-60	c	o	f	g	denovo854	EF606584	308	85.39	2e-80	309	1826778	N/A	Unidentified bacterium clone 19_H1__BULK_SP6 16S ribosomal RNA gene, partial sequence
denovo1668	12	0.0380653	0.0304439	0	0	0.00762137	0	0	0	0	0	0	0	0	0	0	0	Bacteria	Candidate_division_OP11	c	o	f	g	denovo1668	AF047569	163	93.87	2e-61	246	1794810	Microgenomates group	Candidate division OP11 clone LGd15 16S ribosomal RNA gene, partial sequence
denovo1933	3	0.0377664	0	0	0	0	0	0	0	0	0	0	0.0231294	0.014637	0	0	0	Bacteria	Planctomycetes	SGST604	o	f	g	denovo1933	KP174528	357	84.87	4e-93	351	1632601	bacterium YC-ZSS-LKJ22	Bacterium YC-ZSS-LKJ22 16S ribosomal RNA gene, partial sequence
denovo930	4	0.0376934	0	0	0	0	0	0	0	0	0	0	0	0	0.0210128	0.0166806	0	Bacteria	Bacteroidetes	Flavobacteria	Flavobacteriales	Flavobacteriaceae	NS2b_marine_group	denovo930	KF193943	417	95.92	0	673	1354973	Flavobacteriaceae bacterium CM4	Flavobacteriaceae bacterium CM4 16S ribosomal RNA gene, partial sequence
denovo814	4	0.0376934	0	0	0	0	0	0	0	0	0	0	0	0	0.0210128	0.0166806	0	Bacteria	Proteobacteria	Gammaproteobacteria	Oceanospirillales	Oceanospirillaceae	Pseudospirillum	denovo814	GU061024	440	97.5	0	752	685657	gamma proteobacterium SF293	Gamma proteobacterium SF293 16S ribosomal RNA gene, partial sequence
denovo2595	4	0.0376934	0	0	0	0	0	0	0	0	0	0	0	0	0.0210128	0.0166806	0	Bacteria	Proteobacteria	Gammaproteobacteria	Oceanospirillales	Oceanospirillaceae		denovo2595	HE963017	226	97.79	2e-104	388	1210972	bacterium symbiont of Idas sp.	Bacterium symbiont Idas sp. partial 16S rRNA gene, strain T2.2, clone G-2b.1
denovo1231	2	0.0375728	0	0.0375728	0	0	0	0	0	0	0	0	0	0	0	0	0	Archaea	Thaumarchaeota	Miscellaneous_Crenarchaeotic_Group	o	f	g	denovo1231	KM041250	275	97.45	8e-129	470	2280	Staphylothermus marinus	Staphylothermus marinus clone SY117.METSD1 16S ribosomal RNA gene, partial sequence
denovo1466	2	0.0375728	0	0.0375728	0	0	0	0	0	0	0	0	0	0	0	0	0	Bacteria	Bacteroidetes	Bacteroidia	Bacteroidales	Bacteroidaceae	Bacteroides	denovo1466	AB200219	404	92.08	5e-157	564	310297	Bacteroides plebeius	Bacteroides plebeius gene for 16S rRNA, partial sequence, strain: M35
denovo1736	2	0.0375728	0	0.0375728	0	0	0	0	0	0	0	0	0	0	0	0	0	Bacteria	Bacteroidetes	Bacteroidia	Bacteroidales	Porphyromonadaceae	Paludibacter	denovo1736	U81722	432	88.66	5e-143	518	1826778	N/A	Unidentified eubacterium clone vadinHA54 16S ribosomal RNA gene, partial sequence
denovo88	2	0.0375728	0	0.0375728	0	0	0	0	0	0	0	0	0	0	0	0	0	Bacteria	Bacteroidetes	Flavobacteria	Flavobacteriales	Flavobacteriaceae	Flavobacterium	denovo88	FR772057	431	95.36	0	680	944679;944692	Flavobacterium sp. R-38474;Flavobacterium sp. R-38373	Flavobacterium sp. R-38474 partial 16S rRNA gene, strain R-38474
denovo1888	2	0.0375728	0	0.0375728	0	0	0	0	0	0	0	0	0	0	0	0	0	Bacteria	Firmicutes	Clostridia	Clostridiales	Ruminococcaceae	Incertae_Sedis	denovo1888	FJ808605	332	93.98	1e-137	499	692053	Clostridium sp. 5-8	Clostridium sp. 5-8 16S ribosomal RNA gene, partial sequence
denovo831	2	0.0375728	0	0.0375728	0	0	0	0	0	0	0	0	0	0	0	0	0	Bacteria	Gemmatimonadetes	Gemmatimonadetes	Gemmatimonadales	Gemmatimonadaceae	Gemmatimonas	denovo831	EF606630	418	94.74	0	643	1826778	N/A	Unidentified bacterium clone 20_L1_BULK_T7s 16S ribosomal RNA gene, partial sequence
denovo2678	2	0.0375728	0	0.0375728	0	0	0	0	0	0	0	0	0	0	0	0	0	Bacteria	Proteobacteria	Betaproteobacteria	Burkholderiales	Comamonadaceae		denovo2678	KR085770	411	94.4	2e-176	628	758826	Acidovorax radicis	Acidovorax radicis strain IHBB 9395 16S ribosomal RNA gene, partial sequence
denovo2055	2	0.0375728	0	0.0375728	0	0	0	0	0	0	0	0	0	0	0	0	0	Bacteria	Proteobacteria	Betaproteobacteria	Burkholderiales	Oxalobacteraceae	Janthinobacterium	denovo2055	KT991085	395	99.49	0	717	1834333	N/A	Janthinobacterium sp. K1-1 16S ribosomal RNA gene, partial sequence
denovo2769	2	0.0375728	0	0.0375728	0	0	0	0	0	0	0	0	0	0	0	0	0	Bacteria	Proteobacteria	Betaproteobacteria	Neisseriales	Neisseriaceae		denovo2769	JX219385	314	98.41	9e-154	553	1221566	Paludibacterium sp. 12-54	Paludibacterium sp. 12-54 16S ribosomal RNA gene, partial sequence
denovo1055	2	0.0375728	0	0.0375728	0	0	0	0	0	0	0	0	0	0	0	0	0	Bacteria	Proteobacteria	Deltaproteobacteria	Desulfobacterales	Desulfobacteraceae	Desulfatirhabdium	denovo1055	NR_028780	316	96.52	3e-144	521	153026	Desulforegula conservatrix	Desulforegula conservatrix strain Mb1Pa 16S ribosomal RNA gene, partial sequence
denovo2057	2	0.0375728	0	0.0375728	0	0	0	0	0	0	0	0	0	0	0	0	0	Bacteria	Proteobacteria	Deltaproteobacteria	Myxococcales	0319-6G20	g	denovo2057	EF606275	319	89.97	2e-110	409	1826778	N/A	Unidentified bacterium clone 33_C1_RHIZO_T7s 16S ribosomal RNA gene, partial sequence
denovo188	2	0.0375728	0	0.0375728	0	0	0	0	0	0	0	0	0	0	0	0	0	Bacteria	Proteobacteria	Deltaproteobacteria	Order_Incertae_Sedis	Syntrophorhabdaceae	Syntrophorhabdus	denovo188	NR_041306	290	95.86	8e-129	470	909663	Syntrophorhabdus aromaticivorans UI	Syntrophorhabdus aromaticivorans UI 16S ribosomal RNA gene, partial sequence
denovo444	2	0.0375728	0	0.0375728	0	0	0	0	0	0	0	0	0	0	0	0	0	Bacteria	Proteobacteria	Gammaproteobacteria	Oceanospirillales	Oceanospirillaceae	Pseudospirillum	denovo444	DQ911541	315	97.14	1e-147	532	411054	proteobacterium symbiont of Osedax sp. MB3	Proteobacterium symbiont of Osedax sp. MB3 clone T931_1_G6 16S ribosomal RNA gene, partial sequence
denovo2479	2	0.0375728	0	0.0375728	0	0	0	0	0	0	0	0	0	0	0	0	0	Eukaryota	Alveolata	Protalveolata	Perkinsidae	A31		denovo2479	EF675616	407	95.09	4e-178	634	453764	Rana sphenocephala pathogen MJY-2007	Rana sphenocephala pathogen MJY-2007 18S ribosomal RNA gene, partial sequence
denovo1807	10	0.0373838	0.022141	0	0	0.0152427	0	0	0	0	0	0	0	0	0	0	0	Archaea	Euryarchaeota	Halobacteria	Halobacteriales	Deep_Sea_Hydrothermal_Vent_Gp_6(DHVEG-6)	g	denovo1807	NR_074112	322	78.26	1e-47	200	374847	Candidatus Korarchaeum cryptofilum OPF8	Candidatus Korarchaeum cryptofilum OPF8 16S ribosomal RNA, complete sequence
denovo117	11	0.0371786	0.022141	0	0	0.00762137	0.0074162	0	0	0	0	0	0	0	0	0	0	Bacteria	Tenericutes	Mollicutes	Mycoplasmatales	Mycoplasmataceae	Candidatus_Bacilloplasma	denovo117	FJ821679	497	89.74	7e-177	630	692387	Spiroplasma sp. BARC 4906	Spiroplasma sp. BARC 4906 16S ribosomal RNA gene, partial sequence
denovo799	10	0.037081	0	0	0	0	0.037081	0	0	0	0	0	0	0	0	0	0	Bacteria						denovo799	NR_113810	448	96.21	0	726	77008	Pseudorhodobacter ferrugineus	Pseudorhodobacter ferrugineus strain NBRC 15767 16S ribosomal RNA gene, partial sequence
denovo1445	9	0.036976	0	0	0	0	0.0259567	0.0110193	0	0	0	0	0	0	0	0	0	Eukaryota	Fungi	Glomeromycota	Gigasporaceae			denovo1445	FJ009622	373	94.37	1e-157	566	1117311	Funneliformis geosporum	Glomus geosporum clone 04 18S ribosomal RNA gene and internal transcribed spacer 1, partial sequence
denovo472	3	0.0369549	0	0	0	0	0	0	0	0	0	0.0369549	0	0	0	0	0	Archaea	Euryarchaeota	Halobacteria	Halobacteriales	Deep_Sea_Hydrothermal_Vent_Gp_6(DHVEG-6)	Candidatus_Parvarchaeum	.	.	.	.	.	.	.	.	.
denovo1109	3	0.0369549	0	0	0	0	0	0	0	0	0	0.0369549	0	0	0	0	0	Archaea	Euryarchaeota	Halobacteria	Halobacteriales	Deep_Sea_Hydrothermal_Vent_Gp_6(DHVEG-6)	Candidatus_Parvarchaeum	.	.	.	.	.	.	.	.	.
denovo396	3	0.0369549	0	0	0	0	0	0	0	0	0	0.0369549	0	0	0	0	0	Archaea	Euryarchaeota	Halobacteria	Halobacteriales	Deep_Sea_Hydrothermal_Vent_Gp_6(DHVEG-6)	g	denovo396	CP010425	319	90.91	2e-115	425	1579373	archaeon GW2011_AR15	Archaeon GW2011_AR15 genome
denovo421	3	0.0369549	0	0	0	0	0	0	0	0	0	0.0369549	0	0	0	0	0	Archaea	Euryarchaeota	Halobacteria	Halobacteriales	Deep_Sea_Hydrothermal_Vent_Gp_6(DHVEG-6)	g	denovo421	CP010425	347	91.64	2e-131	479	1579373	archaeon GW2011_AR15	Archaeon GW2011_AR15 genome
denovo872	3	0.0369549	0	0	0	0	0	0	0	0	0	0.0369549	0	0	0	0	0	Archaea	Euryarchaeota	Halobacteria	Halobacteriales	Deep_Sea_Hydrothermal_Vent_Gp_6(DHVEG-6)	g	denovo872	NR_136789	307	75.24	3e-29	139	867916	Thermoproteus sp. CBA1502	Thermoproteus thermophilus strain CBA1502 16S ribosomal RNA gene, partial sequence
denovo926	3	0.0369549	0	0	0	0	0	0	0	0	0	0.0369549	0	0	0	0	0	Archaea	Euryarchaeota	Halobacteria	Halobacteriales	Deep_Sea_Hydrothermal_Vent_Gp_6(DHVEG-6)	g	.	.	.	.	.	.	.	.	.
denovo1521	3	0.0369549	0	0	0	0	0	0	0	0	0	0.0369549	0	0	0	0	0	Archaea	Euryarchaeota	Halobacteria	Halobacteriales	Deep_Sea_Hydrothermal_Vent_Gp_6(DHVEG-6)	g	denovo1521	GQ254575	34	100	2e-06	63.9	2711	Citrus sinensis	Citrus sinensis clone H10 16S ribosomal RNA gene, partial sequence; chloroplast
denovo1923	3	0.0369549	0	0	0	0	0	0	0	0	0	0.0369549	0	0	0	0	0	Archaea	Euryarchaeota	Halobacteria	Halobacteriales	Deep_Sea_Hydrothermal_Vent_Gp_6(DHVEG-6)	g	denovo1923	NG_041958	305	75.41	2e-30	143	178306	Pyrobaculum aerophilum str. IM2	Pyrobaculum aerophilum strain IM2 16S ribosomal RNA gene, complete sequence
denovo1988	3	0.0369549	0	0	0	0	0	0	0	0	0	0.0369549	0	0	0	0	0	Archaea	Euryarchaeota	Halobacteria	Halobacteriales	Deep_Sea_Hydrothermal_Vent_Gp_6(DHVEG-6)	g	denovo1988	CP010425	282	87.94	1e-86	329	1579373	archaeon GW2011_AR15	Archaeon GW2011_AR15 genome
denovo2738	3	0.0369549	0	0	0	0	0	0	0	0	0	0.0369549	0	0	0	0	0	Archaea	Euryarchaeota	Halobacteria	Halobacteriales	Deep_Sea_Hydrothermal_Vent_Gp_6(DHVEG-6)	g	denovo2738	NR_044796	308	77.92	4e-43	185	49547	Methanobrevibacter curvatus	Methanobrevibacter curvatus strain RFM-2 16S ribosomal RNA gene, partial sequence
denovo2790	3	0.0369549	0	0	0	0	0	0	0	0	0	0.0369549	0	0	0	0	0	Archaea	Euryarchaeota	Halobacteria	Halobacteriales	Deep_Sea_Hydrothermal_Vent_Gp_6(DHVEG-6)	g	denovo2790	CP010425	313	89.78	4e-107	398	1579373	archaeon GW2011_AR15	Archaeon GW2011_AR15 genome
denovo1837	3	0.0369549	0	0	0	0	0	0	0	0	0	0.0369549	0	0	0	0	0	Bacteria	Actinobacteria	Acidimicrobiia	Acidimicrobiales	uncultured	g	denovo1837	AB360344	412	93.93	1e-173	619	467092	Acidimicrobidae bacterium YM18-244	Acidimicrobidae bacterium YM18-244 gene for 16S rRNA, partial sequence
denovo2278	3	0.0369549	0	0	0	0	0	0	0	0	0	0.0369549	0	0	0	0	0	Bacteria	Candidate_division_OD1	c	o	f	g	denovo2278	AC160099	308	85.39	2e-80	309	1826778	N/A	Unidentified bacterium clone zdt-45e5, complete sequence
denovo658	3	0.0369549	0	0	0	0	0	0	0	0	0	0.0369549	0	0	0	0	0	Bacteria	Candidate_division_OP3	c	o	f	g	denovo658	KC702856	437	83.07	8e-101	377	1310436	Thiocapsa sp. AmPS10	Thiocapsa sp. AmPS10 16S ribosomal RNA gene, partial sequence
denovo723	3	0.0369549	0	0	0	0	0	0	0	0	0	0.0369549	0	0	0	0	0	Bacteria	Candidate_division_OP3	c	o	f	g	denovo723	AJ224540	331	87.61	4e-98	368	73875	mixed culture isolate koll11	Unclassified bacterial species 16S rRNA gene, isolate koll11
denovo1177	3	0.0369549	0	0	0	0	0	0	0	0	0	0.0369549	0	0	0	0	0	Bacteria	Candidate_division_TM7	c	o	f	g	denovo1177	EF606654	386	90.93	1e-142	516	1826778	N/A	Unidentified bacterium clone 11_L2__BULK_SP6 16S ribosomal RNA gene, partial sequence
denovo1132	3	0.0369549	0	0	0	0	0	0	0	0	0	0.0369549	0	0	0	0	0	Bacteria	Proteobacteria	Alphaproteobacteria	SAR11_clade	Surface_4	g	denovo1132	KM588120	316	92.09	6e-121	444	1549748	Kiloniella sp. P1-1	Kiloniella sp. P1-1 16S ribosomal RNA gene, partial sequence
denovo2778	3	0.0369549	0	0	0	0	0	0	0	0	0	0.0369549	0	0	0	0	0	Bacteria	Proteobacteria	Deltaproteobacteria	Bdellovibrionales	Bacteriovoracaceae	g	denovo2778	AJ278146	437	93.14	4e-178	634	126579	Bdellovibrio sp. SD1	Bdellovibrio sp. SD1 partial 16S rRNA gene
denovo582	3	0.0369549	0	0	0	0	0	0	0	0	0	0.0369549	0	0	0	0	0	Bacteria	Proteobacteria	Deltaproteobacteria	Bdellovibrionales	Bacteriovoracaceae	Peredibacter	denovo582	AY294222	258	92.25	1e-96	363	242936	Bacteriovorax sp. EPC3	Bacteriovorax sp. EPC3 16S ribosomal RNA gene, partial sequence
denovo477	3	0.0369549	0	0	0	0	0	0	0	0	0	0.0369549	0	0	0	0	0	Bacteria	Proteobacteria	Deltaproteobacteria	Desulfobacterales	Nitrospinaceae	Nitrospina	denovo477	NR_104821	316	93.35	3e-128	468	1266370	Nitrospina gracilis 3/211	Nitrospina gracilis strain 3/211 16S ribosomal RNA gene, partial sequence
denovo1578	3	0.0369549	0	0	0	0	0	0	0	0	0	0.0369549	0	0	0	0	0	Bacteria	Proteobacteria	Deltaproteobacteria	Myxococcales	0319-6G20	g	denovo1578	KJ685394	316	96.2	1e-142	516	1513793	Bdellovibrionales bacterium RKEM611	Pseudobacteriovorax antillogorgiicola strain RKEM611 16S ribosomal RNA gene, partial sequence
denovo1380	3	0.0369549	0	0	0	0	0	0	0	0	0	0.0369549	0	0	0	0	0	Unassigned	.	.	.	.	.	.	.	.	.	.	.	.	.	.
denovo1871	3	0.0369549	0	0	0	0	0	0	0	0	0	0.0369549	0	0	0	0	0	Unassigned	.	.	.	.	.	.	.	.	.	.	.	.	.	.
denovo1112	3	0.0369549	0	0	0	0	0	0	0	0	0	0.0369549	0	0	0	0	0	Unassigned						denovo1112	CP010425	311	88.1	1e-98	370	1579373	archaeon GW2011_AR15	Archaeon GW2011_AR15 genome
denovo1544	3	0.0369549	0	0	0	0	0	0	0	0	0	0.0369549	0	0	0	0	0	Unassigned						denovo1544	NG_041961	317	75.39	4e-33	152	121277	Pyrobaculum arsenaticum	Pyrobaculum arsenaticum strain DSM 13514 16S ribosomal RNA gene, complete sequence
denovo2369	3	0.0369549	0	0	0	0	0	0	0	0	0	0.0369549	0	0	0	0	0	Unassigned						denovo2369	CP010424	319	73.67	4e-18	102	1579370	archaeon GW2011_AR10	Archaeon GW2011_AR10, complete genome
denovo2500	3	0.0369549	0	0	0	0	0	0	0	0	0	0.0369549	0	0	0	0	0	Unassigned						denovo2500	AY345511	405	84.94	2e-107	399	1826778	N/A	Unidentified bacterium clone W4A-A26 16S ribosomal RNA gene, partial sequence
denovo1400	13	0.0369197	0.0332116	0	0	0	0.0037081	0	0	0	0	0	0	0	0	0	0	Bacteria	Actinobacteria	Actinobacteria	Micrococcales	Microbacteriaceae		denovo1400	LC132839	249	98.39	7e-119	436	1816653	N/A	Microbacteriaceae bacterium ICHIF3 gene for 16S ribosomal RNA, partial sequence
denovo402	4	0.036875	0	0	0	0	0	0	0	0.00991965	0	0.0123183	0	0.014637	0	0	0	Eukaryota	Alveolata	Ciliophora	Spirotrichea	Hypotrichia	Holosticha	denovo402	KP717081	395	98.23	0	688	617173	Holosticha cf. heterofoissneri	Holosticha cf. heterofoissneri isolate LXT2013110501 small subunit ribosomal RNA gene, partial sequence
denovo2357	4	0.0368133	0	0	0	0	0	0	0	0	0	0	0	0	0	0.0250209	0.0117925	Bacteria	Proteobacteria	Gammaproteobacteria	Oceanospirillales	Oceanospirillaceae		denovo2357	KT851541	400	96	0	649	1768906	Pseudohongiella sp. SCS-111	Pseudohongiella sp. SCS-111 16S ribosomal RNA gene, complete sequence
denovo2536	8	0.0367023	0.0138381	0	0	0.0228641	0	0	0	0	0	0	0	0	0	0	0	Bacteria	Candidate_division_OP11	c	o	f	g	denovo2536	AF047567	162	95.06	3e-64	255	1794810	Microgenomates group	Candidate division OP11 clone LGd10 16S ribosomal RNA gene, partial sequence
denovo2787	6	0.0365716	0	0	0	0	0.0037081	0	0	0.0198393	0.0130242	0	0	0	0	0	0	Bacteria	Proteobacteria	Betaproteobacteria	Burkholderiales	Comamonadaceae		denovo2787	KU382378	254	98.03	6e-120	440	1778444	Comamonadaceae bacterium LSUCC0123	Comamonadaceae bacterium LSUCC0123 16S ribosomal RNA gene, partial sequence
denovo1079	6	0.0360207	0.00553526	0	0	0.0304855	0	0	0	0	0	0	0	0	0	0	0	Bacteria	Candidate_division_OP11	c	o	f	g	denovo1079	NR_121678	195	82.05	3e-34	156	891	Desulfuromonas acetoxidans	Desulfuromonas acetoxidans strain DSM 684 16S ribosomal RNA gene, complete sequence
denovo383	13	0.0359792	0.0359792	0	0	0	0	0	0	0	0	0	0	0	0	0	0	Archaea	Euryarchaeota	Halobacteria	Halobacteriales	Deep_Sea_Hydrothermal_Vent_Gp_6(DHVEG-6)	Candidatus_Parvarchaeum	.	.	.	.	.	.	.	.	.
denovo11	13	0.0359792	0.0359792	0	0	0	0	0	0	0	0	0	0	0	0	0	0	Bacteria	Actinobacteria	Acidimicrobiia	Acidimicrobiales	Acidimicrobiaceae	CL500-29_marine_group	denovo11	GQ369058	350	93.71	1e-143	520	674655	Iamia sp. T2-YC6790	Iamia sp. T2-YC6790 16S ribosomal RNA gene, partial sequence
denovo2087	13	0.0359792	0.0359792	0	0	0	0	0	0	0	0	0	0	0	0	0	0	Bacteria	Actinobacteria	Actinobacteria	Frankiales	Sporichthyaceae	hgcI_clade	denovo2087	FJ428831	393	95.17	3e-174	621	573600	Candidatus Planktophila limnetica	Candidatus Planktophila limnetica strain MWH-EgelM2-3.acI 16S ribosomal RNA gene, partial sequence
denovo4	13	0.0359792	0.0359792	0	0	0	0	0	0	0	0	0	0	0	0	0	0	Bacteria	Actinobacteria	Actinobacteria	PeM15	f	g	denovo4	KF740334	441	90.25	1e-158	569	1446818	Nocardioides sp. RK6Y-2-1	Nocardioides sp. RK6Y-2-1 16S ribosomal RNA gene, partial sequence
denovo1978	6	0.0358752	0	0	0	0	0	0	0.0160359	0.0198393	0	0	0	0	0	0	0	Bacteria	Proteobacteria	Alphaproteobacteria	Sphingomonadales	Sphingomonadaceae	Sphingopyxis	denovo1978	LN833884	377	96.55	1e-173	619	1641400	Sphingorhabdus sp. CECT 4358	Sphingorhabdus sp. CECT 4358 partial 16S rRNA gene, strain CECT 4358, isolate Ahrens B14
denovo2251	3	0.0354477	0	0	0	0	0	0	0	0	0	0.0123183	0.0231294	0	0	0	0	Bacteria	Bacteroidetes	Cytophagia	Cytophagales	Flammeovirgaceae	Reichenbachiella	denovo2251	DQ812543	320	98.44	2e-156	562	395938	Bacteroidetes bacterium O-014	Bacteroidetes bacterium O-014 16S ribosomal RNA gene, partial sequence
denovo143	3	0.0353774	0	0	0	0	0	0	0	0	0	0	0	0	0	0	0.0353774	Bacteria	Cyanobacteria	Chloroplast	Chloroplast	Chloroplast	Chloroplast	denovo143	LN735464	288	94.79	4e-122	448	1606575	Nitzschia sp. RCC80	Nitzschia sp. RCC80 chloroplast partial 16S rRNA gene, strain RCC 80
denovo556	3	0.0353774	0	0	0	0	0	0	0	0	0	0	0	0	0	0	0.0353774	Bacteria	Cyanobacteria	Chloroplast	Chloroplast	Chloroplast	Chloroplast	denovo556	FJ002173	390	97.95	0	669	216777	Proboscia alata	Proboscia alata isolate C94 16S ribosomal RNA gene, partial sequence; chloroplast
denovo461	3	0.0353774	0	0	0	0	0	0	0	0	0	0	0	0	0	0	0.0353774	Bacteria	Proteobacteria	Gammaproteobacteria	Alteromonadales	Alteromonadaceae	Haliea	denovo461	EF207107	405	95.31	1e-178	636	421690	bacterium b3cb20	Bacterium b3cb20 16S ribosomal RNA gene, partial sequence
denovo1788	3	0.0353774	0	0	0	0	0	0	0	0	0	0	0	0	0	0	0.0353774	Bacteria	Proteobacteria	Gammaproteobacteria	Alteromonadales	Alteromonadaceae	OM60(NOR5)_clade	denovo1788	EF182725	231	96.97	2e-103	385	435694	gamma proteobacterium HTCC2136	Gamma proteobacterium HTCC2136 16S ribosomal RNA gene, partial sequence
denovo2605	3	0.0353774	0	0	0	0	0	0	0	0	0	0	0	0	0	0	0.0353774	Bacteria	Proteobacteria	Gammaproteobacteria	Alteromonadales	Alteromonadaceae	OM60(NOR5)_clade	denovo2605	AF468388	420	95.95	0	676	196822	Arctic sea ice bacterium ARK10038	Arctic sea ice bacterium ARK10038 16S ribosomal RNA gene, partial sequence
denovo2192	3	0.0353774	0	0	0	0	0	0	0	0	0	0	0	0	0	0	0.0353774	Eukaryota	Alveolata	Ciliophora	Conthreep	Oligohymenophorea		denovo2192	JN885091	324	98.46	3e-159	571	279580	Miamiensis avidus	Miamiensis avidus isolate FXP2009050602 small subunit ribosomal RNA gene, partial sequence
denovo7	3	0.0353774	0	0	0	0	0	0	0	0	0	0	0	0	0	0	0.0353774	Eukaryota	Alveolata	Ciliophora	Spirotrichea	Choreotrichia	uncultured	denovo7	JQ924058	447	93.51	0	658	1229649	Amphorellopsis quinquealata	Amphorellopsis quinquealata isolate T102 18S ribosomal RNA gene, partial sequence; internal transcribed spacer 1, 5.8S ribosomal RNA gene, and internal transcribed spacer 2, complete sequence; and 28S ribosomal RNA gene, partial sequence
denovo1064	3	0.0353774	0	0	0	0	0	0	0	0	0	0	0	0	0	0	0.0353774	Eukaryota	Alveolata	Ciliophora	Spirotrichea	Oligotrichia	uncultured	denovo1064	KP260513	405	96.79	0	673	1607871	Strombidium caudispina	Strombidium caudispina voucher SW2013111701 small subunit ribosomal RNA gene, partial sequence
denovo1627	3	0.0353774	0	0	0	0	0	0	0	0	0	0	0	0	0	0	0.0353774	Eukaryota	Alveolata	Ciliophora	Spirotrichea			denovo1627	KJ534583	361	96.12	3e-164	588	1537145	Cyrtostrombidium sp. SFT-2014	Cyrtostrombidium sp. SFT-2014 18S ribosomal RNA gene, partial sequence; macronuclear
denovo1202	3	0.0353774	0	0	0	0	0	0	0	0	0	0	0	0	0	0	0.0353774	Eukaryota	Alveolata	Protalveolata	Syndiniales	Amoebophrya		denovo1202	AF472553	339	96.76	1e-157	566	189332	Amoebophrya sp. ex Karlodinium micrum	Amoebophrya sp. ex Karlodinium micrum small subunit ribosomal RNA gene, complete sequence
denovo1832	3	0.0353774	0	0	0	0	0	0	0	0	0	0	0	0	0	0	0.0353774	Eukaryota	Metazoa	Ctenophora				denovo1832	HF912439	399	99.25	0	717	1303919	Mertensiidae sp. A9	Mertensiidae sp. A9 genomic DNA containing 18S rRNA gene, ITS1, clone A9
denovo1475	3	0.0353774	0	0	0	0	0	0	0	0	0	0	0	0	0	0	0.0353774	Eukaryota	Metazoa	Enchytraeidae				denovo1475	GU179365	356	98.88	4e-178	634	714599	Aglaophamus elamellata	Aglaophamus elamellata voucher MB36000104 18S ribosomal RNA gene, partial sequence
denovo159	3	0.0353774	0	0	0	0	0	0	0	0	0	0	0	0	0	0	0.0353774	Eukaryota	Rhizaria	Cercozoa	Silicofilosea	Thaumatomonadida		denovo159	FJ790731	402	92.04	2e-155	558	686753	Paracercomonas saepenatans	Paracercomonas saepenatans strain CA5HKV 18S ribosomal RNA gene, partial sequence
denovo916	3	0.0353774	0	0	0	0	0	0	0	0	0	0	0	0	0	0	0.0353774	Eukaryota	Stramenopiles	Diatomea	Bacillariophytina	Mediophyceae	Thalassiosira	denovo916	KT692951	369	98.1	0	643	1792275	Bacterosira constricta	Bacterosira constricta isolate SMDC01286 18S ribosomal RNA gene, partial sequence
denovo767	3	0.0351496	0	0	0	0	0	0	0	0	0	0	0.0115647	0	0	0	0.0235849	Eukaryota	Alveolata	Dinoflagellata	Dinophyceae	Peridiniphycidae		denovo767	AB716918	486	93.42	0	701	585572	Protoperidinium tricingulatum	Protoperidinium tricingulatum gene for 18S ribosomal RNA, partial sequence, isolate: 11A2
denovo1579	7	0.0349644	0	0	0	0	0.0074162	0.0275482	0	0	0	0	0	0	0	0	0	Bacteria	Cyanobacteria	Chloroplast	Chloroplast	Chloroplast	Chloroplast	denovo1579	KJ410684	294	96.6	4e-132	481	43925	Nannochloropsis oculata	Nannochloropsis oculata strain CCMP525 chloroplast, complete genome
denovo1248	3	0.0346941	0	0	0	0	0	0	0	0	0	0	0.0346941	0	0	0	0	Bacteria	Bacteroidetes	Flavobacteria	Flavobacteriales	Flavobacteriaceae	g	denovo1248	AP014548	355	98.87	1e-177	632	1454201	Nonlabens marinus S1-08	Nonlabens marinus S1-08 DNA, nearly complete genome
denovo565	3	0.0346941	0	0	0	0	0	0	0	0	0	0	0.0346941	0	0	0	0	Bacteria	Bacteroidetes	Sphingobacteriia	Sphingobacteriales	Saprospiraceae	Lewinella	denovo565	NR_044281	453	97.13	0	760	442734	Lewinella antarctica	Lewinella antarctica strain IMCC3223 16S ribosomal RNA gene, partial sequence
denovo549	3	0.0346941	0	0	0	0	0	0	0	0	0	0	0.0346941	0	0	0	0	Bacteria	Candidate_division_OD1	c	o	f	g	denovo549	EF219581	403	80.4	1e-73	287	1826778	N/A	Uncultured bacterium clone AI-2F_A01 16S ribosomal RNA gene, partial sequence
denovo60	3	0.0346941	0	0	0	0	0	0	0	0	0	0	0.0346941	0	0	0	0	Bacteria	Proteobacteria	Gammaproteobacteria				denovo60	NR_116892	353	94.62	2e-151	545	244573	Thiocapsa marina	Thiocapsa marina strain 4213 16S ribosomal RNA gene, partial sequence
denovo2066	3	0.0346941	0	0	0	0	0	0	0	0	0	0	0.0346941	0	0	0	0	Unassigned						denovo2066	KR362900	394	92.39	3e-154	555	1701531	Gymnodinium limneticum	Gymnodinium limneticum isolate MG1160 small subunit ribosomal RNA gene, partial sequence; internal transcribed spacer 1, 5.8S ribosomal RNA gene, and internal transcribed spacer 2, complete sequence; and large subunit ribosomal RNA gene, partial sequence
denovo780	4	0.0345563	0	0	0	0	0	0	0	0.00991965	0	0.0246366	0	0	0	0	0	Archaea	Euryarchaeota	Halobacteria	Halobacteriales	Deep_Sea_Hydrothermal_Vent_Gp_6(DHVEG-6)	g	denovo780	NR_116803	319	79.94	8e-56	228	1069083	Methanocaldococcus villosus KIN24-T80	Methanocaldococcus villosus strain KIN24-T80 16S ribosomal RNA gene, partial sequence
denovo1611	5	0.0344763	0	0	0	0	0	0	0	0.0198393	0	0	0	0.014637	0	0	0	Bacteria	Proteobacteria	Gammaproteobacteria	34P16	f	g	denovo1611	FR715579	316	92.41	4e-122	448	909826	gamma proteobacterium symbiont of Thyasira sp. REGAB	Gamma proteobacterium symbiont of Thyasira sp. REGAB partial 16S rRNA gene, clone 16_1
denovo1730	3	0.0343894	0	0	0	0	0	0	0	0	0	0.0123183	0.0115647	0	0.0105064	0	0	Bacteria	Proteobacteria	Gammaproteobacteria	Alteromonadales	Alteromonadaceae	Melitea	denovo1730	CP014544	419	99.52	0	761	1470434	Spongiibacter sp. SM-2	Zhongshania aliphaticivorans strain SM2, complete genome
denovo416	3	0.0342338	0	0	0	0	0	0	0	0.00495983	0	0	0	0.029274	0	0	0	Bacteria	Bacteroidetes	Flavobacteria	Flavobacteriales	Flavobacteriaceae		denovo416	JN864026	315	96.83	2e-145	525	1109742	Pontirhabdus sp. KYW561	Pontirhabdus sp. KYW561 16S ribosomal RNA gene, partial sequence
denovo132	3	0.0342338	0	0	0	0	0	0	0	0.00495983	0	0	0	0.029274	0	0	0	Bacteria	Cyanobacteria	Chloroplast	Chloroplast	Chloroplast	Chloroplast	denovo132	FJ002173	291	91.75	1e-106	396	216777	Proboscia alata	Proboscia alata isolate C94 16S ribosomal RNA gene, partial sequence; chloroplast
denovo1654	3	0.0342338	0	0	0	0	0	0	0	0.00495983	0	0	0	0.029274	0	0	0	Bacteria	Cyanobacteria	Chloroplast	Chloroplast	Chloroplast	Chloroplast	denovo1654	HM213819	318	96.86	4e-147	531	933849	Haynesina orbiculare	Haynesina orbiculare isolate C131.9 small subunit ribosomal RNA (SSU) gene, partial sequence; plastid
denovo1725	3	0.0342338	0	0	0	0	0	0	0	0.00495983	0	0	0	0.029274	0	0	0	Bacteria	Verrucomicrobia	Opitutae	Puniceicoccales	Puniceicoccaceae	Pelagicoccus	denovo1725	DQ486482	355	97.46	8e-170	606	382464	Verrucomicrobiae bacterium DG1235	Verrucomicrobiae bacterium DG1235 16S ribosomal RNA gene, partial sequence
denovo579	5	0.0341936	0	0	0	0.0304855	0.0037081	0	0	0	0	0	0	0	0	0	0	Eukaryota	Alveolata	Ciliophora	Spirotrichea	Hypotrichia		denovo579	LN869995	289	96.54	2e-129	472	1683247	Halteria sp. bLaN2	Halteria sp. bLaN2 partial 18S rRNA gene, isolate bLaN2 Halteria-like ciliate
denovo2690	2	0.0334234	0	0.0187864	0	0	0	0	0	0	0	0	0	0.014637	0	0	0	Bacteria	Verrucomicrobia	Verrucomicrobiae	Verrucomicrobiales	Verrucomicrobiaceae	Haloferula	denovo2690	KC505150	317	98.42	3e-154	555	1301017	Luteolibacter sp. JJ2210	Luteolibacter sp. JJ2210 16S ribosomal RNA gene, partial sequence
denovo1224	9	0.0333729	0	0	0	0	0.0333729	0	0	0	0	0	0	0	0	0	0	Bacteria	Firmicutes	Clostridia	Clostridiales	Ruminococcaceae	g	denovo1224	U81762	338	96.45	3e-154	555	1826778	N/A	Unidentified eubacterium clone vadinHA42 16S ribosomal RNA gene, partial sequence
denovo2792	9	0.0333729	0	0	0	0	0.0333729	0	0	0	0	0	0	0	0	0	0	Bacteria	Proteobacteria	Gammaproteobacteria	Pseudomonadales	Pseudomonadaceae	Pseudomonas	denovo2792	KM187458	469	98.29	0	819	1556866	Pseudomonas sp. HP3P2	Pseudomonas sp. HP3P2 16S ribosomal RNA gene, partial sequence
denovo1275	9	0.0333729	0	0	0	0	0.0333729	0	0	0	0	0	0	0	0	0	0	Eukaryota	Fungi	Chytridiomycota				denovo1275	DQ536492	495	92.53	0	702	388811	Rhizophydium sp. JEL223	Rhizophydium sp. JEL223 isolate AFTOL-ID 2007 18S small subunit ribosomal RNA gene, partial sequence
denovo902	4	0.0333611	0	0	0	0	0	0	0	0	0	0	0	0	0	0.0333611	0	Bacteria	Cyanobacteria	Chloroplast	Chloroplast	Chloroplast	Chloroplast	denovo902	LN735484	329	94.22	4e-137	497	1606598	Dictyochophyceae sp. RCC900	Dictyochophyceae sp. RCC900 chloroplast partial 16S rRNA gene, strain RCC 900
denovo1206	4	0.0333611	0	0	0	0	0	0	0	0	0	0	0	0	0	0.0333611	0	Bacteria	Proteobacteria	Alphaproteobacteria	Rhodobacterales	Rhodobacteraceae		denovo1206	AF034935	319	95.61	2e-141	512	70313	alpha proteobacterium 'ANG clone 1b'	Alpha proteobacterium 'ANG clone 1b' 16S ribosomal RNA gene, partial sequence
denovo366	4	0.0333611	0	0	0	0	0	0	0	0	0	0	0	0	0	0.0333611	0	Eukaryota	Alveolata	Protalveolata	Syndiniales	Syndiniales Group II		denovo366	KF791347	342	96.49	5e-157	564	1453980	Amoebophrya sp. ex Cochlodinium polykrikoides	Amoebophrya sp. ex Cochlodinium polykrikoides isolate Yeosu small subunit ribosomal RNA gene, partial sequence
denovo298	4	0.0333611	0	0	0	0	0	0	0	0	0	0	0	0	0	0.0333611	0	Eukaryota	Stramenopiles	MAST-1	MAST-1 B			denovo298	HQ710560	307	93.81	5e-126	460	35684	Pseudopedinella elastica	Pseudopedinella elastica culture-collection CCMP:716 18S ribosomal RNA (ssu) gene, partial sequence
denovo2159	4	0.0333611	0	0	0	0	0	0	0	0	0	0	0	0	0	0.0333611	0	Eukaryota	Stramenopiles	MAST-7				denovo2159	AB854005	460	91.09	2e-172	616	1401169	Pyramimonas sp. Ka5	Pyramimonas sp. Ka5 gene for 18S rRNA, partial sequence
denovo621	4	0.0333611	0	0	0	0	0	0	0	0	0	0	0	0	0	0.0333611	0	Unassigned						denovo621	KT851541	430	87.21	8e-131	477	1768906	Pseudohongiella sp. SCS-111	Pseudohongiella sp. SCS-111 16S ribosomal RNA gene, complete sequence
denovo2525	12	0.0332116	0.0332116	0	0	0	0	0	0	0	0	0	0	0	0	0	0	Archaea	Euryarchaeota	Halobacteria	Halobacteriales	Deep_Sea_Hydrothermal_Vent_Gp_6(DHVEG-6)	g	denovo2525	CP010425	301	86.38	6e-86	327	1579373	archaeon GW2011_AR15	Archaeon GW2011_AR15 genome
denovo2345	12	0.0332116	0.0332116	0	0	0	0	0	0	0	0	0	0	0	0	0	0	Bacteria	Candidate_division_OP11	c	o	f	g	denovo2345	AF047568	182	98.35	6e-83	318	1794810	Microgenomates group	Candidate division OP11 clone LGd1 16S ribosomal RNA gene, partial sequence
denovo356	12	0.0332116	0.0332116	0	0	0	0	0	0	0	0	0	0	0	0	0	0	Bacteria	Proteobacteria	Betaproteobacteria	Burkholderiales	Comamonadaceae		denovo356	HE814762	471	94.27	0	712	1190356	Polaromonas sp.S2H49	Polaromonas sp.S2H49 partial 16S rRNA gene, isolate S2H49
denovo1150	12	0.0332116	0.0332116	0	0	0	0	0	0	0	0	0	0	0	0	0	0	Bacteria	Proteobacteria	Betaproteobacteria				denovo1150	LC132856	243	97.53	1e-111	412	576611	Polynucleobacter necessarius subsp. asymbioticus	Polynucleobacter necessarius subsp. asymbioticus gene for 16S ribosomal RNA, partial sequence, strain: ICHIF20
denovo1740	7	0.0331629	0	0	0	0	0.0111243	0.0220386	0	0	0	0	0	0	0	0	0	Bacteria	Bacteroidetes	Cytophagia	Cytophagales	Cytophagaceae		denovo1740	AB681037	491	97.15	0	830	998	Flexibacter flexilis	Flexibacter flexilis gene for 16S rRNA, partial sequence, strain: NBRC 16026
denovo2256	6	0.0330579	0	0	0	0	0	0.0330579	0	0	0	0	0	0	0	0	0	Bacteria	Proteobacteria	Deltaproteobacteria	Myxococcales	Sorangiineae	Sandaracinaceae	denovo2256	LC068957	495	90.91	0	662	497806	Sorangiineae bacterium HB-1	Sorangiineae bacterium HB-1 gene for 16S ribosomal RNA, partial sequence
denovo1842	6	0.0330579	0	0	0	0	0	0.0330579	0	0	0	0	0	0	0	0	0	Eukaryota	Chloroplastida	Chlorophyceae				denovo1842	FN562442	510	91.96	0	704	36892	Pyramimonas olivacea	Pyramimonas olivacea partial 18S rRNA gene, strain M1668
denovo720	4	0.0330491	0	0	0	0	0	0	0	0.00991965	0	0	0.0231294	0	0	0	0	Bacteria	Bacteroidetes	Cytophagia	Order_II_Incertae_Sedis	Rhodothermaceae	g	denovo720	KU517707	315	96.51	9e-144	520	1779382	Rhodothermaceae bacterium RA	Rhodothermaceae bacterium RA 16S ribosomal RNA gene, partial sequence
denovo1452	3	0.0328053	0	0	0	0	0	0	0	0	0	0	0	0	0.0210128	0	0.0117925	Bacteria	Proteobacteria	Alphaproteobacteria	SAR11_clade	Surface_1	g	denovo1452	LN850157	260	96.92	3e-118	435	1659185	Candidatus Pelagibacter sp. AAA795-N17	Candidatus Pelagibacter sp. AAA795-N17 partial 16S rRNA gene
denovo1621	4	0.0325604	0	0	0	0	0	0	0.0160359	0.00495983	0	0	0.0115647	0	0	0	0	Bacteria	Proteobacteria	Alphaproteobacteria	Rhizobiales	Methylobacteriaceae	Methylobacterium	denovo1621	KF441584	279	100	1e-142	516	1391317	Methylobacterium sp. A2-50	Methylobacterium sp. A2-50 16S ribosomal RNA gene, partial sequence
denovo1533	5	0.0321576	0	0	0	0	0	0	0	0.0198393	0	0.0123183	0	0	0	0	0	Bacteria	Proteobacteria	Alphaproteobacteria	DB1-14	f	g	denovo1533	CP003538	322	90.06	1e-112	416	349215	Micavibrio aeruginosavorus EPB	Micavibrio aeruginosavorus EPB, complete genome
denovo978	4	0.0320718	0	0	0	0	0	0	0.0320718	0	0	0	0	0	0	0	0	Bacteria	Proteobacteria	Alphaproteobacteria	Rhodospirillales	Rhodospirillaceae	Thalassospira	denovo978	AB974275	352	86.08	3e-99	372	1521794	Sphingomonas sp. i56	Sphingomonas sp. i56 gene for 16S rRNA, partial sequence
denovo2758	3	0.0319252	0	0	0	0	0	0	0	0	0	0	0	0	0	0.00834028	0.0235849	Bacteria	Proteobacteria	Gammaproteobacteria	Thiotrichales	Piscirickettsiaceae	Thiomicrospira	denovo2758	KC354369	299	100	8e-154	553	1288402	Thiomicrospira sp. UST724	Thiomicrospira sp. UST724 small subunit ribosomal RNA gene, partial sequence
denovo1779	3	0.0319252	0	0	0	0	0	0	0	0	0	0	0	0	0	0.00834028	0.0235849	Eukaryota	Alveolata	Protalveolata	Syndiniales	Syndiniales Group II		denovo1779	KF791347	245	92.24	2e-90	342	1453980	Amoebophrya sp. ex Cochlodinium polykrikoides	Amoebophrya sp. ex Cochlodinium polykrikoides isolate Yeosu small subunit ribosomal RNA gene, partial sequence
denovo2288	3	0.0319151	0	0	0	0	0	0	0	0.00495983	0	0.0123183	0	0.014637	0	0	0	Eukaryota	Alveolata	Ciliophora	Spirotrichea	Hypotrichia		denovo2288	FJ870089	472	96.19	0	765	693949	Apogastrostyla rigescens	Apogastrostyla rigescens isolate LLQ07092401 small subunit ribosomal RNA gene, complete sequence
denovo2593	7	0.0319023	0.00553526	0	0	0.0152427	0.0111243	0	0	0	0	0	0	0	0	0	0	Bacteria	Proteobacteria	Deltaproteobacteria	Bdellovibrionales	Bacteriovoracaceae	Bacteriovorax	denovo2593	EU443966	303	96.7	2e-139	505	509575	Bacteriovorax sp. s8-4	Bacteriovorax sp. s8-4 16S ribosomal RNA gene, partial sequence
denovo2279	8	0.0318485	0.0166058	0	0	0.0152427	0	0	0	0	0	0	0	0	0	0	0	Archaea	Euryarchaeota	Halobacteria	Halobacteriales	Deep_Sea_Hydrothermal_Vent_Gp_6(DHVEG-6)	Candidatus_Parvarchaeum	.	.	.	.	.	.	.	.	.
denovo705	8	0.0318485	0.0166058	0	0	0.0152427	0	0	0	0	0	0	0	0	0	0	0	Bacteria	Candidate_division_OP11	c	o	f	g	denovo705	CP011212	309	82.2	8e-65	257	1619077	candidate division TM6 bacterium GW2011_GWF2_28_16	Candidate division TM6 bacterium GW2011_GWF2_28_16, complete genome
denovo2100	8	0.0318485	0.0166058	0	0	0.0152427	0	0	0	0	0	0	0	0	0	0	0	Bacteria	Candidate_division_OP11	c	o	f	g	denovo2100	AF047561	185	89.73	2e-57	233	1794810	Microgenomates group	Candidate division OP11 clone OPd29 16S ribosomal RNA gene, partial sequence
denovo868	3	0.0316974	0	0	0	0	0	0	0	0	0	0	0.0115647	0	0	0.00834028	0.0117925	Bacteria	Proteobacteria	Gammaproteobacteria	Oceanospirillales			denovo868	LC075347	330	96.36	7e-150	540	1704087	OM182 bacterium D4	OM182 bacterium D4 gene for 16S ribosomal RNA, partial sequence
denovo600	9	0.0316433	0.0166058	0	0	0.00762137	0.0074162	0	0	0	0	0	0	0	0	0	0	Bacteria	Actinobacteria	Actinobacteria	Frankiales	Sporichthyaceae		denovo600	FJ428831	468	97.65	0	804	573600	Candidatus Planktophila limnetica	Candidatus Planktophila limnetica strain MWH-EgelM2-3.acI 16S ribosomal RNA gene, partial sequence
denovo245	3	0.0315192	0	0	0	0	0	0	0	0	0	0	0	0	0.0315192	0	0	Archaea	Thaumarchaeota	Marine_Group_I	o	f	g	denovo245	CP007026	271	99.26	2e-134	488	1410606	Candidatus Nitrosopelagicus brevis	Candidatus Nitrosopelagicus brevis strain CN25, complete genome
denovo2038	3	0.0315192	0	0	0	0	0	0	0	0	0	0	0	0	0.0315192	0	0	Bacteria	Bacteroidetes	Flavobacteria	Flavobacteriales	Flavobacteriaceae		denovo2038	JN791346	315	97.14	4e-147	531	1109269	Gaetbulibacter sp. ML19	Gaetbulibacter sp. ML19 16S ribosomal RNA gene, partial sequence
denovo1649	3	0.0315192	0	0	0	0	0	0	0	0	0	0	0	0	0.0315192	0	0	Bacteria	Deferribacteres	Deferribacteres	Deferribacterales	SAR406_clade(Marine_group_A)	g	denovo1649	AF424321	279	94.27	2e-115	425	1826778	N/A	Unidentified bacterium MERTZ_21CM_187 16S ribosomal RNA gene, partial sequence
denovo608	3	0.0315192	0	0	0	0	0	0	0	0	0	0	0	0	0.0315192	0	0	Bacteria	Proteobacteria	Alphaproteobacteria	SAR11_clade	Surface_1	g	denovo608	LN850157	320	95	4e-137	497	1659185	Candidatus Pelagibacter sp. AAA795-N17	Candidatus Pelagibacter sp. AAA795-N17 partial 16S rRNA gene
denovo1603	8	0.0314663	0	0	0	0	0.0259567	0.00550964	0	0	0	0	0	0	0	0	0	Bacteria	Cyanobacteria	ML635J-21	o	f	g	denovo1603	KT290329	350	88.57	4e-113	418	1840105	N/A	Anabaena sp. Ladakh09-L2 16S ribosomal RNA gene and 16S-23S ribosomal RNA intergenic spacer, partial sequence
denovo87	11	0.0313844	0.0276763	0	0	0	0.0037081	0	0	0	0	0	0	0	0	0	0	Bacteria	Elusimicrobia	Elusimicrobia	Lineage_IIc	f	g	denovo87	FJ405885	474	82.7	2e-111	412	573129	actinobacterium YJF1-30	Actinobacterium YJF1-30 16S ribosomal RNA gene, partial sequence
denovo321	3	0.0313176	0	0	0	0	0	0	0	0	0	0	0	0.014637	0	0.0166806	0	Eukaryota						denovo321	FJ876971	297	96.63	7e-135	490	696133	Cyclotrichium cyclokaryon	Cyclotrichium cyclokaryon isolate LWW07111501 18S small subunit ribosomal RNA gene, complete sequence
denovo1182	6	0.0312563	0	0	0	0	0.0037081	0.0275482	0	0	0	0	0	0	0	0	0	Bacteria	Cyanobacteria	Cyanobacteria	SubsectionIII	FamilyI	Chamaesiphon	denovo1182	KF264594	469	97.87	0	809	1385909	Placoma regulare UCFM_PR	Placoma regulare UCFM_PR 16S ribosomal RNA gene, partial sequence
denovo1377	6	0.0312563	0	0	0	0	0.0037081	0.0275482	0	0	0	0	0	0	0	0	0	Eukaryota	Chloroplastida	Chlorophyceae	Chlamydomonas			denovo1377	AY220571	495	95.76	0	791	225504	Chlamydomonadaceae sp. BogD6/3T-6w	Chlamydomonad sp. BogD6/3T-6w 18S ribosomal RNA gene, partial sequence
denovo833	6	0.031167	0.00830289	0	0	0.0228641	0	0	0	0	0	0	0	0	0	0	0	Bacteria	Candidate_division_OP11	c	o	f	g	denovo833	CP011210	305	77.05	5e-37	165	1618372	Microgenomates (Beckwithbacteria) bacterium GW2011_GWC1_49_16	Microgenomates (Beckwithbacteria) bacterium GW2011_GWC1_49_16, complete genome
denovo1580	6	0.031167	0.00830289	0	0	0.0228641	0	0	0	0	0	0	0	0	0	0	0	Bacteria	Candidate_division_OP11	c	o	f	g	denovo1580	CP011212	307	83.39	6e-71	278	1619077	candidate division TM6 bacterium GW2011_GWF2_28_16	Candidate division TM6 bacterium GW2011_GWF2_28_16, complete genome
denovo139	3	0.0306391	0	0	0	0	0	0	0	0	0	0	0	0	0.0105064	0.00834028	0.0117925	Bacteria	Bacteroidetes	Flavobacteria	Flavobacteriales	NS9_marine_group	g	denovo139	KP789056	315	92.38	6e-121	444	1679631	Myroides sp. VRE169B1_13_2E	Myroides sp. VRE169B1_13_2E 16S ribosomal RNA gene, partial sequence
denovo1408	10	0.0304977	0.0193734	0	0	0	0.0111243	0	0	0	0	0	0	0	0	0	0	Bacteria	Proteobacteria	Betaproteobacteria	Burkholderiales	Alcaligenaceae		denovo1408	KR338991	445	98.65	0	785	470868	Achromobacter marplatensis	Achromobacter marplatensis strain DCY105 16S ribosomal RNA gene, partial sequence
denovo1534	4	0.0304855	0	0	0	0.0304855	0	0	0	0	0	0	0	0	0	0	0	Bacteria	Actinobacteria	Actinobacteria	Frankiales	Sporichthyaceae	hgcI_clade	denovo1534	FJ428831	365	94.52	8e-155	556	573600	Candidatus Planktophila limnetica	Candidatus Planktophila limnetica strain MWH-EgelM2-3.acI 16S ribosomal RNA gene, partial sequence
denovo1337	4	0.0304855	0	0	0	0.0304855	0	0	0	0	0	0	0	0	0	0	0	Bacteria	Candidate_division_OP11	c	o	f	g	denovo1337	AF047559	162	93.83	6e-61	244	1794810	Microgenomates group	Candidate division OP11 clone NTd42 16S ribosomal RNA gene, partial sequence
denovo2322	4	0.0304855	0	0	0	0.0304855	0	0	0	0	0	0	0	0	0	0	0	Bacteria	Candidate_division_OP11	c	o	f	g	denovo2322	AB971800	388	73.2	9e-21	111	143388	Fusobacterium necrophorum subsp. necrophorum	Fusobacterium necrophorum subsp. necrophorum gene for 16S ribosomal RNA, partial sequence, strain: JCM 3716
denovo583	4	0.0304855	0	0	0	0.0304855	0	0	0	0	0	0	0	0	0	0	0	Bacteria	Proteobacteria	Betaproteobacteria	Burkholderiales			denovo583	LC132856	382	94.5	1e-163	586	576611	Polynucleobacter necessarius subsp. asymbioticus	Polynucleobacter necessarius subsp. asymbioticus gene for 16S ribosomal RNA, partial sequence, strain: ICHIF20
denovo944	4	0.0304855	0	0	0	0.0304855	0	0	0	0	0	0	0	0	0	0	0	Unassigned						denovo944	AF310901	333	91.59	4e-123	451	119757	Spongospora subterranea f. sp. nasturtii	Spongospora subterranea f. sp. nasturtii 18S small subunit ribosomal RNA gene, partial sequence
denovo9	8	0.0304465	0.00830289	0	0	0	0.0111243	0.0110193	0	0	0	0	0	0	0	0	0	Bacteria	Proteobacteria	Betaproteobacteria	Burkholderiales	Comamonadaceae		denovo9	KM187614	295	97.63	7e-140	507	1556586	Limnohabitans sp. PRE28A	Limnohabitans sp. PRE28A 16S ribosomal RNA gene, partial sequence
denovo1399	11	0.0304439	0.0304439	0	0	0	0	0	0	0	0	0	0	0	0	0	0	Bacteria	Candidate_division_OD1	c	o	f	g	denovo1399	KT767982	237	82.28	2e-47	200	1721046	Desulfovibrio sp. F1F22	Desulfovibrio sp. F1F22 16S ribosomal RNA gene, partial sequence
denovo1777	11	0.0304439	0.0304439	0	0	0	0	0	0	0	0	0	0	0	0	0	0	Bacteria	Candidate_division_TM7	c	o	f	g	denovo1777	AY345503	283	89.4	3e-93	351	1826778	N/A	Unidentified bacterium clone W4-B20 16S ribosomal RNA gene, partial sequence
denovo1663	11	0.0304439	0.0304439	0	0	0	0	0	0	0	0	0	0	0	0	0	0	Unassigned						denovo1663	CP011209	358	79.33	5e-59	239	1619007	Parcubacteria (Wolfebacteria) bacterium GW2011_GWB1_47_1	Parcubacteria (Wolfebacteria) bacterium GW2011_GWB1_47_1, complete genome
denovo1230	9	0.0303927	0.0193734	0	0	0	0	0.0110193	0	0	0	0	0	0	0	0	0	Bacteria	Proteobacteria	Deltaproteobacteria	Bdellovibrionales	Bdellovibrionaceae	Bdellovibrio	denovo1230	NR_102876	480	97.5	0	821	1184267	Bdellovibrio exovorus JSS	Bdellovibrio exovorus strain JSS 16S ribosomal RNA gene, complete sequence
denovo2697	3	0.0298057	0	0.0187864	0	0	0	0.0110193	0	0	0	0	0	0	0	0	0	Bacteria	Proteobacteria	Alphaproteobacteria	Caulobacterales	Caulobacteraceae	Caulobacter	denovo2697	KM253069	323	99.38	9e-164	586	1533990	Caulobacter sp. GR 4-01	Caulobacter sp. GR 4-01 16S ribosomal RNA gene, partial sequence
denovo1921	6	0.029759	0	0	0	0	0	0	0	0.029759	0	0	0	0	0	0	0	Eukaryota	Chloroplastida	Mamiellophyceae	Micromonas			denovo1921	KT860903	401	97.76	0	688	38833	Micromonas pusilla	Micromonas pusilla strain RCC836 18S ribosomal RNA gene, partial sequence
denovo1223	6	0.029759	0	0	0	0	0	0	0	0.029759	0	0	0	0	0	0	0	Eukaryota	Stramenopiles	Peronosporomycetes				denovo1223	AB178865	469	95.74	0	743	278112	Haliphthoros sp. NJM 0034	Haliphthoros sp. NJM 0034 gene for 18S rRNA
denovo1179	6	0.029759	0	0	0	0	0	0	0	0.029759	0	0	0	0	0	0	0	Unassigned						denovo1179	JN167597	313	91.37	2e-116	429	1177741	Candidatus Renichlamydia lutjani	Candidatus Renichlamydia lutjani clone ELO 16S ribosomal RNA gene, partial sequence
denovo1657	8	0.0296648	0	0	0	0	0.0296648	0	0	0	0	0	0	0	0	0	0	Bacteria	Proteobacteria	Betaproteobacteria	Burkholderiales	Oxalobacteraceae		denovo1657	KU382377	459	98.04	0	795	1778487	Oxalobacteraceae bacterium LSUCC0122	Oxalobacteraceae bacterium LSUCC0122 16S ribosomal RNA gene, partial sequence
denovo2261	8	0.0296648	0	0	0	0	0.0296648	0	0	0	0	0	0	0	0	0	0	Unassigned						denovo2261	AP014838	492	78.25	1e-68	270	114742	Pythium insidiosum	Pythium insidiosum mitochondrial DNA, complete genome
denovo1253	3	0.0295964	0	0	0	0	0	0	0	0.00495983	0	0.0246366	0	0	0	0	0	Archaea	Euryarchaeota	Halobacteria	Halobacteriales	Deep_Sea_Hydrothermal_Vent_Gp_6(DHVEG-6)	g	denovo1253	CP010425	333	82.88	2e-75	292	1579373	archaeon GW2011_AR15	Archaeon GW2011_AR15 genome
denovo2712	3	0.0295964	0	0	0	0	0	0	0	0.00495983	0	0.0246366	0	0	0	0	0	Bacteria	Proteobacteria	Gammaproteobacteria	Thiotrichales	Francisellaceae	Francisella	denovo2712	KF193948	412	99.51	0	749	1354975	Francisellaceae bacterium AM9	Francisellaceae bacterium AM9 16S ribosomal RNA gene, partial sequence
denovo2316	7	0.0295598	0	0	0	0	0.0185405	0.0110193	0	0	0	0	0	0	0	0	0	Bacteria	Firmicutes	Clostridia	Clostridiales	Lachnospiraceae	g	denovo2316	KX009913	466	97.21	0	787	1837324	N/A	Lachnospiraceae bacterium DW3 16S ribosomal RNA gene, partial sequence
denovo435	6	0.0294548	0	0	0	0	0.0074162	0.0220386	0	0	0	0	0	0	0	0	0	Eukaryota	Alveolata	Ciliophora	Conthreep	Oligohymenophorea		denovo435	KF256817	512	98.63	0	905	1348385	Cyclidium varibonneti	Cyclidium varibonneti isolate JJM2009121504 small subunit ribosomal RNA gene, partial sequence
denovo693	3	0.0293531	0	0	0	0	0	0	0	0	0	0	0	0	0.0210128	0.00834028	0	Bacteria	Proteobacteria	Gammaproteobacteria	Oceanospirillales	JL-ETNP-Y6	g	denovo693	CP006911	283	98.59	4e-137	497	1125411	Candidatus Thioglobus singularis PS1	Candidatus Thioglobus singularis PS1, complete genome
denovo1568	2	0.029274	0	0	0	0	0	0	0	0	0	0	0	0.029274	0	0	0	Bacteria	Bacteroidetes	Cytophagia	Cytophagales	Cytophagaceae	Flexibacter	denovo1568	NR_102950	424	97.88	0	728	880071	Flexibacter litoralis DSM 6794	Flexibacter litoralis strain DSM 6794 16S ribosomal RNA gene, complete sequence
denovo1247	2	0.029274	0	0	0	0	0	0	0	0	0	0	0	0.029274	0	0	0	Bacteria	Bacteroidetes	Cytophagia	Cytophagales	Flammeovirgaceae	Reichenbachiella	denovo1247	NR_074493	337	93.18	6e-136	494	643867	Marivirga tractuosa DSM 4126	Marivirga tractuosa strain DSM 4126 16S ribosomal RNA gene, complete sequence
denovo2067	2	0.029274	0	0	0	0	0	0	0	0	0	0	0	0.029274	0	0	0	Bacteria	Bacteroidetes	Cytophagia	Cytophagales	Flammeovirgaceae	Reichenbachiella	denovo2067	KU507204	440	93.18	3e-180	641	1817404	N/A	Roseivirga sp. GM-5 16S ribosomal RNA gene, partial sequence
denovo1482	2	0.029274	0	0	0	0	0	0	0	0	0	0	0	0.029274	0	0	0	Bacteria	Bacteroidetes	Flavobacteria	Flavobacteriales	Cryomorphaceae	Cryomorpha	denovo1482	NR_027184	305	95.08	5e-131	477	101383;203982	Cryomorpha ignava;cf. Cytophaga sp. MGP-14AN	Cryomorpha ignava strain QSSC1-22 16S ribosomal RNA gene, partial sequence
denovo1266	2	0.029274	0	0	0	0	0	0	0	0	0	0	0	0.029274	0	0	0	Bacteria	Bacteroidetes	Flavobacteria	Flavobacteriales	Cryomorphaceae	Fluviicola	denovo1266	KC582602	339	96.76	1e-157	566	1303911	Cryomorphaceae bacterium JNU-L074	Cryomorphaceae bacterium JNU-L074 16S ribosomal RNA gene, partial sequence
denovo2427	2	0.029274	0	0	0	0	0	0	0	0	0	0	0	0.029274	0	0	0	Bacteria	Bacteroidetes	Flavobacteria	Flavobacteriales	Cryomorphaceae	Fluviicola	denovo2427	KC582602	322	96.58	1e-147	532	1303911	Cryomorphaceae bacterium JNU-L074	Cryomorphaceae bacterium JNU-L074 16S ribosomal RNA gene, partial sequence
denovo802	2	0.029274	0	0	0	0	0	0	0	0	0	0	0	0.029274	0	0	0	Bacteria	Bacteroidetes	Flavobacteria	Flavobacteriales	Cryomorphaceae	NS7_marine_group	denovo802	KU726562	433	90.07	1e-154	556	1803916	Cryomorphaceae bacterium JZ3C34	Cryomorphaceae bacterium JZ3C34 16S ribosomal RNA gene, partial sequence
denovo1260	2	0.029274	0	0	0	0	0	0	0	0	0	0	0	0.029274	0	0	0	Bacteria	Bacteroidetes	Flavobacteria	Flavobacteriales	Cryomorphaceae	Owenweeksia	denovo1260	KC582602	318	92.77	3e-124	455	1303911	Cryomorphaceae bacterium JNU-L074	Cryomorphaceae bacterium JNU-L074 16S ribosomal RNA gene, partial sequence
denovo2112	2	0.029274	0	0	0	0	0	0	0	0	0	0	0	0.029274	0	0	0	Bacteria	Bacteroidetes	Flavobacteria	Flavobacteriales	Cryomorphaceae		denovo2112	FN662627	422	96.68	0	695	711369	CFB group bacterium epibiont of Rimicaris exoculata	CFB group bacterium epibiont of Rimicaris exoculata, South MAR individual 146624, clone SM146624_222
denovo845	2	0.029274	0	0	0	0	0	0	0	0	0	0	0	0.029274	0	0	0	Bacteria	Bacteroidetes	Flavobacteria	Flavobacteriales	Flavobacteriaceae	g	denovo845	AB557542	396	94.95	2e-171	612	754429	Gilvibacter sp. SZ-19	Gilvibacter sp. SZ-19 gene for 16S rRNA, partial sequence
denovo2608	2	0.029274	0	0	0	0	0	0	0	0	0	0	0	0.029274	0	0	0	Bacteria	Bacteroidetes	Flavobacteria	Flavobacteriales	Flavobacteriaceae	Gilvibacter	denovo2608	NR_041451	348	97.99	4e-168	601	379071	Gilvibacter sediminis	Gilvibacter sediminis strain Mok-1-36 16S ribosomal RNA gene, partial sequence
denovo1700	2	0.029274	0	0	0	0	0	0	0	0	0	0	0	0.029274	0	0	0	Bacteria	Bacteroidetes	Flavobacteria	Flavobacteriales	Flavobacteriaceae	Polaribacter	denovo1700	KM362898	397	95.97	9e-180	640	1571688	Polaribacter sp. R-3-R-5-1	Polaribacter sp. R-3-R-5-1 16S ribosomal RNA gene, partial sequence
denovo838	2	0.029274	0	0	0	0	0	0	0	0	0	0	0	0.029274	0	0	0	Bacteria	Bacteroidetes	Flavobacteria	Flavobacteriales	Flavobacteriaceae	Tenacibaculum	denovo838	NR_116269	316	93.99	6e-131	477	487320	Maritimimonas rapanae	Maritimimonas rapanae strain A31 16S ribosomal RNA gene, partial sequence
denovo403	2	0.029274	0	0	0	0	0	0	0	0	0	0	0	0.029274	0	0	0	Bacteria	Bacteroidetes	Flavobacteria	Flavobacteriales	Flavobacteriaceae		denovo403	NR_136819	312	97.76	2e-149	538	1639656	Flavobacteriaceae bacterium W-BA8	Lacinutrix undariae strain W-BA8 16S ribosomal RNA gene, partial sequence
denovo1211	2	0.029274	0	0	0	0	0	0	0	0	0	0	0	0.029274	0	0	0	Bacteria	Bacteroidetes	Flavobacteria	Flavobacteriales	Flavobacteriaceae		denovo1211	DQ660381	407	97.3	0	688	392716	Ulvibacter sp. AKS476	Ulvibacter sp. AKS476 16S ribosomal RNA gene, partial sequence
denovo2504	2	0.029274	0	0	0	0	0	0	0	0	0	0	0	0.029274	0	0	0	Bacteria	Bacteroidetes	Flavobacteria	Flavobacteriales	NS9_marine_group	g	denovo2504	AY344418	396	91.41	2e-150	542	1826778	N/A	Unidentified bacterium clone K2-30-6 16S ribosomal RNA gene, partial sequence
denovo2633	2	0.029274	0	0	0	0	0	0	0	0	0	0	0	0.029274	0	0	0	Bacteria	Bacteroidetes	Flavobacteria	Flavobacteriales	NS9_marine_group	g	denovo2633	FN662632	265	92.08	1e-97	366	711369	CFB group bacterium epibiont of Rimicaris exoculata	CFB group bacterium epibiont of Rimicaris exoculata, South MAR individual 146624, clone SM146624_257
denovo1282	2	0.029274	0	0	0	0	0	0	0	0	0	0	0	0.029274	0	0	0	Bacteria	Bacteroidetes	SB-1	o	f	g	denovo1282	NR_134164	322	93.48	6e-131	477	1168039	Bacteroidetes bacterium SS12	Saccharicrinis carchari strain SS12 16S ribosomal RNA, partial sequence
denovo277	2	0.029274	0	0	0	0	0	0	0	0	0	0	0	0.029274	0	0	0	Bacteria	Bacteroidetes	Sphingobacteriia	Sphingobacteriales	Chitinophagaceae	g	denovo277	NR_042235	400	84.75	1e-104	390	299567	Adhaeribacter aquaticus	Adhaeribacter aquaticus strain MBRG1.5 16S ribosomal RNA gene, complete sequence
denovo1181	2	0.029274	0	0	0	0	0	0	0	0	0	0	0	0.029274	0	0	0	Bacteria	Bacteroidetes	Sphingobacteriia	Sphingobacteriales	Chitinophagaceae	g	denovo1181	KF862488	373	88.74	1e-123	453	1441625	Hymenobacter sp. DG7A	Hymenobacter sp. DG7A 16S ribosomal RNA, partial sequence
denovo256	2	0.029274	0	0	0	0	0	0	0	0	0	0	0	0.029274	0	0	0	Bacteria	Bacteroidetes	Sphingobacteriia	Sphingobacteriales	Saprospiraceae	g	denovo256	EU371937	439	91.8	1e-169	606	70995	Lewinella cohaerens	Lewinella cohaerens 16S ribosomal RNA gene, partial sequence
denovo434	2	0.029274	0	0	0	0	0	0	0	0	0	0	0	0.029274	0	0	0	Bacteria	Bacteroidetes	Sphingobacteriia	Sphingobacteriales	Saprospiraceae	g	denovo434	AJ786328	330	93.03	6e-131	477	526865	Candidatus Haliscomenobacter calcifugiens	Candidatus Haliscomenobacter calcifugiens partial 16S rRNA gene, clone MS-uSonn1-G
denovo574	2	0.029274	0	0	0	0	0	0	0	0	0	0	0	0.029274	0	0	0	Bacteria	Bacteroidetes	Sphingobacteriia	Sphingobacteriales	Saprospiraceae	g	denovo574	NR_134132	315	91.75	1e-117	433	1524460	Saprospiraceae bacterium KD52	Phaeodactylibacter xiamenensis strain KD52 16S ribosomal RNA, partial sequence
denovo1729	2	0.029274	0	0	0	0	0	0	0	0	0	0	0	0.029274	0	0	0	Bacteria	Bacteroidetes	Sphingobacteriia	Sphingobacteriales	Saprospiraceae	g	denovo1729	JQ033988	328	92.38	2e-126	462	1133562	Haliscomenobacter sp. JJ019	Haliscomenobacter sp. JJ019 16S ribosomal RNA gene, partial sequence
denovo224	2	0.029274	0	0	0	0	0	0	0	0	0	0	0	0.029274	0	0	0	Bacteria	Bacteroidetes	Sphingobacteriia	Sphingobacteriales	Saprospiraceae	Lewinella	denovo224	KP174653	440	91.82	8e-171	610	1632379	bacterium YC-LK-LKJ25	Bacterium YC-LK-LKJ25 16S ribosomal RNA gene, partial sequence
denovo2749	2	0.029274	0	0	0	0	0	0	0	0	0	0	0	0.029274	0	0	0	Bacteria	Bacteroidetes	Sphingobacteriia	Sphingobacteriales	Saprospiraceae	Lewinella	denovo2749	JQ661170	391	96.68	0	647	478744	Lewinella agarilytica	Lewinella agarilytica strain p2 16S ribosomal RNA gene, partial sequence
denovo1858	2	0.029274	0	0	0	0	0	0	0	0	0	0	0	0.029274	0	0	0	Bacteria	Bacteroidetes	Sphingobacteriia	Sphingobacteriales	Saprospiraceae		denovo1858	EU371937	343	90.09	1e-117	433	70995	Lewinella cohaerens	Lewinella cohaerens 16S ribosomal RNA gene, partial sequence
denovo2779	2	0.029274	0	0	0	0	0	0	0	0	0	0	0	0.029274	0	0	0	Bacteria	Candidate_division_OP3	c	o	f	g	denovo2779	KU258274	292	82.19	9e-59	237	42253	Nitrospira moscoviensis	Nitrospira moscoviensis strain BL23 16S ribosomal RNA gene, partial sequence
denovo497	2	0.029274	0	0	0	0	0	0	0	0	0	0	0	0.029274	0	0	0	Bacteria	Cyanobacteria	Chloroplast	Chloroplast	Chloroplast	Chloroplast	denovo497	HM213599	308	97.4	7e-145	523	139273	Elphidium williamsoni	Elphidium williamsoni isolate C5.29 small subunit ribosomal RNA (SSU) gene, partial sequence; plastid
denovo544	2	0.029274	0	0	0	0	0	0	0	0	0	0	0	0.029274	0	0	0	Bacteria	Cyanobacteria	Chloroplast	Chloroplast	Chloroplast	Chloroplast	denovo544	X14873	328	98.17	9e-159	569	2885	Pylaiella littoralis	Pylaiella littoralis plastid DNA for 16S ribosomal RNA
denovo649	2	0.029274	0	0	0	0	0	0	0	0	0	0	0	0.029274	0	0	0	Bacteria	Cyanobacteria	Chloroplast	Chloroplast	Chloroplast	Chloroplast	denovo649	AF277553	321	95.64	6e-141	510	131224	diatom sp. McMurdo.54	Diatom sp. McMurdo.54 16S ribosomal RNA gene, partial sequence
denovo1720	2	0.029274	0	0	0	0	0	0	0	0	0	0	0	0.029274	0	0	0	Bacteria	Cyanobacteria	Chloroplast	Chloroplast	Chloroplast	Chloroplast	denovo1720	KT266789	370	98.65	0	654	60925	Porphyra pulchra	Porphyra pulchra plastid, complete genome
denovo580	2	0.029274	0	0	0	0	0	0	0	0	0	0	0	0.029274	0	0	0	Bacteria	Cyanobacteria	ML635J-21	o	f	g	denovo580	HQ847561	313	93.93	7e-130	473	1049029	Scytonematopsis contorta HA4292-MV4	Scytonematopsis contorta HA4292-MV4 clone B2 + p4 16S ribosomal RNA gene, partial sequence; 16S-23S ribosomal RNA intergenic spacer, complete sequence; and 23S ribosomal RNA gene, partial sequence
denovo1117	2	0.029274	0	0	0	0	0	0	0	0	0	0	0	0.029274	0	0	0	Bacteria	Firmicutes	Clostridia	Clostridiales	Clostridiaceae	Clostridium	denovo1117	KJ950289	442	98.64	0	780	1550	Clostridium subterminale	Clostridium subterminale strain Cas19 16S ribosomal RNA gene, partial sequence
denovo736	2	0.029274	0	0	0	0	0	0	0	0	0	0	0	0.029274	0	0	0	Bacteria	Firmicutes	Clostridia	Clostridiales	Family_XI_Incertae_Sedis	Tissierella	denovo736	NR_117377	347	94.52	1e-148	536	79681	Tissierella creatinophila	Tissierella creatinophila strain DSM 6911 16S ribosomal RNA gene, partial sequence
denovo708	2	0.029274	0	0	0	0	0	0	0	0	0	0	0	0.029274	0	0	0	Bacteria	Firmicutes	Clostridia	Clostridiales	Ruminococcaceae	g	denovo708	GU324404	367	95.91	6e-166	593	877428	rumen bacterium NK4A214	Rumen bacterium NK4A214 16S ribosomal RNA gene, partial sequence
denovo1468	2	0.029274	0	0	0	0	0	0	0	0	0	0	0	0.029274	0	0	0	Bacteria	Lentisphaerae	Lentisphaeria	Lentisphaerales	Lentisphaeraceae	Lentisphaera	denovo1468	DQ903989	319	92.48	3e-124	455	410801	Cytophaga sp. PRPR22	Cytophaga sp. PRPR22 16S ribosomal RNA gene, partial sequence
denovo2111	2	0.029274	0	0	0	0	0	0	0	0	0	0	0	0.029274	0	0	0	Bacteria	Proteobacteria	Alphaproteobacteria	Rhizobiales	Phyllobacteriaceae	Ahrensia	denovo2111	AB506682	321	92.83	6e-126	460	650059	endosymbiont of Acanthamoeba sp. S40	Endosymbiont of Acanthamoeba sp. S40 gene for 16S rRNA, partial sequence
denovo1152	2	0.029274	0	0	0	0	0	0	0	0	0	0	0	0.029274	0	0	0	Bacteria	Proteobacteria	Alphaproteobacteria	Rhodobacterales	Rhodobacteraceae		denovo1152	CP012160	279	96.77	1e-126	462	1458307	Octadecabacter sp. SB1	Octadecabacter temperatus strain SB1, complete genome
denovo2113	2	0.029274	0	0	0	0	0	0	0	0	0	0	0	0.029274	0	0	0	Bacteria	Proteobacteria	Alphaproteobacteria	Rhodobacterales	Rhodobacteraceae		denovo2113	JQ799974	288	97.92	5e-136	494	1180515	Sulfitobacter sp. FS12-4	Sulfitobacter sp. FS12-4 16S ribosomal RNA gene, partial sequence
denovo2188	2	0.029274	0	0	0	0	0	0	0	0	0	0	0	0.029274	0	0	0	Bacteria	Proteobacteria	Alphaproteobacteria	Rhodobacterales	Rhodobacteraceae		denovo2188	AM945591	245	99.59	1e-121	446	510388	Rhodobacteraceae bacterium MOLA 361	Rhodobacteraceae bacterium MOLA 361 partial 16S rRNA gene, culture collection MOLA:361
denovo2426	2	0.029274	0	0	0	0	0	0	0	0	0	0	0	0.029274	0	0	0	Bacteria	Proteobacteria	Alphaproteobacteria	Rhodobacterales	Rhodobacteraceae		denovo2426	KM268070	329	98.18	9e-159	569	1537251	Sulfitobacter sp. A12	Sulfitobacter sp. A12 16S ribosomal RNA gene, partial sequence
denovo2290	2	0.029274	0	0	0	0	0	0	0	0	0	0	0	0.029274	0	0	0	Bacteria	Proteobacteria	Gammaproteobacteria	Alteromonadales	Alteromonadaceae	Aestuariibacter	denovo2290	KP174547	341	97.07	7e-160	573	1632538	bacterium YC-ZSS-LKJ144	Bacterium YC-ZSS-LKJ144 16S ribosomal RNA gene, partial sequence
denovo1196	2	0.029274	0	0	0	0	0	0	0	0	0	0	0	0.029274	0	0	0	Bacteria	Proteobacteria	Gammaproteobacteria	Alteromonadales	Alteromonadaceae	Simiduia	denovo1196	NR_043223	402	94.28	2e-171	612	306546	Marinimicrobium agarilyticum	Marinimicrobium agarilyticum strain M18 16S ribosomal RNA gene, partial sequence
denovo1458	2	0.029274	0	0	0	0	0	0	0	0	0	0	0	0.029274	0	0	0	Bacteria	Proteobacteria	Gammaproteobacteria	Alteromonadales	Alteromonadaceae		denovo1458	AY386335	317	98.42	2e-154	555	314287	gamma proteobacterium HTCC2207	Marine gamma proteobacterium HTCC2207 16S ribosomal RNA gene, partial sequence
denovo2764	2	0.029274	0	0	0	0	0	0	0	0	0	0	0	0.029274	0	0	0	Bacteria	Proteobacteria	Gammaproteobacteria	BD7-8_marine_group	f	g	denovo2764	AJ620499	315	99.05	1e-157	566	260706	Olavius ilvae Gamma 3 endosymbiont	Olavius ilvae Gamma 3 endosymbiont 16S rRNA gene, clone OilvEIV1jw2-13
denovo827	2	0.029274	0	0	0	0	0	0	0	0	0	0	0	0.029274	0	0	0	Bacteria	Proteobacteria	Gammaproteobacteria	Chromatiales	Granulosicoccaceae	Granulosicoccus	denovo827	KF365480	439	96.36	0	717	1354763	Granulosicoccus sp. FI 3-9	Granulosicoccus sp. FI 3-9 16S ribosomal RNA gene, partial sequence
denovo1246	2	0.029274	0	0	0	0	0	0	0	0	0	0	0	0.029274	0	0	0	Bacteria	Proteobacteria	Gammaproteobacteria	Oceanospirillales	Oceanospirillaceae	Pseudospirillum	denovo1246	KF365468	343	90.09	1e-118	436	1354767	Polaribacter sp. 5D	Polaribacter sp. 5D 16S ribosomal RNA gene, partial sequence
denovo1124	2	0.029274	0	0	0	0	0	0	0	0	0	0	0	0.029274	0	0	0	Bacteria	Proteobacteria	Gammaproteobacteria	Order_Incertae_Sedis	Family_Incertae_Sedis	Marinicella	denovo1124	KU647740	314	99.36	3e-158	568	1792834	N/A	Marinicella sp. F2 16S ribosomal RNA gene, partial sequence
denovo2602	2	0.029274	0	0	0	0	0	0	0	0	0	0	0	0.029274	0	0	0	Bacteria	Proteobacteria	Gammaproteobacteria	Thiotrichales	Thiotrichaceae	Leucothrix	denovo2602	KJ160496	427	91.1	2e-157	566	1481894	Leucothrix sp. IMCC9719	Leucothrix sp. IMCC9719 16S ribosomal RNA gene, partial sequence
denovo2634	2	0.029274	0	0	0	0	0	0	0	0	0	0	0	0.029274	0	0	0	Eukaryota	Alveolata	Ciliophora	Conthreep	Nassophorea		denovo2634	FJ008926	389	98.2	0	676	592142	Zosterodasys agamalievi	Zosterodasys agamalievi small subunit ribosomal RNA gene, partial sequence
denovo304	2	0.029274	0	0	0	0	0	0	0	0	0	0	0	0.029274	0	0	0	Eukaryota	Alveolata	Ciliophora	Conthreep	Oligohymenophorea		denovo304	JX914665	375	94.93	4e-163	584	282688	Philasterides dicentrarchi	Philasterides dicentrarchi strain I1 18S ribosomal RNA gene, complete sequence
denovo903	2	0.029274	0	0	0	0	0	0	0	0	0	0	0	0.029274	0	0	0	Eukaryota	Alveolata	Ciliophora	Conthreep	Phyllopharyngea	Hartmannula	denovo903	FJ868204	405	94.32	5e-172	614	1071508	Heterohartmannula fangi	Heterohartmannula fangi isolate CFL08120901 small subunit ribosomal RNA gene, partial sequence
denovo1360	2	0.029274	0	0	0	0	0	0	0	0	0	0	0	0.029274	0	0	0	Eukaryota	Alveolata	Ciliophora	Spirotrichea	Hypotrichia		denovo1360	FJ008721	329	97.26	2e-155	558	761018	Epiclintes auricularis auricularis	Epiclintes auricularis auricularis small subunit ribosomal RNA gene, complete sequence
denovo322	2	0.029274	0	0	0	0	0	0	0	0	0	0	0	0.029274	0	0	0	Eukaryota	Alveolata	Protalveolata	Syndiniales	Syndiniales Group II		denovo322	KF791348	337	95.55	3e-149	538	1453980	Amoebophrya sp. ex Cochlodinium polykrikoides	Amoebophrya sp. ex Cochlodinium polykrikoides isolate Namhae small subunit ribosomal RNA gene, partial sequence
denovo2647	2	0.029274	0	0	0	0	0	0	0	0	0	0	0	0.029274	0	0	0	Eukaryota	Centrohelida					denovo2647	JN974020	346	88.44	2e-111	412	64623	Mucor indicus	Mucor indicus strain ss6 18S ribosomal RNA gene, partial sequence
denovo43	2	0.029274	0	0	0	0	0	0	0	0	0	0	0	0.029274	0	0	0	Eukaryota	Metazoa	Arthropoda	Maxillopoda			denovo43	GU969212	321	97.2	5e-151	544	163466	Euterpina acutifrons	Euterpina acutifrons 18S ribosomal RNA gene, partial sequence
denovo2132	2	0.029274	0	0	0	0	0	0	0	0	0	0	0	0.029274	0	0	0	Eukaryota	Rhizaria	Cercozoa	Silicofilosea	Euglyphida	Paulinella	denovo2132	AY268040	471	92.36	0	658	240571	Allas sp. JJP-2003	Allas sp. JJP-2003 small subunit ribosomal RNA gene, partial sequence
denovo709	2	0.029274	0	0	0	0	0	0	0	0	0	0	0	0.029274	0	0	0	Eukaryota	Rhizaria	Cercozoa	Silicofilosea	Thaumatomonadida	CCW52	denovo709	KC243116	382	99.48	0	693	1276138	Thaumatomastigidae sp. 1 JMS-2012	Thaumatomastigidae sp. 1 JMS-2012 18S ribosomal RNA gene, partial sequence
denovo2266	2	0.029274	0	0	0	0	0	0	0	0	0	0	0	0.029274	0	0	0	Eukaryota	Rhizaria	Cercozoa				denovo2266	FJ824128	366	95.63	1e-163	586	629762	Cercozoa sp. CC-2009d	Cercozoa sp. CC-2009d small subunit ribosomal RNA gene, partial sequence
denovo1057	2	0.029274	0	0	0	0	0	0	0	0	0	0	0	0.029274	0	0	0	Eukaryota	Stramenopiles	Diatomea	ME-Euk-FW10			denovo1057	FJ824128	442	93.21	0	645	629762	Cercozoa sp. CC-2009d	Cercozoa sp. CC-2009d small subunit ribosomal RNA gene, partial sequence
denovo2033	2	0.029274	0	0	0	0	0	0	0	0	0	0	0	0.029274	0	0	0	Eukaryota	Stramenopiles	Diatomea	ME-Euk-FW10			denovo2033	JQ003922	416	99.04	0	743	184062	Euplotes nobilii	Euplotes nobilii strain 1QN1 18S ribosomal RNA gene, partial sequence; macronuclear
denovo428	2	0.029274	0	0	0	0	0	0	0	0	0	0	0	0.029274	0	0	0	Unassigned						denovo428	AM056027	448	82.59	1e-103	387	339169	planctomycete A-2	planctomycete A-2 partial 16S rRNA gene, isolate A-2
denovo475	2	0.029274	0	0	0	0	0	0	0	0	0	0	0	0.029274	0	0	0	Unassigned						denovo475	KF738139	145	82.76	3e-25	126	70186	Spongospora subterranea	Spongospora subterranea mitochondrion, complete genome
denovo648	2	0.029274	0	0	0	0	0	0	0	0	0	0	0	0.029274	0	0	0	Unassigned						denovo648	AB546637	86	93.02	9e-25	124	2829	Heterosigma akashiwo	Heterosigma akashiwo mitochondrial DNA, complete genome, strain: Y
denovo2167	2	0.029274	0	0	0	0	0	0	0	0	0	0	0	0.029274	0	0	0	Unassigned						denovo2167	NR_109737	358	89.39	5e-122	448	1329800	Arenicella sp. KMM 6208	Arenicella chitinivorans strain KMM 6208 16S ribosomal RNA gene, partial sequence
denovo2299	2	0.029274	0	0	0	0	0	0	0	0	0	0	0	0.029274	0	0	0	Unassigned						denovo2299	JQ661170	426	89.67	1e-148	536	478744	Lewinella agarilytica	Lewinella agarilytica strain p2 16S ribosomal RNA gene, partial sequence
denovo2710	2	0.029274	0	0	0	0	0	0	0	0	0	0	0	0.029274	0	0	0	Unassigned						denovo2710	KF586333	184	83.7	3e-39	172	211463	Ploeotia costata	Ploeotia costata isolate Brackish 18S ribosomal RNA gene, partial sequence
denovo535	7	0.0290809	0.0138381	0	0	0.0152427	0	0	0	0	0	0	0	0	0	0	0	Bacteria	Actinobacteria	Actinobacteria	Micrococcales	Microbacteriaceae	g	denovo535	AB545757	324	100	1e-167	599	717421	Microbacteriaceae bacterium Gu-R-23	Microbacteriaceae bacterium Gu-R-23 gene for 16S ribosomal RNA, partial sequence
denovo669	7	0.0290809	0.0138381	0	0	0.0152427	0	0	0	0	0	0	0	0	0	0	0	Bacteria	Candidate_division_TM7	c	o	f	g	denovo669	EF606683	460	91.52	3e-175	625	1826778	N/A	Unidentified bacterium clone 4_L1_BULK_SP6 16S ribosomal RNA gene, partial sequence
denovo1364	3	0.0289989	0	0	0	0	0	0	0	0	0	0.0123183	0	0	0	0.0166806	0	Bacteria	Proteobacteria	Alphaproteobacteria	Rhodospirillales	Rhodospirillaceae	g	denovo1364	KR919608	329	93.62	7e-135	490	1662421	Kordiimonas sp. M41	Kordiimonas sp. M41 16S ribosomal RNA gene, partial sequence
denovo2691	3	0.0287061	0	0.0187864	0	0	0	0	0	0.00991965	0	0	0	0	0	0	0	Bacteria	Actinobacteria	Coriobacteriia	Coriobacteriales	Coriobacteriaceae	Collinsella	denovo2691	AB031060	309	97.41	2e-145	525	147206	Collinsella stercoris	Collinsella sp. RCA55-34 gene for 16S rRNA
denovo2555	9	0.0286705	0.0138381	0	0	0	0.0148324	0	0	0	0	0	0	0	0	0	0	Bacteria	Proteobacteria	Deltaproteobacteria	Myxococcales	0319-6G20	g	denovo2555	FJ662595	317	88.33	7e-100	374	1826778	N/A	Unidentified bacterium clone panc1-17 16S ribosomal RNA gene, partial sequence
denovo452	10	0.0286168	0.0249087	0	0	0	0.0037081	0	0	0	0	0	0	0	0	0	0	Bacteria	Actinobacteria	Actinobacteria	Micrococcales	Microbacteriaceae		denovo452	KR072557	466	98.71	0	826	1718787	Glaciihabitans sp. B685-3	Glaciihabitans sp. B685-3 16S ribosomal RNA gene, partial sequence
denovo494	10	0.0286168	0.0249087	0	0	0	0.0037081	0	0	0	0	0	0	0	0	0	0	Bacteria	Candidate_division_TM7	c	o	f	g	denovo494	EF606654	480	97.29	0	811	1826778	N/A	Unidentified bacterium clone 11_L2__BULK_SP6 16S ribosomal RNA gene, partial sequence
denovo2246	10	0.0286168	0.0249087	0	0	0	0.0037081	0	0	0	0	0	0	0	0	0	0	Bacteria	Proteobacteria	Betaproteobacteria	Burkholderiales	Burkholderiaceae	Polynucleobacter	denovo2246	LC132856	351	96.58	2e-160	575	576611	Polynucleobacter necessarius subsp. asymbioticus	Polynucleobacter necessarius subsp. asymbioticus gene for 16S ribosomal RNA, partial sequence, strain: ICHIF20
denovo2231	3	0.028473	0	0	0	0	0	0	0	0	0	0	0	0	0	0.0166806	0.0117925	Bacteria	Proteobacteria	Alphaproteobacteria	Rhodobacterales	Rhodobacteraceae	g	denovo2231	NR_134141	244	99.18	5e-120	440	1470563	Rhodobacteraceae bacterium YSS-7	Pseudopelagicola gijangensis strain YSS-7 16S ribosomal RNA, partial sequence
denovo1576	5	0.0283994	0.00553526	0	0	0.0228641	0	0	0	0	0	0	0	0	0	0	0	Bacteria	Candidate_division_OP11	c	o	f	g	denovo1576	KR072558	338	76.04	2e-31	147	1718785	Arcticibacter sp. N1999-1	Arcticibacter sp. N1999-1 16S ribosomal RNA gene, partial sequence
denovo1973	5	0.0283994	0.00553526	0	0	0.0228641	0	0	0	0	0	0	0	0	0	0	0	Bacteria	Proteobacteria	Gammaproteobacteria	Legionellales	Coxiellaceae	Aquicella	denovo1973	NR_025763	471	95.75	0	756	254246	Aquicella lusitana	Aquicella lusitana strain SGT-39 16S ribosomal RNA gene, partial sequence
denovo2554	4	0.0283214	0	0	0	0	0	0.0165289	0	0	0	0	0	0	0	0	0.0117925	Bacteria	Cyanobacteria	Chloroplast	Chloroplast	Chloroplast	Chloroplast	denovo2554	KJ958481	203	98.52	5e-95	357	1549164	Cyclotella sp. WC03_2	Cyclotella sp. WC03_2 chloroplast, complete genome
denovo1	6	0.0281942	0.00553526	0	0	0.0152427	0.0074162	0	0	0	0	0	0	0	0	0	0	Bacteria	Actinobacteria	Actinobacteria	Micrococcales	Microbacteriaceae		denovo1	KU560414	356	98.03	1e-173	619	1789367	Microcella sp. MCCC 1A10743	Microcella sp. MCCC 1A10743 16S ribosomal RNA gene, partial sequence
denovo965	3	0.0280892	0	0	0	0	0	0	0	0.00495983	0	0	0.0231294	0	0	0	0	Bacteria	Actinobacteria	Acidimicrobiia	Acidimicrobiales	Acidimicrobiaceae	g	denovo965	NR_112713	319	91.85	3e-119	438	1313171	Ilumatobacter nonamiensis YM16-303	Ilumatobacter nonamiensis strain YM16-303 16S ribosomal RNA gene, partial sequence
denovo254	4	0.0280298	0.00553526	0.0187864	0	0	0.0037081	0	0	0	0	0	0	0	0	0	0	Bacteria	Proteobacteria	Betaproteobacteria	Burkholderiales			denovo254	KR085770	500	96.6	0	828	758826	Acidovorax radicis	Acidovorax radicis strain IHBB 9395 16S ribosomal RNA gene, partial sequence
denovo592	5	0.0278049	0	0	0	0	0.0111243	0	0	0	0	0	0	0	0	0.0166806	0	Bacteria	Proteobacteria	Gammaproteobacteria	Vibrionales	Vibrionaceae	Vibrio	denovo592	KT023540	346	98.84	4e-172	614	29497	Vibrio splendidus	Vibrio splendidus strain HZN-26 16S ribosomal RNA gene, partial sequence
denovo948	8	0.0277839	0.00553526	0	0	0	0.0222486	0	0	0	0	0	0	0	0	0	0	Bacteria	Actinobacteria	Actinobacteria	Micrococcales	Microbacteriaceae	Pseudoclavibacter	denovo948	AJ565418	296	98.65	7e-145	523	232538	actinobacterium MWH-NPG1	Actinobacterium MWH-NPG1 partial 16S rRNA gene, isolate MWH-NPG1
denovo1295	8	0.0277839	0.00553526	0	0	0	0.0222486	0	0	0	0	0	0	0	0	0	0	Bacteria	Proteobacteria	Betaproteobacteria	Burkholderiales	Oxalobacteraceae	Undibacterium	denovo1295	KM187562	471	99.58	0	859	1556734	Oxalobacteraceae bacterium HP9R	Oxalobacteraceae bacterium HP9R 16S ribosomal RNA gene, partial sequence
denovo864	7	0.0277582	0	0	0	0	0.0222486	0.00550964	0	0	0	0	0	0	0	0	0	Eukaryota	Fungi	Blastocladiomycota				denovo864	KJ563218	513	91.23	0	688	1500003	Paraphysoderma sedebokerense	Paraphysoderma sedebokerense isolate FD61 18S ribosomal RNA gene, partial sequence
denovo743	7	0.0276788	0.00553526	0	0	0	0.0111243	0.0110193	0	0	0	0	0	0	0	0	0	Bacteria	Bacteroidetes	Sphingobacteriia	Sphingobacteriales	Chitinophagaceae	g	denovo743	KT957307	358	93.58	1e-147	532	1745999	Chitinophagaceae bacterium BLB-2F4-1	Chitinophagaceae bacterium BLB-2F4-1 16S ribosomal RNA gene, partial sequence
denovo960	10	0.0276763	0.0276763	0	0	0	0	0	0	0	0	0	0	0	0	0	0	Bacteria	Candidate_division_TM7	c	o	f	g	denovo960	U68600	351	88.6	3e-114	422	1826778	N/A	Unidentified eubacterium from the Amazon 16S ribosomal RNA gene, partial sequence
denovo701	10	0.0276763	0.0276763	0	0	0	0	0	0	0	0	0	0	0	0	0	0	Unassigned						denovo701	HQ686082	488	84.02	9e-126	460	985252	Nitrospira sp. Ecomares 2.1	Nitrospira sp. Ecomares 2.1 16S ribosomal RNA gene, partial sequence
denovo2052	10	0.0276763	0.0276763	0	0	0	0	0	0	0	0	0	0	0	0	0	0	Unassigned						denovo2052	EF220500	494	82.19	3e-111	412	1826778	N/A	Uncultured bacterium clone Fl-1F_D06 16S ribosomal RNA gene, partial sequence
denovo508	6	0.0276532	0	0	0	0	0.0111243	0.0165289	0	0	0	0	0	0	0	0	0	Bacteria	Cyanobacteria	Chloroplast	Chloroplast	Chloroplast	Chloroplast	denovo508	KT199249	342	96.78	3e-159	571	31300	Mychonastes homosphaera	Mychonastes homosphaera strain CAUP H6502 chloroplast, complete genome
denovo578	6	0.0276532	0	0	0	0	0.0111243	0.0165289	0	0	0	0	0	0	0	0	0	Eukaryota	Stramenopiles	Chrysophyceae	Ochromonadales	Paraphysomonas		denovo578	JQ967330	515	98.06	0	896	1276068	Paraphysomonas sp. 22 JMS-2012	Paraphysomonas sp. 22 JMS-2012 18S ribosomal RNA gene, partial sequence
denovo225	3	0.027187	0	0	0	0	0	0	0	0	0	0	0	0	0.0105064	0.0166806	0	Bacteria	Bacteroidetes	Flavobacteria	Flavobacteriales	Flavobacteriaceae	NS4_marine_group	denovo225	FJ889648	315	96.19	4e-142	514	641785	Subsaxibacter sp. ZS4-19	Subsaxibacter sp. ZS4-19 16S ribosomal RNA gene, partial sequence
denovo1734	3	0.027187	0	0	0	0	0	0	0	0	0	0	0	0	0.0105064	0.0166806	0	Bacteria	Deferribacteres	Deferribacteres	Deferribacterales	SAR406_clade(Marine_group_A)	g	denovo1734	AF424321	308	91.88	3e-114	422	1826778	N/A	Unidentified bacterium MERTZ_21CM_187 16S ribosomal RNA gene, partial sequence
denovo161	2	0.0269553	0	0	0	0	0	0	0	0	0	0.0123183	0	0.014637	0	0	0	Bacteria	Proteobacteria	Gammaproteobacteria				denovo161	GU975828	278	92.09	2e-105	392	756463	Catenovulum sp. X3	Catenovulum sp. X3 16S ribosomal RNA gene, partial sequence
denovo2528	3	0.0269551	0	0	0.0195389	0	0.0074162	0	0	0	0	0	0	0	0	0	0	Bacteria	Firmicutes	Bacilli	Bacillales	Staphylococcaceae	Macrococcus	denovo2528	KU255033	446	99.1	0	798	69966	Macrococcus caseolyticus	Macrococcus caseolyticus strain LIPOA/UEL_82 16S ribosomal RNA gene, partial sequence
denovo1980	3	0.0269551	0	0	0.0195389	0	0.0074162	0	0	0	0	0	0	0	0	0	0	Bacteria	Proteobacteria	Betaproteobacteria	Burkholderiales			denovo1980	KM365439	255	96.86	2e-115	425	1572317	Paucibacter sp. CH	Paucibacter sp. CH 16S ribosomal RNA gene, partial sequence
denovo1008	4	0.0265722	0	0	0	0.0228641	0.0037081	0	0	0	0	0	0	0	0	0	0	Eukaryota	Alveolata	Ciliophora	Spirotrichea	Hypotrichia		denovo1008	LN869995	323	96.59	2e-146	529	1683247	Halteria sp. bLaN2	Halteria sp. bLaN2 partial 18S rRNA gene, isolate bLaN2 Halteria-like ciliate
denovo820	2	0.0264295	0	0	0	0	0	0	0	0	0	0	0	0.014637	0	0	0.0117925	Bacteria	Cyanobacteria	Chloroplast	Chloroplast	Chloroplast	Chloroplast	denovo820	FJ002235	394	96.7	0	651	265534	Synedra hyperborea	Synedra hyperborea isolate C44 16S ribosomal RNA gene, partial sequence; chloroplast
denovo2703	5	0.026367	0	0	0	0.0152427	0.0111243	0	0	0	0	0	0	0	0	0	0	Bacteria	Chlorobi	Ignavibacteria	Ignavibacteriales	PHOS-HE36	g	denovo2703	KP174519	318	99.37	5e-161	577	1632611	bacterium YC-ZSS-LKJ31	Bacterium YC-ZSS-LKJ31 16S ribosomal RNA gene, partial sequence
denovo113	6	0.0263133	0.0110705	0	0	0.0152427	0	0	0	0	0	0	0	0	0	0	0	Bacteria	Firmicutes	Clostridia	Clostridiales	Ruminococcaceae	Anaerotruncus	denovo113	EU815226	473	95.14	0	743	545498	Anaerotruncus sp. NML 070203	Anaerotruncus sp. NML 070203 16S ribosomal RNA gene, partial sequence
denovo1983	6	0.0263133	0.0110705	0	0	0.0152427	0	0	0	0	0	0	0	0	0	0	0	Bacteria	Proteobacteria	Betaproteobacteria	Burkholderiales	Burkholderiaceae	Polynucleobacter	denovo1983	LC132856	399	96.24	0	652	576611	Polynucleobacter necessarius subsp. asymbioticus	Polynucleobacter necessarius subsp. asymbioticus gene for 16S ribosomal RNA, partial sequence, strain: ICHIF20
denovo2240	2	0.0262017	0	0	0	0	0	0	0	0	0	0	0.0115647	0.014637	0	0	0	Bacteria	Proteobacteria	Alphaproteobacteria	Rhodobacterales	Rhodobacteraceae	Roseobacter_clade_NAC11-7_lineage	denovo2240	U63548	314	96.5	5e-141	510	50275	Ophiopholis aculeata symbiont	Ophiopholis aculeata symbiont 16s ribosomal RNA gene, partial sequence
denovo478	2	0.0262017	0	0	0	0	0	0	0	0	0	0	0.0115647	0.014637	0	0	0	Bacteria	Proteobacteria	Gammaproteobacteria	Alteromonadales	Alteromonadaceae	Glaciecola	denovo478	NR_118469	400	96.25	0	654	1235557	Glaciecola sp. GGW-M5	Glaciecola aquimarina strain GGW-M5 16S ribosomal RNA gene, partial sequence
denovo1051	2	0.0262017	0	0	0	0	0	0	0	0	0	0	0.0115647	0.014637	0	0	0	Unassigned						denovo1051	KF649305	312	97.12	2e-145	525	2822	Palmaria palmata	Palmaria palmata mitochondrion, complete genome
denovo1222	2	0.0260485	0	0	0	0	0	0	0	0	0.0260485	0	0	0	0	0	0	Bacteria	Bacteroidetes	Flavobacteria	Flavobacteriales	Cryomorphaceae	Crocinitomix	denovo1222	AB681013	433	97.92	0	747	184607	Crocinitomix catalasitica	Crocinitomix catalasitica gene for 16S rRNA, partial sequence, strain: NBRC 15977
denovo2031	2	0.0260485	0	0	0	0	0	0	0	0	0.0260485	0	0	0	0	0	0	Bacteria	Bacteroidetes	Flavobacteria	Flavobacteriales	Cryomorphaceae	Fluviicola	denovo2031	NR_074547	329	97.57	4e-157	564	191579	Fluviicola taffensis	Fluviicola taffensis strain DSM 16823 16S ribosomal RNA gene, complete sequence
denovo220	2	0.0260485	0	0	0	0	0	0	0	0	0.0260485	0	0	0	0	0	0	Bacteria	Bacteroidetes	Flavobacteria	Flavobacteriales	Flavobacteriaceae	Flavobacterium	denovo220	KJ957195	413	97.82	0	710	1544455	Flavobacterium sp. EC11	Flavobacterium sp. EC11 16S ribosomal RNA gene, partial sequence
denovo1442	2	0.0260485	0	0	0	0	0	0	0	0	0.0260485	0	0	0	0	0	0	Bacteria	Bacteroidetes	Sphingobacteriia	Sphingobacteriales	Chitinophagaceae	g	denovo1442	EF606550	354	97.46	1e-168	603	1826778	N/A	Unidentified bacterium clone 14_H1__BULK_T7s 16S ribosomal RNA gene, partial sequence
[truncated: 1,384 more rows]
