# Supplementary material for: Microbial communities of aquatic environments on Heard Island characterized by pyrotag sequencing and environmental data
Source: Sci Rep. 2017 Mar 14;7:44480. doi: 10.1038/srep44480 (PMC5349573; doi:10.1038/srep44480)
Supplement: Supplementary Table S5 and S6 [file srep44480-s3.xls]

## Sheet: Table S5
Validation of primer pair against Bacteria, Archaea and Eucaryota
The original description of primers 926F and 1392R in Lane (1991) reported they target “most eubacteria, eukaryotes and archaebacteria”.
With the addition of wobble base R (A or G) in the 17th position of 926F to form primer 926wF, this primer’s range is extended to an even
broader range of organisms. To confirm the phylogenetic breadth of our primer set, we used the TestPrime feature available at
https://www.arb-silva.de/search/testprime/ (Klindworth et. al., 2013) with the curated SILVA RefNR
SSU rRNA gene dataset. This dataset contained 518817 sequences (accessed 12th Oct 2016) which span the SSU rRNA gene V6-V8 region
targeted by 926wF and 1392R. With the strictest stringency setting (zero bases primer mismatch allowed), TestPrime’s in silico PCR calculated
400396 of these sequences could be amplified (77.2%). A more realistic simulation of PCR behavior is to allow one mismatch in each primer as
long as the 5 bases at the 3’ end are an exact match. Using these settings the total coverage was 439514/518817 sequences (84.7%).
A full list of the sequences in the SILVA RefNR database allocated to each SILVA taxonomic rank (up to 6 ranks for Archaea and Bacteria: domain,
phylum, class, order, family and genus; up to 15 levels for Eucaryota, see Yilmaz et al 2013 for further details) and their coverage is generated by TestPrime.
The proportion of SILVA taxonomic groups for which at least one member organism could be amplified by primers 926wF-1392R was 88% or greater
for each of the three domains for ranks 3 to 6. A summary of details for each domain is presented in Table S5, and full data in Table S6.
Table S5: Overview of coverage of the curated SILVA RefNR dataset by the primer pair 926wF and 1392R.
	Total	Eligible*	% Eligible		Matches	Mismatches	Coverage		Propotion of taxa** matched when grouped at
	Seq	Seq							3rd rank (~Class)		4th rank (~Order)		5th rank (~Family)		6th rank (~Genus)
Archaea	24170	12408	0.513		8775	3633	0.707		42/45	0.933333	30/34	0.882353	70/77	0.909091	158/161	0.981366
Bacteria	537351	443360	0.825		373515	69845	0.842		221/225	0.982222	333/338	0.985207	711/717	0.991632	3006/3026	0.993391
Eucaryota	67380	63049	0.9357		57224	5825	0.908		49/54	0.907407	161/166	0.96988	328/339	0.967552	608/635	0.95748
Full RefNR dataset	628901	518817	0.8249		439514	79303	0.847		312/324	0.962963	524/538	0.973978	1109/1133	0.978817	3772/3822	0.986918
* Sequences are termed "eligible" if they span the region targeted by the primers.
** Taxa here refers to the SILVA taxonomic groupings reported by TestPrime - see Table S6 for the full list. A taxon was considered
matched if at least one sequence belonging to that group was retrieved by the primer set.
Lane DJ (1991) 16S/23S rRNA sequencing. In: Stackebrandt E, Goodfellow M, editors. Nucleic acid techniques in bacterial systematics. Chichester, United Kingdom: John Wiley & Sons. pp. 115–175.
Klindworth, A., Pruesse, E., Schweer, T., Peplies, J., Quast, C., Horn, M. and Glöckner, F.O. (2013) Evaluation of general 16S ribosomal RNA gene PCR primers for classical and next-generation sequencing-based diversity studies. Nucl. Acids Res. (7 January 2013) 41 (1): e1. doi: 10.1093/nar/gks808 First published online: August 28, 2012
Pelin Yilmaz, Laura Wegener Parfrey, Pablo Yarza, Jan Gerken, Elmar Pruesse, Christian Quast, Timmy Schweer, Jörg Peplies, Wolfgang Ludwig, and Frank Oliver Glöckner (2014) The SILVA and “All-species Living Tree Project (LTP)” taxonomic frameworks. Nucl. Acids Res. 42 (D1): D643-D648 first published online November 28, 2013 doi:10.1093/nar/gkt1209

## Sheet: Table S6
Table S6: TestPrime output showing taxonomy groupings and coverage of the SILVA RefNR SSU rRNA gene dataset by primers 926wF and 1392R.
Taxonomic groupings with zero coverage are highlighted in grey. For further details see explanations accompanying Table S5.
Taxonomy	Coverage	Accessions	Eligible	Match	Mismatch	No Data
Archaea (total)	70.7	24170	12408	8775	3633	11762
Archaea;Aenigmarchaeota	61.1	305	113	69	44	192
Archaea;Aenigmarchaeota;Aenigmarchaeota Incertae Sedis	66.7	54	18	12	6	36
Archaea;Aenigmarchaeota;Aenigmarchaeota Incertae Sedis;Unknown Order	66.7	54	18	12	6	36
Archaea;Aenigmarchaeota;Aenigmarchaeota Incertae Sedis;Unknown Order;Unknown Family	66.7	54	18	12	6	36
Archaea;Aenigmarchaeota;Aenigmarchaeota Incertae Sedis;Unknown Order;Unknown Family;Candidatus Aenigmarchaeum	66.7	54	18	12	6	36
Archaea;Aenigmarchaeota;Deep Sea Euryarchaeotic Group(DSEG)	59.6	249	94	56	38	155
Archaea;Aigarchaeota	77	171	61	47	14	110
Archaea;Aigarchaeota;Aigarchaeota Incertae Sedis	79.2	61	24	19	5	37
Archaea;Aigarchaeota;Aigarchaeota Incertae Sedis;Unknown Order	79.2	61	24	19	5	37
Archaea;Aigarchaeota;Aigarchaeota Incertae Sedis;Unknown Order;Unknown Family	79.2	61	24	19	5	37
Archaea;Aigarchaeota;Aigarchaeota Incertae Sedis;Unknown Order;Unknown Family;Candidatus Caldiarchaeum	79.2	61	24	19	5	37
Archaea;Aigarchaeota;Terrestrial Hot Spring Gp(THSCG)	75.7	110	37	28	9	73
Archaea;AK8	100	15	6	6	0	9
Archaea;Altiarchaeales	88.9	38	18	16	2	20
Archaea;Ancient Archaeal Group(AAG)	100	24	24	24	0	0
Archaea;Bathyarchaeota	81	3262	663	537	126	2599
Archaea;Candidate division YNPFFA	78.6	47	14	11	3	33
Archaea;Crenarchaeota	77.8	614	266	207	59	348
Archaea;Crenarchaeota;Thermoprotei	77.8	614	266	207	59	348
Archaea;Crenarchaeota;Thermoprotei;4136-1-21	0	2	0	0	0	2
Archaea;Crenarchaeota;Thermoprotei;a87Y42	0	6	0	0	0	6
Archaea;Crenarchaeota;Thermoprotei;Acidilobales	88.9	24	9	8	1	15
Archaea;Crenarchaeota;Thermoprotei;Acidilobales;Acidilobaceae	100	4	4	4	0	0
Archaea;Crenarchaeota;Thermoprotei;Acidilobales;Acidilobaceae;Acidilobus	100	4	4	4	0	0
Archaea;Crenarchaeota;Thermoprotei;Acidilobales;Caldisphaeraceae	75	12	4	3	1	8
Archaea;Crenarchaeota;Thermoprotei;Acidilobales;Caldisphaeraceae;Caldisphaera	75	12	4	3	1	8
Archaea;Crenarchaeota;Thermoprotei;Acidilobales;SK190	100	7	1	1	0	6
Archaea;Crenarchaeota;Thermoprotei;Desulfurococcales	65.3	191	72	47	25	119
Archaea;Crenarchaeota;Thermoprotei;Desulfurococcales;Desulfurococcaceae	66.2	158	65	43	22	93
Archaea;Crenarchaeota;Thermoprotei;Desulfurococcales;Desulfurococcaceae;Aeropyrum	60	23	10	6	4	13
Archaea;Crenarchaeota;Thermoprotei;Desulfurococcales;Desulfurococcaceae;Desulfurococcus	100	8	8	8	0	0
Archaea;Crenarchaeota;Thermoprotei;Desulfurococcales;Desulfurococcaceae;Ignicoccus	66.7	14	9	6	3	5
Archaea;Crenarchaeota;Thermoprotei;Desulfurococcales;Desulfurococcaceae;Ignisphaera	81.8	33	11	9	2	22
Archaea;Crenarchaeota;Thermoprotei;Desulfurococcales;Desulfurococcaceae;Staphylothermus	40	19	10	4	6	9
Archaea;Crenarchaeota;Thermoprotei;Desulfurococcales;Desulfurococcaceae;Stetteria	0	4	1	0	1	3
Archaea;Crenarchaeota;Thermoprotei;Desulfurococcales;Desulfurococcaceae;Sulfophobococcus	100	1	1	1	0	0
Archaea;Crenarchaeota;Thermoprotei;Desulfurococcales;Desulfurococcaceae;Thermodiscus	66.7	12	3	2	1	9
Archaea;Crenarchaeota;Thermoprotei;Desulfurococcales;Desulfurococcaceae;Thermogladius	100	5	3	3	0	2
Archaea;Crenarchaeota;Thermoprotei;Desulfurococcales;Desulfurococcaceae;Thermosphaera	75	11	4	3	1	7
Archaea;Crenarchaeota;Thermoprotei;Desulfurococcales;Desulfurococcaceae;uncultured	20	22	5	1	4	17
Archaea;Crenarchaeota;Thermoprotei;Desulfurococcales;Pyrodictiaceae	57.1	33	7	4	3	26
Archaea;Crenarchaeota;Thermoprotei;Desulfurococcales;Pyrodictiaceae;Hyperthermus	0	2	0	0	0	2
Archaea;Crenarchaeota;Thermoprotei;Desulfurococcales;Pyrodictiaceae;Pyrodictium	60	11	5	3	2	6
Archaea;Crenarchaeota;Thermoprotei;Desulfurococcales;Pyrodictiaceae;uncultured	50	17	2	1	1	15
Archaea;Crenarchaeota;Thermoprotei;Fervidicoccales	53.3	37	15	8	7	22
Archaea;Crenarchaeota;Thermoprotei;Fervidicoccales;Fervidicoccaceae	53.3	37	15	8	7	22
Archaea;Crenarchaeota;Thermoprotei;Fervidicoccales;Fervidicoccaceae;Fervidicoccus	60	14	5	3	2	9
Archaea;Crenarchaeota;Thermoprotei;Fervidicoccales;Fervidicoccaceae;uncultured	50	23	10	5	5	13
Archaea;Crenarchaeota;Thermoprotei;HTM1036S-A29	100	3	1	1	0	2
Archaea;Crenarchaeota;Thermoprotei;Sulfolobales	85	186	107	91	16	79
Archaea;Crenarchaeota;Thermoprotei;Sulfolobales;Sulfolobaceae	85	186	107	91	16	79
Archaea;Crenarchaeota;Thermoprotei;Sulfolobales;Sulfolobaceae;Acidianus	83.3	22	18	15	3	4
Archaea;Crenarchaeota;Thermoprotei;Sulfolobales;Sulfolobaceae;Metallosphaera	100	41	15	15	0	26
Archaea;Crenarchaeota;Thermoprotei;Sulfolobales;Sulfolobaceae;Stygiolobus	71.4	19	7	5	2	12
Archaea;Crenarchaeota;Thermoprotei;Sulfolobales;Sulfolobaceae;Sulfolobus	87.9	77	58	51	7	19
Archaea;Crenarchaeota;Thermoprotei;Sulfolobales;Sulfolobaceae;Sulfurisphaera	100	3	1	1	0	2
Archaea;Crenarchaeota;Thermoprotei;Sulfolobales;Sulfolobaceae;uncultured	57.1	20	7	4	3	13
Archaea;Crenarchaeota;Thermoprotei;Terrestrial Miscellaneous Gp(TMCG)	0	11	1	0	1	10
Archaea;Crenarchaeota;Thermoprotei;Thermoproteales	85.2	151	61	52	9	90
Archaea;Crenarchaeota;Thermoprotei;Thermoproteales;Thermofilaceae	72.7	46	11	8	3	35
Archaea;Crenarchaeota;Thermoprotei;Thermoproteales;Thermofilaceae;Thermofilum	72.7	46	11	8	3	35
Archaea;Crenarchaeota;Thermoprotei;Thermoproteales;Thermoproteaceae	88	105	50	44	6	55
Archaea;Crenarchaeota;Thermoprotei;Thermoproteales;Thermoproteaceae;Caldivirga	100	5	3	3	0	2
Archaea;Crenarchaeota;Thermoprotei;Thermoproteales;Thermoproteaceae;Pyrobaculum	100	29	18	18	0	11
Archaea;Crenarchaeota;Thermoprotei;Thermoproteales;Thermoproteaceae;Thermocladium	75	7	4	3	1	3
Archaea;Crenarchaeota;Thermoprotei;Thermoproteales;Thermoproteaceae;Thermoproteus	100	8	7	7	0	1
Archaea;Crenarchaeota;Thermoprotei;Thermoproteales;Thermoproteaceae;uncultured	66.7	26	3	2	1	23
Archaea;Crenarchaeota;Thermoprotei;Thermoproteales;Thermoproteaceae;Vulcanisaeta	90.9	19	11	10	1	8
Archaea;Diapherotrites	68.2	41	22	15	7	19
Archaea;Diapherotrites;Diapherotrites Incertae Sedis	100	15	10	10	0	5
Archaea;Diapherotrites;Diapherotrites Incertae Sedis;Unknown Order	100	15	10	10	0	5
Archaea;Diapherotrites;Diapherotrites Incertae Sedis;Unknown Order;Unknown Family	100	15	10	10	0	5
Archaea;Diapherotrites;Diapherotrites Incertae Sedis;Unknown Order;Unknown Family;Candidatus Iainarchaeum	100	15	10	10	0	5
Archaea;Euryarchaeota	65.1	12041	7620	4960	2660	4421
Archaea;Euryarchaeota;Archaeoglobi	94.2	75	52	49	3	23
Archaea;Euryarchaeota;Archaeoglobi;Archaeoglobales	94.2	75	52	49	3	23
Archaea;Euryarchaeota;Archaeoglobi;Archaeoglobales;Archaeoglobaceae	94.2	75	52	49	3	23
Archaea;Euryarchaeota;Archaeoglobi;Archaeoglobales;Archaeoglobaceae;Archaeoglobus	100	35	27	27	0	8
Archaea;Euryarchaeota;Archaeoglobi;Archaeoglobales;Archaeoglobaceae;Ferroglobus	100	3	3	3	0	0
Archaea;Euryarchaeota;Archaeoglobi;Archaeoglobales;Archaeoglobaceae;Geoglobus	100	8	3	3	0	5
Archaea;Euryarchaeota;Archaeoglobi;Archaeoglobales;Archaeoglobaceae;uncultured	80	22	15	12	3	7
Archaea;Euryarchaeota;Halobacteria	94.2	2731	2025	1907	118	706
Archaea;Euryarchaeota;Halobacteria;Halobacteriales	94.2	2731	2025	1907	118	706
Archaea;Euryarchaeota;Halobacteria;Halobacteriales;Halobacteriaceae	94.2	2731	2025	1907	118	706
Archaea;Euryarchaeota;Halobacteria;Halobacteriales;Halobacteriaceae;Candidatus Halobonum	100	15	2	2	0	13
Archaea;Euryarchaeota;Halobacteria;Halobacteriales;Halobacteriaceae;Haladaptatus	100	28	19	19	0	9
Archaea;Euryarchaeota;Halobacteria;Halobacteriales;Halobacteriaceae;Halalkalicoccus	100	14	11	11	0	3
Archaea;Euryarchaeota;Halobacteria;Halobacteriales;Halobacteriaceae;Halanaeroarchaeum	100	29	18	18	0	11
Archaea;Euryarchaeota;Halobacteria;Halobacteriales;Halobacteriaceae;Halapricum	90	52	30	27	3	22
Archaea;Euryarchaeota;Halobacteria;Halobacteriales;Halobacteriaceae;Halarchaeum	100	23	18	18	0	5
Archaea;Euryarchaeota;Halobacteria;Halobacteriales;Halobacteriaceae;Haloarchaeobius	94.1	25	17	16	1	8
Archaea;Euryarchaeota;Halobacteria;Halobacteriales;Halobacteriaceae;Haloarcula	95.5	276	243	232	11	33
Archaea;Euryarchaeota;Halobacteria;Halobacteriales;Halobacteriaceae;Halobacterium	94.3	71	53	50	3	18
Archaea;Euryarchaeota;Halobacteria;Halobacteriales;Halobacteriaceae;Halobaculum	100	16	8	8	0	8
Archaea;Euryarchaeota;Halobacteria;Halobacteriales;Halobacteriaceae;Halobellus	97.1	46	34	33	1	12
Archaea;Euryarchaeota;Halobacteria;Halobacteriales;Halobacteriaceae;Halobiforma	100	12	11	11	0	1
Archaea;Euryarchaeota;Halobacteria;Halobacteriales;Halobacteriaceae;Halocalculus	100	1	1	1	0	0
Archaea;Euryarchaeota;Halobacteria;Halobacteriales;Halobacteriaceae;Halococcus	95.5	62	44	42	2	18
Archaea;Euryarchaeota;Halobacteria;Halobacteriales;Halobacteriaceae;Haloferax	92	101	88	81	7	13
Archaea;Euryarchaeota;Halobacteria;Halobacteriales;Halobacteriaceae;Halogeometricum	96.3	37	27	26	1	10
Archaea;Euryarchaeota;Halobacteria;Halobacteriales;Halobacteriaceae;Halogranum	100	18	14	14	0	4
Archaea;Euryarchaeota;Halobacteria;Halobacteriales;Halobacteriaceae;Halohasta	100	20	11	11	0	9
Archaea;Euryarchaeota;Halobacteria;Halobacteriales;Halobacteriaceae;Halolamina	100	63	37	37	0	26
Archaea;Euryarchaeota;Halobacteria;Halobacteriales;Halobacteriaceae;Halomarina	87.5	18	8	7	1	10
Archaea;Euryarchaeota;Halobacteria;Halobacteriales;Halobacteriaceae;Halomicroarcula	100	7	5	5	0	2
Archaea;Euryarchaeota;Halobacteria;Halobacteriales;Halobacteriaceae;Halomicrobium	88.6	54	35	31	4	19
Archaea;Euryarchaeota;Halobacteria;Halobacteriales;Halobacteriaceae;Halonotius	88	98	83	73	10	15
Archaea;Euryarchaeota;Halobacteria;Halobacteriales;Halobacteriaceae;Haloparvum	92.3	23	13	12	1	10
Archaea;Euryarchaeota;Halobacteria;Halobacteriales;Halobacteriaceae;Halopelagius	100	8	7	7	0	1
Archaea;Euryarchaeota;Halobacteria;Halobacteriales;Halobacteriaceae;Halopenitus	90.9	11	11	10	1	0
Archaea;Euryarchaeota;Halobacteria;Halobacteriales;Halobacteriaceae;Halopiger	100	29	28	28	0	1
Archaea;Euryarchaeota;Halobacteria;Halobacteriales;Halobacteriaceae;Haloplanus	96	42	25	24	1	17
Archaea;Euryarchaeota;Halobacteria;Halobacteriales;Halobacteriaceae;Haloquadratum	88.1	84	59	52	7	25
Archaea;Euryarchaeota;Halobacteria;Halobacteriales;Halobacteriaceae;Halorhabdus	92.9	18	14	13	1	4
Archaea;Euryarchaeota;Halobacteria;Halobacteriales;Halobacteriaceae;Halorientalis	100	20	13	13	0	7
Archaea;Euryarchaeota;Halobacteria;Halobacteriales;Halobacteriaceae;Halorubellus	100	16	8	8	0	8
Archaea;Euryarchaeota;Halobacteria;Halobacteriales;Halobacteriaceae;Halorubrum	90.8	476	404	367	37	72
Archaea;Euryarchaeota;Halobacteria;Halobacteriales;Halobacteriaceae;Halorussus	100	20	9	9	0	11
Archaea;Euryarchaeota;Halobacteria;Halobacteriales;Halobacteriaceae;Halosimplex	96.8	41	31	30	1	10
Archaea;Euryarchaeota;Halobacteria;Halobacteriales;Halobacteriaceae;Halostagnicola	93.8	18	16	15	1	2
Archaea;Euryarchaeota;Halobacteria;Halobacteriales;Halobacteriaceae;Halostella	100	6	6	6	0	0
Archaea;Euryarchaeota;Halobacteria;Halobacteriales;Halobacteriaceae;Haloterrigena	96.2	146	131	126	5	15
Archaea;Euryarchaeota;Halobacteria;Halobacteriales;Halobacteriaceae;Halovarius	100	1	1	1	0	0
Archaea;Euryarchaeota;Halobacteria;Halobacteriales;Halobacteriaceae;Halovenus	96.9	42	32	31	1	10
Archaea;Euryarchaeota;Halobacteria;Halobacteriales;Halobacteriaceae;Halovivax	95.2	28	21	20	1	7
Archaea;Euryarchaeota;Halobacteria;Halobacteriales;Halobacteriaceae;Natrialba	95.1	56	41	39	2	15
Archaea;Euryarchaeota;Halobacteria;Halobacteriales;Halobacteriaceae;Natribaculum	100	3	3	3	0	0
Archaea;Euryarchaeota;Halobacteria;Halobacteriales;Halobacteriaceae;Natrinema	94.4	39	36	34	2	3
Archaea;Euryarchaeota;Halobacteria;Halobacteriales;Halobacteriaceae;Natronoarchaeum	100	16	13	13	0	3
Archaea;Euryarchaeota;Halobacteria;Halobacteriales;Halobacteriaceae;Natronobacterium	100	8	6	6	0	2
Archaea;Euryarchaeota;Halobacteria;Halobacteriales;Halobacteriaceae;Natronococcus	97	39	33	32	1	6
Archaea;Euryarchaeota;Halobacteria;Halobacteriales;Halobacteriaceae;Natronolimnobius	100	11	10	10	0	1
Archaea;Euryarchaeota;Halobacteria;Halobacteriales;Halobacteriaceae;Natronomonas	97.1	74	34	33	1	40
Archaea;Euryarchaeota;Halobacteria;Halobacteriales;Halobacteriaceae;Natronorubrum	97.4	50	39	38	1	11
Archaea;Euryarchaeota;Halobacteria;Halobacteriales;Halobacteriaceae;RDI82	100	2	2	2	0	0
Archaea;Euryarchaeota;Halobacteria;Halobacteriales;Halobacteriaceae;Salarchaeum	100	3	2	2	0	1
Archaea;Euryarchaeota;Halobacteria;Halobacteriales;Halobacteriaceae;Salinarchaeum	100	19	16	16	0	3
Archaea;Euryarchaeota;Halobacteria;Halobacteriales;Halobacteriaceae;Salinigranum	90	20	10	9	1	10
Archaea;Euryarchaeota;Halobacteria;Halobacteriales;Halobacteriaceae;Salinirubrum	100	3	2	2	0	1
Archaea;Euryarchaeota;Halobacteria;Halobacteriales;Halobacteriaceae;SFH1C031	50	2	2	1	1	0
Archaea;Euryarchaeota;Halobacteria;Halobacteriales;Halobacteriaceae;uncultured	94	247	117	110	7	130
Archaea;Euryarchaeota;Methanobacteria	11.4	2585	2051	234	1817	534
Archaea;Euryarchaeota;Methanobacteria;Methanobacteriales	11.4	2585	2051	234	1817	534
Archaea;Euryarchaeota;Methanobacteria;Methanobacteriales;Methanobacteriaceae	11.3	2583	2049	232	1817	534
Archaea;Euryarchaeota;Methanobacteria;Methanobacteriales;Methanobacteriaceae;Methanobacterium	86.3	231	146	126	20	85
Archaea;Euryarchaeota;Methanobacteria;Methanobacteriales;Methanobacteriaceae;Methanobrevibacter	3.9	2035	1703	66	1637	332
Archaea;Euryarchaeota;Methanobacteria;Methanobacteriales;Methanobacteriaceae;Methanosphaera	8.1	250	161	13	148	89
Archaea;Euryarchaeota;Methanobacteria;Methanobacteriales;Methanobacteriaceae;Methanothermobacter	87	41	23	20	3	18
Archaea;Euryarchaeota;Methanobacteria;Methanobacteriales;Methanobacteriaceae;uncultured	43.8	24	16	7	9	8
Archaea;Euryarchaeota;Methanobacteria;Methanobacteriales;Methanothermaceae	100	2	2	2	0	0
Archaea;Euryarchaeota;Methanobacteria;Methanobacteriales;Methanothermaceae;Methanothermus	100	2	2	2	0	0
Archaea;Euryarchaeota;Methanococci	85.5	79	55	47	8	24
Archaea;Euryarchaeota;Methanococci;Methanococcales	85.5	79	55	47	8	24
Archaea;Euryarchaeota;Methanococci;Methanococcales;Methanocaldococcaceae	90	41	30	27	3	11
Archaea;Euryarchaeota;Methanococci;Methanococcales;Methanocaldococcaceae;Methanocaldococcus	100	28	19	19	0	9
Archaea;Euryarchaeota;Methanococci;Methanococcales;Methanocaldococcaceae;Methanotorris	72.7	13	11	8	3	2
Archaea;Euryarchaeota;Methanococci;Methanococcales;Methanococcaceae	80	38	25	20	5	13
Archaea;Euryarchaeota;Methanococci;Methanococcales;Methanococcaceae;Methanococcus	76.5	24	17	13	4	7
Archaea;Euryarchaeota;Methanococci;Methanococcales;Methanococcaceae;Methanothermococcus	85.7	10	7	6	1	3
Archaea;Euryarchaeota;Methanococci;Methanococcales;Methanococcaceae;uncultured	100	4	1	1	0	3
Archaea;Euryarchaeota;Methanomicrobia	85.5	3091	1622	1387	235	1469
Archaea;Euryarchaeota;Methanomicrobia;AK5	100	5	4	4	0	1
Archaea;Euryarchaeota;Methanomicrobia;ANME-1	96.9	145	98	95	3	47
Archaea;Euryarchaeota;Methanomicrobia;ANME-1;ANME-1a	100	37	21	21	0	16
Archaea;Euryarchaeota;Methanomicrobia;ANME-1;ANME-1b	95.6	98	68	65	3	30
Archaea;Euryarchaeota;Methanomicrobia;D-C06	80	7	5	4	1	2
Archaea;Euryarchaeota;Methanomicrobia;Methanocellales	77.5	104	40	31	9	64
Archaea;Euryarchaeota;Methanomicrobia;Methanocellales;BS-K-E9	85.7	9	7	6	1	2
Archaea;Euryarchaeota;Methanomicrobia;Methanocellales;Methanocellaceae	75	87	32	24	8	55
Archaea;Euryarchaeota;Methanomicrobia;Methanocellales;Methanocellaceae;Methanocella	73.9	49	23	17	6	26
Archaea;Euryarchaeota;Methanomicrobia;Methanocellales;Methanocellaceae;Rice Cluster I	77.8	37	9	7	2	28
Archaea;Euryarchaeota;Methanomicrobia;Methanocellales;MidArch4	100	7	1	1	0	6
Archaea;Euryarchaeota;Methanomicrobia;Methanomicrobiales	86.9	1012	535	465	70	477
Archaea;Euryarchaeota;Methanomicrobia;Methanomicrobiales;ARC26	66.7	11	6	4	2	5
Archaea;Euryarchaeota;Methanomicrobia;Methanomicrobiales;EJ-E01	0	3	3	0	3	0
Archaea;Euryarchaeota;Methanomicrobia;Methanomicrobiales;LR-13	0	2	0	0	0	2
Archaea;Euryarchaeota;Methanomicrobia;Methanomicrobiales;Methanocorpusculaceae	69	43	29	20	9	14
Archaea;Euryarchaeota;Methanomicrobia;Methanomicrobiales;Methanocorpusculaceae;Methanocorpusculum	69	43	29	20	9	14
Archaea;Euryarchaeota;Methanomicrobia;Methanomicrobiales;Methanomicrobiaceae	90	444	269	242	27	175
Archaea;Euryarchaeota;Methanomicrobia;Methanomicrobiales;Methanomicrobiaceae;Methanoculleus	93.1	270	175	163	12	95
Archaea;Euryarchaeota;Methanomicrobia;Methanomicrobiales;Methanomicrobiaceae;Methanofollis	92.9	23	14	13	1	9
Archaea;Euryarchaeota;Methanomicrobia;Methanomicrobiales;Methanomicrobiaceae;Methanogenium	95	36	20	19	1	16
Archaea;Euryarchaeota;Methanomicrobia;Methanomicrobiales;Methanomicrobiaceae;Methanolacinia	83.3	8	6	5	1	2
Archaea;Euryarchaeota;Methanomicrobia;Methanomicrobiales;Methanomicrobiaceae;Methanomicrobium	33.3	40	15	5	10	25
Archaea;Euryarchaeota;Methanomicrobia;Methanomicrobiales;Methanomicrobiaceae;Methanoplanus	100	5	5	5	0	0
Archaea;Euryarchaeota;Methanomicrobia;Methanomicrobiales;Methanomicrobiaceae;uncultured	94.1	62	34	32	2	28
Archaea;Euryarchaeota;Methanomicrobia;Methanomicrobiales;Methanomicrobiales Incertae Sedis	91.7	35	24	22	2	11
Archaea;Euryarchaeota;Methanomicrobia;Methanomicrobiales;Methanomicrobiales Incertae Sedis;Methanocalculus	91.7	35	24	22	2	11
Archaea;Euryarchaeota;Methanomicrobia;Methanomicrobiales;Methanoregulaceae	86.5	334	126	109	17	208
Archaea;Euryarchaeota;Methanomicrobia;Methanomicrobiales;Methanoregulaceae;Methanolinea	90.9	109	33	30	3	76
Archaea;Euryarchaeota;Methanomicrobia;Methanomicrobiales;Methanoregulaceae;Methanoregula	84.3	219	89	75	14	130
Archaea;Euryarchaeota;Methanomicrobia;Methanomicrobiales;Methanoregulaceae;Methanosphaerula	100	6	4	4	0	2
Archaea;Euryarchaeota;Methanomicrobia;Methanomicrobiales;Methanospirillaceae	87.1	119	70	61	9	49
Archaea;Euryarchaeota;Methanomicrobia;Methanomicrobiales;Methanospirillaceae;Methanospirillum	87.1	119	70	61	9	49
Archaea;Euryarchaeota;Methanomicrobia;Methanomicrobiales;MHLsu47-B8A	66.7	7	3	2	1	4
Archaea;Euryarchaeota;Methanomicrobia;Methanomicrobiales;Rice Cluster II	100	14	5	5	0	9
Archaea;Euryarchaeota;Methanomicrobia;Methanosarcinales	83.9	1806	929	779	150	877
Archaea;Euryarchaeota;Methanomicrobia;Methanosarcinales;ANME-2a-2b	88	122	83	73	10	39
Archaea;Euryarchaeota;Methanomicrobia;Methanosarcinales;ANME-2a-2b;ANME-2b	57.1	8	7	4	3	1
Archaea;Euryarchaeota;Methanomicrobia;Methanosarcinales;ANME-2c	80	84	50	40	10	34
Archaea;Euryarchaeota;Methanomicrobia;Methanosarcinales;GOM Arc I	100	115	50	50	0	65
Archaea;Euryarchaeota;Methanomicrobia;Methanosarcinales;GOM Arc I;Candidatus Methanoperedens	100	83	34	34	0	49
Archaea;Euryarchaeota;Methanomicrobia;Methanosarcinales;GoM-Arch87	100	2	2	2	0	0
Archaea;Euryarchaeota;Methanomicrobia;Methanosarcinales;Methanosaetaceae	81	737	258	209	49	479
Archaea;Euryarchaeota;Methanomicrobia;Methanosarcinales;Methanosaetaceae;Methanosaeta	81	737	258	209	49	479
Archaea;Euryarchaeota;Methanomicrobia;Methanosarcinales;Methanosarcinaceae	82.8	714	464	384	80	250
Archaea;Euryarchaeota;Methanomicrobia;Methanosarcinales;Methanosarcinaceae;ANME-3	67.4	67	46	31	15	21
Archaea;Euryarchaeota;Methanomicrobia;Methanosarcinales;Methanosarcinaceae;Methanimicrococcus	57.1	31	21	12	9	10
Archaea;Euryarchaeota;Methanomicrobia;Methanosarcinales;Methanosarcinaceae;Methanococcoides	85.2	63	54	46	8	9
Archaea;Euryarchaeota;Methanomicrobia;Methanosarcinales;Methanosarcinaceae;Methanohalobium	100	4	3	3	0	1
Archaea;Euryarchaeota;Methanomicrobia;Methanosarcinales;Methanosarcinaceae;Methanohalophilus	79.2	39	24	19	5	15
Archaea;Euryarchaeota;Methanomicrobia;Methanosarcinales;Methanosarcinaceae;Methanolobus	87.5	86	56	49	7	30
Archaea;Euryarchaeota;Methanomicrobia;Methanosarcinales;Methanosarcinaceae;Methanomethylovorans	89.3	52	28	25	3	24
Archaea;Euryarchaeota;Methanomicrobia;Methanosarcinales;Methanosarcinaceae;Methanosalsum	100	4	4	4	0	0
Archaea;Euryarchaeota;Methanomicrobia;Methanosarcinales;Methanosarcinaceae;Methanosarcina	85.1	349	222	189	33	127
Archaea;Euryarchaeota;Methanomicrobia;Methanosarcinales;Methanosarcinaceae;uncultured	100	19	6	6	0	13
Archaea;Euryarchaeota;Methanomicrobia;Methanosarcinales;Methermicoccaceae	95.5	31	22	21	1	9
Archaea;Euryarchaeota;Methanomicrobia;Methanosarcinales;Methermicoccaceae;Methermicoccus	95.5	31	22	21	1	9
Archaea;Euryarchaeota;Methanomicrobia;ST-12K10A	77.8	10	9	7	2	1
Archaea;Euryarchaeota;Methanopyri	100	6	4	4	0	2
Archaea;Euryarchaeota;Methanopyri;Methanopyrales	100	6	4	4	0	2
Archaea;Euryarchaeota;Methanopyri;Methanopyrales;Methanopyraceae	100	6	4	4	0	2
Archaea;Euryarchaeota;Methanopyri;Methanopyrales;Methanopyraceae;Methanopyrus	100	6	4	4	0	2
Archaea;Euryarchaeota;Thermococci	87.8	239	156	137	19	83
Archaea;Euryarchaeota;Thermococci;Thermococcales	87.8	239	156	137	19	83
Archaea;Euryarchaeota;Thermococci;Thermococcales;Thermococcaceae	87.8	239	156	137	19	83
Archaea;Euryarchaeota;Thermococci;Thermococcales;Thermococcaceae;Palaeococcus	100	9	7	7	0	2
Archaea;Euryarchaeota;Thermococci;Thermococcales;Thermococcaceae;Pyrococcus	100	25	24	24	0	1
Archaea;Euryarchaeota;Thermococci;Thermococcales;Thermococcaceae;Thermococcus	84.6	203	123	104	19	80
Archaea;Euryarchaeota;Thermoplasmata	72.2	3235	1655	1195	460	1580
Archaea;Euryarchaeota;Thermoplasmata;Thermoplasmatales	72.2	3235	1655	1195	460	1580
Archaea;Euryarchaeota;Thermoplasmata;Thermoplasmatales;20c-4	88.2	63	17	15	2	46
Archaea;Euryarchaeota;Thermoplasmata;Thermoplasmatales;2B5	0	4	0	0	0	4
Archaea;Euryarchaeota;Thermoplasmata;Thermoplasmatales;A10	72.7	27	11	8	3	16
Archaea;Euryarchaeota;Thermoplasmata;Thermoplasmatales;AMOS1A-4113-D04	94.9	61	39	37	2	22
Archaea;Euryarchaeota;Thermoplasmata;Thermoplasmatales;AMOS4A-452-E11	100	2	1	1	0	1
Archaea;Euryarchaeota;Thermoplasmata;Thermoplasmatales;ANT06-05	90.9	26	11	10	1	15
Archaea;Euryarchaeota;Thermoplasmata;Thermoplasmatales;ASC21	59	82	39	23	16	43
Archaea;Euryarchaeota;Thermoplasmata;Thermoplasmatales;BSLdp215	55	24	20	11	9	4
Archaea;Euryarchaeota;Thermoplasmata;Thermoplasmatales;CCA47	93.5	125	62	58	4	63
Archaea;Euryarchaeota;Thermoplasmata;Thermoplasmatales;Deep Sea Hydrothermal Vent Gp 2(DHVEG-2)	95.2	38	21	20	1	17
Archaea;Euryarchaeota;Thermoplasmata;Thermoplasmatales;Deep Sea Hydrothermal Vent Gp 2(DHVEG-2);Candidatus Aciduliprofundum	100	10	9	9	0	1
Archaea;Euryarchaeota;Thermoplasmata;Thermoplasmatales;F2apm1A36	0	5	1	0	1	4
Archaea;Euryarchaeota;Thermoplasmata;Thermoplasmatales;Ferroplasmaceae	90.9	91	22	20	2	69
Archaea;Euryarchaeota;Thermoplasmata;Thermoplasmatales;Ferroplasmaceae;Acidiplasma	100	8	6	6	0	2
Archaea;Euryarchaeota;Thermoplasmata;Thermoplasmatales;Ferroplasmaceae;Ferroplasma	91.7	57	12	11	1	45
Archaea;Euryarchaeota;Thermoplasmata;Thermoplasmatales;Ferroplasmaceae;uncultured	100	21	3	3	0	18
Archaea;Euryarchaeota;Thermoplasmata;Thermoplasmatales;HO28S9A17	100	3	3	3	0	0
Archaea;Euryarchaeota;Thermoplasmata;Thermoplasmatales;KTK 4A	100	9	2	2	0	7
Archaea;Euryarchaeota;Thermoplasmata;Thermoplasmatales;Marine Benthic Group D and DHVEG-1	94.2	1106	620	584	36	486
Archaea;Euryarchaeota;Thermoplasmata;Thermoplasmatales;Marine Group II	62.2	701	201	125	76	500
Archaea;Euryarchaeota;Thermoplasmata;Thermoplasmatales;Marine Group III	97.2	95	36	35	1	59
Archaea;Euryarchaeota;Thermoplasmata;Thermoplasmatales;MKCST-A3	95.8	47	24	23	1	23
Archaea;Euryarchaeota;Thermoplasmata;Thermoplasmatales;Picrophilaceae	100	2	2	2	0	0
Archaea;Euryarchaeota;Thermoplasmata;Thermoplasmatales;Picrophilaceae;Picrophilus	100	2	2	2	0	0
Archaea;Euryarchaeota;Thermoplasmata;Thermoplasmatales;pMC2A24	100	8	2	2	0	6
Archaea;Euryarchaeota;Thermoplasmata;Thermoplasmatales;Terrestrial Miscellaneous Gp(TMEG)	91.4	138	70	64	6	68
Archaea;Euryarchaeota;Thermoplasmata;Thermoplasmatales;Thermoplasmataceae	91.7	90	48	44	4	42
Archaea;Euryarchaeota;Thermoplasmata;Thermoplasmatales;Thermoplasmataceae;Thermoplasma	91.7	90	48	44	4	42
Archaea;Euryarchaeota;Thermoplasmata;Thermoplasmatales;Thermoplasmatales Incertae Sedis	23	442	378	87	291	64
Archaea;Euryarchaeota;Thermoplasmata;Thermoplasmatales;Thermoplasmatales Incertae Sedis;Candidatus Methanogranum	50	7	2	1	1	5
Archaea;Euryarchaeota;Thermoplasmata;Thermoplasmatales;Thermoplasmatales Incertae Sedis;Candidatus Methanomethylophilus	6.2	100	97	6	91	3
Archaea;Euryarchaeota;Thermoplasmata;Thermoplasmatales;Thermoplasmatales Incertae Sedis;Candidatus Methanoplasma	93.8	37	32	30	2	5
Archaea;Euryarchaeota;Thermoplasmata;Thermoplasmatales;Thermoplasmatales Incertae Sedis;Methanomassiliicoccus	90.9	18	11	10	1	7
Archaea;Euryarchaeota;Thermoplasmata;Thermoplasmatales;Thermoplasmatales Incertae Sedis;Thermogymnomonas	100	1	1	1	0	0
Archaea;Euryarchaeota;Thermoplasmata;Thermoplasmatales;Thermoplasmatales Incertae Sedis;uncultured	16.6	278	235	39	196	43
Archaea;Euryarchaeota;Thermoplasmata;Thermoplasmatales;Thp-A-102	100	2	1	1	0	1
Archaea;Euryarchaeota;Thermoplasmata;Thermoplasmatales;TWP7-38	0	2	0	0	0	2
Archaea;Euryarchaeota;Thermoplasmata;Thermoplasmatales;uncultured	0	2	0	0	0	2
Archaea;Euryarchaeota;Thermoplasmata;Thermoplasmatales;VC2.1 Arc6	81.8	36	22	18	4	14
Archaea;Hadesarchaea	89.4	327	235	210	25	92
Archaea;Korarchaeota	75	54	28	21	7	26
Archaea;Korarchaeota;Korarchaeota Incertae Sedis	75	54	28	21	7	26
Archaea;Korarchaeota;Korarchaeota Incertae Sedis;Unknown Order	75	54	28	21	7	26
Archaea;Korarchaeota;Korarchaeota Incertae Sedis;Unknown Order;Unknown Family	75	54	28	21	7	26
Archaea;Korarchaeota;Korarchaeota Incertae Sedis;Unknown Order;Unknown Family;Candidatus Korarchaeum	75	54	28	21	7	26
Archaea;Lokiarchaeota	94.9	1012	510	484	26	502
Archaea;Marine Benthic Group E	80.8	198	73	59	14	125
Archaea;Marine Hydrothermal Vent Group 1(MHVG-1)	100	12	2	2	0	10
Archaea;Marine Hydrothermal Vent Group 2(MHVG-2)	100	2	2	2	0	0
Archaea;Marine Hydrothermal Vent Group(MHVG)	90.6	91	53	48	5	38
Archaea;Miscellaneous Euryarchaeotic Group(MEG)	69.2	61	13	9	4	48
Archaea;MSBL1	83.3	66	54	45	9	12
Archaea;Nanoarchaeota	10	38	10	1	9	28
Archaea;Nanoarchaeota;Nanoarchaeota Incertae Sedis	10	38	10	1	9	28
Archaea;Nanoarchaeota;Nanoarchaeota Incertae Sedis;Unknown Order	10	38	10	1	9	28
Archaea;Nanoarchaeota;Nanoarchaeota Incertae Sedis;Unknown Order;Unknown Family	10	38	10	1	9	28
Archaea;Nanoarchaeota;Nanoarchaeota Incertae Sedis;Unknown Order;Unknown Family;Nanoarchaeum	10	38	10	1	9	28
Archaea;Nanohaloarchaeota	37.5	26	16	6	10	10
Archaea;Parvarchaeota	71.4	16	7	5	2	9
Archaea;Parvarchaeota;Parvarchaeota Incertae Sedis	0	5	2	0	2	3
Archaea;Parvarchaeota;Parvarchaeota Incertae Sedis;Unknown Order	0	5	2	0	2	3
Archaea;Parvarchaeota;Parvarchaeota Incertae Sedis;Unknown Order;Unknown Family	0	5	2	0	2	3
Archaea;Parvarchaeota;Parvarchaeota Incertae Sedis;Unknown Order;Unknown Family;Candidatus Micrarchaeum	0	5	2	0	2	3
Archaea;pCIRA-13	0	2	0	0	0	2
Archaea;pMC2A209	100	5	3	3	0	2
Archaea;Thaumarchaeota	80.2	4952	2247	1803	444	2705
Archaea;Thaumarchaeota;AK31	55.6	45	9	5	4	36
Archaea;Thaumarchaeota;AK56	66.7	10	6	4	2	4
Archaea;Thaumarchaeota;AK59	80	50	15	12	3	35
Archaea;Thaumarchaeota;AS48	100	2	1	1	0	1
Archaea;Thaumarchaeota;D-F10	50	12	6	3	3	6
Archaea;Thaumarchaeota;FHMa11 terrestrial group	51.4	230	35	18	17	195
Archaea;Thaumarchaeota;FS243A-60	33.3	9	3	1	2	6
Archaea;Thaumarchaeota;Group C3	66.7	296	69	46	23	227
Archaea;Thaumarchaeota;Marine Benthic Group A	82.6	104	46	38	8	58
Archaea;Thaumarchaeota;Marine Group I	82.7	3344	1823	1508	315	1521
Archaea;Thaumarchaeota;Marine Group I;Cenarchaeales	87.5	30	16	14	2	14
Archaea;Thaumarchaeota;Marine Group I;Cenarchaeales;Cenarchaeaceae	87.5	30	16	14	2	14
Archaea;Thaumarchaeota;Marine Group I;Cenarchaeales;Cenarchaeaceae;Cenarchaeum	87.5	30	16	14	2	14
Archaea;Thaumarchaeota;Marine Group I;Unknown Order	78.1	1925	1274	995	279	651
Archaea;Thaumarchaeota;Marine Group I;Unknown Order;Unknown Family	78.1	1925	1274	995	279	651
Archaea;Thaumarchaeota;Marine Group I;Unknown Order;Unknown Family;Candidatus Nitrosoarchaeum	96.2	160	79	76	3	81
Archaea;Thaumarchaeota;Marine Group I;Unknown Order;Unknown Family;Candidatus Nitrosopelagicus	94.4	31	18	17	1	13
Archaea;Thaumarchaeota;Marine Group I;Unknown Order;Unknown Family;Candidatus Nitrosopumilus	76.6	1734	1177	902	275	557
Archaea;Thaumarchaeota;OPPD003	100	6	2	2	0	4
Archaea;Thaumarchaeota;Papm3A43	50	2	2	1	1	0
Archaea;Thaumarchaeota;pSL12	66.7	9	3	2	1	6
Archaea;Thaumarchaeota;Soil Crenarchaeotic Group(SCG)	72.8	678	180	131	49	498
Archaea;Thaumarchaeota;Soil Crenarchaeotic Group(SCG);Unknown Order	63.3	236	60	38	22	176
Archaea;Thaumarchaeota;Soil Crenarchaeotic Group(SCG);Unknown Order;Unknown Family	63.3	236	60	38	22	176
Archaea;Thaumarchaeota;Soil Crenarchaeotic Group(SCG);Unknown Order;Unknown Family;Candidatus Nitrososphaera	63.3	236	60	38	22	176
Archaea;Thaumarchaeota;South African Gold Mine Gp 1(SAGMCG-1)	61.5	126	39	24	15	87
Archaea;Thaumarchaeota;South African Gold Mine Gp 1(SAGMCG-1);Unknown Order	100	13	3	3	0	10
Archaea;Thaumarchaeota;South African Gold Mine Gp 1(SAGMCG-1);Unknown Order;Unknown Family	100	13	3	3	0	10
Archaea;Thaumarchaeota;South African Gold Mine Gp 1(SAGMCG-1);Unknown Order;Unknown Family;Candidatus Nitrosotalea	100	13	3	3	0	10
Archaea;Thaumarchaeota;Thaumarchaeota Incertae Sedis	83.3	11	6	5	1	5
Archaea;Thaumarchaeota;Thaumarchaeota Incertae Sedis;Unknown Order	83.3	11	6	5	1	5
Archaea;Thaumarchaeota;Thaumarchaeota Incertae Sedis;Unknown Order;Unknown Family	83.3	11	6	5	1	5
Archaea;Thaumarchaeota;Thaumarchaeota Incertae Sedis;Unknown Order;Unknown Family;Candidatus Nitrosocaldus	83.3	11	6	5	1	5
Archaea;Thaumarchaeota;TOTO-A6-15	0	3	0	0	0	3
Archaea;Thaumarchaeota;uncultured	0	4	0	0	0	4
Archaea;Thaumarchaeota;YS18As63	100	2	1	1	0	1
Archaea;Thaumarchaeota;Z273FA48	100	3	1	1	0	2
Archaea;TVG8AR30	0	2	0	0	0	2
Archaea;Woesearchaeota (DHVEG-6)	43.1	520	260	112	148	260
Archaea;WSA2	82.1	221	84	69	15	137
Archaea;WSA2;014H09-A-SD-P15	100	13	2	2	0	11
Archaea;WSA2;059A02-A-SD-P93	100	8	1	1	0	7
Archaea;WSA2;19c-33	77.8	10	9	7	2	1
Archaea;WSA2;20a-9	76.5	80	34	26	8	46
Archaea;WSA2;Fe-A-9	100	5	1	1	0	4
Archaea;WSA2;Kazan-3A-21	100	7	4	4	0	3
Archaea;WSA2;WCHA1-57	81.5	83	27	22	5	56
Archaea;WSA2;Z7ME43	100	8	4	4	0	4
Bacteria (total)	84.2	537351	443360	373515	69845	93991
Bacteria;AC1	91.8	68	61	56	5	7
Bacteria;Acetothermia	51.4	153	146	75	71	7
Bacteria;Acetothermia;Unknown Class	100	9	9	9	0	0
Bacteria;Acetothermia;Unknown Class;Unknown Order	100	9	9	9	0	0
Bacteria;Acetothermia;Unknown Class;Unknown Order;Unknown Family	100	9	9	9	0	0
Bacteria;Acetothermia;Unknown Class;Unknown Order;Unknown Family;Candidatus Acetothermus	100	9	9	9	0	0
Bacteria;Acidobacteria	87.9	13424	12340	10843	1497	1084
Bacteria;Acidobacteria;11B-2	33.3	3	3	1	2	0
Bacteria;Acidobacteria;Acidobacteria	87.6	2328	2199	1927	272	129
Bacteria;Acidobacteria;Acidobacteria;Acidobacteriales	87.6	2328	2199	1927	272	129
Bacteria;Acidobacteria;Acidobacteria;Acidobacteriales;Acidobacteriaceae (Subgroup 1)	87.6	2328	2199	1927	272	129
Bacteria;Acidobacteria;Acidobacteria;Acidobacteriales;Acidobacteriaceae (Subgroup 1);Acidicapsa	73.9	26	23	17	6	3
Bacteria;Acidobacteria;Acidobacteria;Acidobacteriales;Acidobacteriaceae (Subgroup 1);Acidobacterium	78.3	204	198	155	43	6
Bacteria;Acidobacteria;Acidobacteria;Acidobacteriales;Acidobacteriaceae (Subgroup 1);Bryocella	93.5	35	31	29	2	4
Bacteria;Acidobacteria;Acidobacteria;Acidobacteriales;Acidobacteriaceae (Subgroup 1);Candidatus Koribacter	97.1	119	104	101	3	15
Bacteria;Acidobacteria;Acidobacteria;Acidobacteriales;Acidobacteriaceae (Subgroup 1);Edaphobacter	86	89	86	74	12	3
Bacteria;Acidobacteria;Acidobacteria;Acidobacteriales;Acidobacteriaceae (Subgroup 1);Granulicella	82.5	282	268	221	47	14
Bacteria;Acidobacteria;Acidobacteria;Acidobacteriales;Acidobacteriaceae (Subgroup 1);Occallatibacter	100	3	3	3	0	0
Bacteria;Acidobacteria;Acidobacteria;Acidobacteriales;Acidobacteriaceae (Subgroup 1);Telmatobacter	100	4	4	4	0	0
Bacteria;Acidobacteria;Acidobacteria;Acidobacteriales;Acidobacteriaceae (Subgroup 1);Terracidiphilus	57.1	8	7	4	3	1
Bacteria;Acidobacteria;Acidobacteria;Acidobacteriales;Acidobacteriaceae (Subgroup 1);Terriglobus	85.3	36	34	29	5	2
Bacteria;Acidobacteria;Acidobacteria;Acidobacteriales;Acidobacteriaceae (Subgroup 1);uncultured	89.6	1509	1430	1281	149	79
Bacteria;Acidobacteria;AT-s3-28	95.8	26	24	23	1	2
Bacteria;Acidobacteria;Blastocatellia	85.3	2396	2108	1799	309	288
Bacteria;Acidobacteria;Blastocatellia;Blastocatellales	85.3	2396	2108	1799	309	288
Bacteria;Acidobacteria;Blastocatellia;Blastocatellales;Blastocatellaceae (Subgroup 4)	85.3	2396	2108	1799	309	288
Bacteria;Acidobacteria;Blastocatellia;Blastocatellales;Blastocatellaceae (Subgroup 4);11-24	82.3	328	305	251	54	23
Bacteria;Acidobacteria;Blastocatellia;Blastocatellales;Blastocatellaceae (Subgroup 4);Aridibacter	85	26	20	17	3	6
Bacteria;Acidobacteria;Blastocatellia;Blastocatellales;Blastocatellaceae (Subgroup 4);Blastocatella	88.7	194	159	141	18	35
Bacteria;Acidobacteria;Blastocatellia;Blastocatellales;Blastocatellaceae (Subgroup 4);Candidatus Chloracidobacterium	100	12	12	12	0	0
Bacteria;Acidobacteria;Blastocatellia;Blastocatellales;Blastocatellaceae (Subgroup 4);DS-100	82.9	38	35	29	6	3
Bacteria;Acidobacteria;Blastocatellia;Blastocatellales;Blastocatellaceae (Subgroup 4);Elev-16S-573	22.6	35	31	7	24	4
Bacteria;Acidobacteria;Blastocatellia;Blastocatellales;Blastocatellaceae (Subgroup 4);Pyrinomonas	100	5	5	5	0	0
Bacteria;Acidobacteria;Blastocatellia;Blastocatellales;Blastocatellaceae (Subgroup 4);RB41	83.5	1023	902	753	149	121
Bacteria;Acidobacteria;Blastocatellia;Blastocatellales;Blastocatellaceae (Subgroup 4);Stenotrophobacter	87.6	141	113	99	14	28
Bacteria;Acidobacteria;Blastocatellia;Blastocatellales;Blastocatellaceae (Subgroup 4);Tellurimicrobium	100	6	5	5	0	1
Bacteria;Acidobacteria;Blastocatellia;Blastocatellales;Blastocatellaceae (Subgroup 4);uncultured	92.1	582	517	476	41	65
Bacteria;Acidobacteria;c5LKS83	90	11	10	9	1	1
Bacteria;Acidobacteria;d142	90.9	12	11	10	1	1
Bacteria;Acidobacteria;FFCH5909	50	4	4	2	2	0
Bacteria;Acidobacteria;GBS-L1-B05	100	3	2	2	0	1
Bacteria;Acidobacteria;Holophagae	89.7	1218	1124	1008	116	94
Bacteria;Acidobacteria;Holophagae;Acanthopleuribacterales	96.6	30	29	28	1	1
Bacteria;Acidobacteria;Holophagae;Acanthopleuribacterales;Acanthopleuribacteraceae	96.6	30	29	28	1	1
Bacteria;Acidobacteria;Holophagae;Acanthopleuribacterales;Acanthopleuribacteraceae;Acanthopleuribacter	95.5	23	22	21	1	1
Bacteria;Acidobacteria;Holophagae;Acanthopleuribacterales;Acanthopleuribacteraceae;Thermotomaculum	100	7	7	7	0	0
Bacteria;Acidobacteria;Holophagae;B276-D12	66.7	3	3	2	1	0
Bacteria;Acidobacteria;Holophagae;Holophagae Incertae Sedis	95.8	26	24	23	1	2
Bacteria;Acidobacteria;Holophagae;Holophagae Incertae Sedis;Unknown Family	95.8	26	24	23	1	2
Bacteria;Acidobacteria;Holophagae;Holophagae Incertae Sedis;Unknown Family;Thermoanaerobaculum	95.8	26	24	23	1	2
Bacteria;Acidobacteria;Holophagae;Holophagales	93.4	167	151	141	10	16
Bacteria;Acidobacteria;Holophagae;Holophagales;Holophagaceae	93.4	167	151	141	10	16
Bacteria;Acidobacteria;Holophagae;Holophagales;Holophagaceae;Geothrix	91.1	48	45	41	4	3
Bacteria;Acidobacteria;Holophagae;Holophagales;Holophagaceae;Holophaga	100	16	12	12	0	4
Bacteria;Acidobacteria;Holophagae;Holophagales;Holophagaceae;marine group	96.9	33	32	31	1	1
Bacteria;Acidobacteria;Holophagae;Holophagales;Holophagaceae;uncultured	93.1	66	58	54	4	8
Bacteria;Acidobacteria;Holophagae;Subgroup 10	90.9	420	394	358	36	26
Bacteria;Acidobacteria;Holophagae;Subgroup 10;ABS-19	89.2	130	111	99	12	19
Bacteria;Acidobacteria;Holophagae;Subgroup 10;CA002	84.6	39	39	33	6	0
Bacteria;Acidobacteria;Holophagae;Subgroup 10;NS72	90.3	31	31	28	3	0
Bacteria;Acidobacteria;Holophagae;Subgroup 10;Sva0725	94.3	163	157	148	9	6
Bacteria;Acidobacteria;Holophagae;Subgroup 10;TK85	89.3	57	56	50	6	1
Bacteria;Acidobacteria;Holophagae;Subgroup 23	92.3	134	130	120	10	4
Bacteria;Acidobacteria;Holophagae;Subgroup 7	85.2	415	371	316	55	44
Bacteria;Acidobacteria;Holophagae;TPD-58	95.2	22	21	20	1	1
Bacteria;Acidobacteria;Solibacteres	84.4	1442	1325	1118	207	117
Bacteria;Acidobacteria;Solibacteres;Solibacterales	84.4	1442	1325	1118	207	117
Bacteria;Acidobacteria;Solibacteres;Solibacterales;Solibacteraceae (Subgroup 3)	84.4	1442	1325	1118	207	117
Bacteria;Acidobacteria;Solibacteres;Solibacterales;Solibacteraceae (Subgroup 3);AKIW659	86.4	26	22	19	3	4
Bacteria;Acidobacteria;Solibacteres;Solibacterales;Solibacteraceae (Subgroup 3);AMGG11	40	5	5	2	3	0
Bacteria;Acidobacteria;Solibacteres;Solibacterales;Solibacteraceae (Subgroup 3);Bryobacter	85.6	629	575	492	83	54
Bacteria;Acidobacteria;Solibacteres;Solibacterales;Solibacteraceae (Subgroup 3);Candidatus Solibacter	81.6	559	522	426	96	37
Bacteria;Acidobacteria;Solibacteres;Solibacterales;Solibacteraceae (Subgroup 3);Elev-16S-1166	66.7	15	15	10	5	0
Bacteria;Acidobacteria;Solibacteres;Solibacterales;Solibacteraceae (Subgroup 3);GOUTB8	90	15	10	9	1	5
Bacteria;Acidobacteria;Solibacteres;Solibacterales;Solibacteraceae (Subgroup 3);NiA-DM-26	100	2	2	2	0	0
Bacteria;Acidobacteria;Solibacteres;Solibacterales;Solibacteraceae (Subgroup 3);OPB3	100	2	1	1	0	1
Bacteria;Acidobacteria;Solibacteres;Solibacterales;Solibacteraceae (Subgroup 3);Paludibaculum	91.4	93	81	74	7	12
Bacteria;Acidobacteria;Solibacteres;Solibacterales;Solibacteraceae (Subgroup 3);PAUC26f	89.9	93	89	80	9	4
Bacteria;Acidobacteria;Solibacteres;Solibacterales;Solibacteraceae (Subgroup 3);TSBb06	100	2	2	2	0	0
Bacteria;Acidobacteria;Subgroup 11	89.5	82	76	68	8	6
Bacteria;Acidobacteria;Subgroup 12	90	11	10	9	1	1
Bacteria;Acidobacteria;Subgroup 13	84.4	87	77	65	12	10
Bacteria;Acidobacteria;Subgroup 15	75.6	49	45	34	11	4
Bacteria;Acidobacteria;Subgroup 17	92.9	238	212	197	15	26
Bacteria;Acidobacteria;Subgroup 18	86.3	126	95	82	13	31
Bacteria;Acidobacteria;Subgroup 19	100	3	3	3	0	0
Bacteria;Acidobacteria;Subgroup 2	84.5	472	439	371	68	33
Bacteria;Acidobacteria;Subgroup 20	66.7	4	3	2	1	1
Bacteria;Acidobacteria;Subgroup 21	91.2	177	171	156	15	6
Bacteria;Acidobacteria;Subgroup 22	86.6	332	314	272	42	18
Bacteria;Acidobacteria;Subgroup 25	80	85	70	56	14	15
Bacteria;Acidobacteria;Subgroup 26	100	56	55	55	0	1
Bacteria;Acidobacteria;Subgroup 5	91.3	318	299	273	26	19
Bacteria;Acidobacteria;Subgroup 6	89.9	3813	3538	3180	358	275
Bacteria;Acidobacteria;Subgroup 6;Unknown Order	69.6	25	23	16	7	2
Bacteria;Acidobacteria;Subgroup 6;Unknown Order;Unknown Family	69.6	25	23	16	7	2
Bacteria;Acidobacteria;Subgroup 6;Unknown Order;Unknown Family;Vicinamibacter	69.6	25	23	16	7	2
Bacteria;Acidobacteria;Subgroup 9	98.3	126	121	119	2	5
Bacteria;Actinobacteria	88.6	54755	43475	38529	4946	11280
Bacteria;Actinobacteria;Acidimicrobiia	83.6	2817	2353	1967	386	464
Bacteria;Actinobacteria;Acidimicrobiia;Acidimicrobiales	83.6	2817	2353	1967	386	464
Bacteria;Actinobacteria;Acidimicrobiia;Acidimicrobiales;Acidimicrobiaceae	87.1	637	536	467	69	101
Bacteria;Actinobacteria;Acidimicrobiia;Acidimicrobiales;Acidimicrobiaceae;Acidimicrobium	100	11	8	8	0	3
Bacteria;Actinobacteria;Acidimicrobiia;Acidimicrobiales;Acidimicrobiaceae;Acidithrix	100	11	9	9	0	2
Bacteria;Actinobacteria;Acidimicrobiia;Acidimicrobiales;Acidimicrobiaceae;CL500-29 marine group	94.4	296	267	252	15	29
Bacteria;Actinobacteria;Acidimicrobiia;Acidimicrobiales;Acidimicrobiaceae;Ferrimicrobium	87.5	9	8	7	1	1
Bacteria;Actinobacteria;Acidimicrobiia;Acidimicrobiales;Acidimicrobiaceae;Ferrithrix	93.3	17	15	14	1	2
Bacteria;Actinobacteria;Acidimicrobiia;Acidimicrobiales;Acidimicrobiaceae;Ilumatobacter	84.3	98	83	70	13	15
Bacteria;Actinobacteria;Acidimicrobiia;Acidimicrobiales;Acidimicrobiaceae;uncultured	72.9	191	144	105	39	47
Bacteria;Actinobacteria;Acidimicrobiia;Acidimicrobiales;Acidimicrobiales Incertae Sedis	87.1	157	116	101	15	41
Bacteria;Actinobacteria;Acidimicrobiia;Acidimicrobiales;Acidimicrobiales Incertae Sedis;Aciditerrimonas	88.9	19	18	16	2	1
Bacteria;Actinobacteria;Acidimicrobiia;Acidimicrobiales;Acidimicrobiales Incertae Sedis;Candidatus Microthrix	86.7	138	98	85	13	40
Bacteria;Actinobacteria;Acidimicrobiia;Acidimicrobiales;Iamiaceae	76	140	96	73	23	44
Bacteria;Actinobacteria;Acidimicrobiia;Acidimicrobiales;Iamiaceae;Iamia	76	140	96	73	23	44
Bacteria;Actinobacteria;Acidimicrobiia;Acidimicrobiales;OM1 clade	87.3	660	584	510	74	76
Bacteria;Actinobacteria;Acidimicrobiia;Acidimicrobiales;OM1 clade;Candidatus Actinomarina	84.6	182	149	126	23	33
Bacteria;Actinobacteria;Acidimicrobiia;Acidimicrobiales;Sva0996 marine group	83.2	332	322	268	54	10
Bacteria;Actinobacteria;Acidimicrobiia;Acidimicrobiales;uncultured	78.3	887	697	546	151	190
Bacteria;Actinobacteria;Actinobacteria	90.1	47970	37987	34214	3773	9983
Bacteria;Actinobacteria;Actinobacteria;Actinomycetales	83.7	1368	915	766	149	453
Bacteria;Actinobacteria;Actinobacteria;Actinomycetales;Actinomycetaceae	83.7	1348	904	757	147	444
Bacteria;Actinobacteria;Actinobacteria;Actinomycetales;Actinomycetaceae;Actinobaculum	100	7	5	5	0	2
Bacteria;Actinobacteria;Actinobacteria;Actinomycetales;Actinomycetaceae;Actinomyces	83.1	1104	705	586	119	399
Bacteria;Actinobacteria;Actinobacteria;Actinomycetales;Actinomycetaceae;Actinotignum	89.5	20	19	17	2	1
Bacteria;Actinobacteria;Actinobacteria;Actinomycetales;Actinomycetaceae;Arcanobacterium	85	27	20	17	3	7
Bacteria;Actinobacteria;Actinobacteria;Actinomycetales;Actinomycetaceae;Flaviflexus	66.7	13	12	8	4	1
Bacteria;Actinobacteria;Actinobacteria;Actinomycetales;Actinomycetaceae;Mobiluncus	100	38	33	33	0	5
Bacteria;Actinobacteria;Actinobacteria;Actinomycetales;Actinomycetaceae;Trueperella	89.6	55	48	43	5	7
Bacteria;Actinobacteria;Actinobacteria;Actinomycetales;Actinomycetaceae;uncultured	69	50	42	29	13	8
Bacteria;Actinobacteria;Actinobacteria;Actinomycetales;Actinomycetaceae;Varibaculum	93.8	29	16	15	1	13
Bacteria;Actinobacteria;Actinobacteria;Actinomycetales;Actinomycetales Incertae Sedis	81.8	20	11	9	2	9
Bacteria;Actinobacteria;Actinobacteria;Actinomycetales;Actinomycetales Incertae Sedis;Candidatus Ancillula	81.8	20	11	9	2	9
Bacteria;Actinobacteria;Actinobacteria;Actinopolysporales	97.1	37	35	34	1	2
Bacteria;Actinobacteria;Actinobacteria;Actinopolysporales;Actinopolysporaceae	97.1	37	35	34	1	2
Bacteria;Actinobacteria;Actinobacteria;Actinopolysporales;Actinopolysporaceae;Actinopolyspora	96.7	31	30	29	1	1
Bacteria;Actinobacteria;Actinobacteria;Actinopolysporales;Actinopolysporaceae;Halopolyspora	100	3	3	3	0	0
Bacteria;Actinobacteria;Actinobacteria;Bifidobacteriales	87.9	566	521	458	63	45
Bacteria;Actinobacteria;Actinobacteria;Bifidobacteriales;Bifidobacteriaceae	87.9	566	521	458	63	45
Bacteria;Actinobacteria;Actinobacteria;Bifidobacteriales;Bifidobacteriaceae;Aeriscardovia	100	6	6	6	0	0
Bacteria;Actinobacteria;Actinobacteria;Bifidobacteriales;Bifidobacteriaceae;Alloscardovia	100	8	8	8	0	0
Bacteria;Actinobacteria;Actinobacteria;Bifidobacteriales;Bifidobacteriaceae;Bifidobacterium	86.7	494	452	392	60	42
Bacteria;Actinobacteria;Actinobacteria;Bifidobacteriales;Bifidobacteriaceae;Bombiscardovia	100	6	6	6	0	0
Bacteria;Actinobacteria;Actinobacteria;Bifidobacteriales;Bifidobacteriaceae;Gardnerella	84.2	22	19	16	3	3
Bacteria;Actinobacteria;Actinobacteria;Bifidobacteriales;Bifidobacteriaceae;Metascardovia	100	7	7	7	0	0
Bacteria;Actinobacteria;Actinobacteria;Bifidobacteriales;Bifidobacteriaceae;Parascardovia	100	5	5	5	0	0
Bacteria;Actinobacteria;Actinobacteria;Bifidobacteriales;Bifidobacteriaceae;Pseudoscardovia	100	5	5	5	0	0
Bacteria;Actinobacteria;Actinobacteria;Bifidobacteriales;Bifidobacteriaceae;Scardovia	100	8	8	8	0	0
Bacteria;Actinobacteria;Actinobacteria;Bifidobacteriales;Bifidobacteriaceae;uncultured	100	2	2	2	0	0
Bacteria;Actinobacteria;Actinobacteria;Catenulisporales	96.2	53	53	51	2	0
Bacteria;Actinobacteria;Actinobacteria;Catenulisporales;Actinospicaceae	95.1	41	41	39	2	0
Bacteria;Actinobacteria;Actinobacteria;Catenulisporales;Actinospicaceae;Actinospica	95.1	41	41	39	2	0
Bacteria;Actinobacteria;Actinobacteria;Catenulisporales;Catenulisporaceae	100	12	12	12	0	0
Bacteria;Actinobacteria;Actinobacteria;Catenulisporales;Catenulisporaceae;Catenulispora	100	12	12	12	0	0
Bacteria;Actinobacteria;Actinobacteria;Corynebacteriales	88.1	10253	6380	5622	758	3873
Bacteria;Actinobacteria;Actinobacteria;Corynebacteriales;Corynebacteriaceae	82.7	4833	1576	1304	272	3257
Bacteria;Actinobacteria;Actinobacteria;Corynebacteriales;Corynebacteriaceae;Corynebacterium	77.9	623	412	321	91	211
Bacteria;Actinobacteria;Actinobacteria;Corynebacteriales;Corynebacteriaceae;Corynebacterium 1	84.6	3974	1140	964	176	2834
Bacteria;Actinobacteria;Actinobacteria;Corynebacteriales;Corynebacteriaceae;Lawsonella	55.6	198	9	5	4	189
Bacteria;Actinobacteria;Actinobacteria;Corynebacteriales;Corynebacteriaceae;Turicella	100	23	6	6	0	17
Bacteria;Actinobacteria;Actinobacteria;Corynebacteriales;Corynebacteriaceae;uncultured	85.7	11	7	6	1	4
Bacteria;Actinobacteria;Actinobacteria;Corynebacteriales;Corynebacteriales Incertae Sedis	87.5	8	8	7	1	0
Bacteria;Actinobacteria;Actinobacteria;Corynebacteriales;Corynebacteriales Incertae Sedis;Hoyosella	0	1	1	0	1	0
Bacteria;Actinobacteria;Actinobacteria;Corynebacteriales;Corynebacteriales Incertae Sedis;Tomitella	100	7	7	7	0	0
Bacteria;Actinobacteria;Actinobacteria;Corynebacteriales;Dietziaceae	91.3	251	184	168	16	67
Bacteria;Actinobacteria;Actinobacteria;Corynebacteriales;Dietziaceae;Dietzia	91.3	251	184	168	16	67
Bacteria;Actinobacteria;Actinobacteria;Corynebacteriales;Mycobacteriaceae	86.3	2332	2029	1751	278	303
Bacteria;Actinobacteria;Actinobacteria;Corynebacteriales;Mycobacteriaceae;Amycolicicoccus	100	3	3	3	0	0
Bacteria;Actinobacteria;Actinobacteria;Corynebacteriales;Mycobacteriaceae;Mycobacterium	86.3	2329	2026	1748	278	303
Bacteria;Actinobacteria;Actinobacteria;Corynebacteriales;nbr16a11	100	4	3	3	0	1
Bacteria;Actinobacteria;Actinobacteria;Corynebacteriales;Nocardiaceae	92.4	2746	2511	2321	190	235
Bacteria;Actinobacteria;Actinobacteria;Corynebacteriales;Nocardiaceae;Gordonia	92.3	415	362	334	28	53
Bacteria;Actinobacteria;Actinobacteria;Corynebacteriales;Nocardiaceae;Millisia	100	2	2	2	0	0
Bacteria;Actinobacteria;Actinobacteria;Corynebacteriales;Nocardiaceae;Nocardia	91	1219	1147	1044	103	72
Bacteria;Actinobacteria;Actinobacteria;Corynebacteriales;Nocardiaceae;Rhodococcus	94.1	1015	923	869	54	92
Bacteria;Actinobacteria;Actinobacteria;Corynebacteriales;Nocardiaceae;Skermania	83.3	12	12	10	2	0
Bacteria;Actinobacteria;Actinobacteria;Corynebacteriales;Nocardiaceae;Smaragdicoccus	75	9	8	6	2	1
Bacteria;Actinobacteria;Actinobacteria;Corynebacteriales;Nocardiaceae;Williamsia	98.2	74	57	56	1	17
Bacteria;Actinobacteria;Actinobacteria;Corynebacteriales;Segniliparaceae	100	11	10	10	0	1
Bacteria;Actinobacteria;Actinobacteria;Corynebacteriales;Segniliparaceae;Segniliparus	100	7	7	7	0	0
Bacteria;Actinobacteria;Actinobacteria;Corynebacteriales;Segniliparaceae;uncultured	100	4	3	3	0	1
Bacteria;Actinobacteria;Actinobacteria;Corynebacteriales;Tsukamurellaceae	98.3	66	58	57	1	8
Bacteria;Actinobacteria;Actinobacteria;Corynebacteriales;Tsukamurellaceae;Tsukamurella	98.3	66	58	57	1	8
Bacteria;Actinobacteria;Actinobacteria;Elev-16S-976	66.7	4	3	2	1	1
Bacteria;Actinobacteria;Actinobacteria;Frankiales	88.9	1394	1114	990	124	280
Bacteria;Actinobacteria;Actinobacteria;Frankiales;Acidothermaceae	79.8	110	89	71	18	21
Bacteria;Actinobacteria;Actinobacteria;Frankiales;Acidothermaceae;Acidothermus	79.8	110	89	71	18	21
Bacteria;Actinobacteria;Actinobacteria;Frankiales;Cryptosporangiaceae	89.5	40	38	34	4	2
Bacteria;Actinobacteria;Actinobacteria;Frankiales;Cryptosporangiaceae;Cryptosporangium	100	15	15	15	0	0
Bacteria;Actinobacteria;Actinobacteria;Frankiales;Cryptosporangiaceae;Fodinicola	82.6	25	23	19	4	2
Bacteria;Actinobacteria;Actinobacteria;Frankiales;Frankiaceae	77.6	158	125	97	28	33
Bacteria;Actinobacteria;Actinobacteria;Frankiales;Frankiaceae;Frankia	89.5	59	57	51	6	2
Bacteria;Actinobacteria;Actinobacteria;Frankiales;Frankiaceae;Jatrophihabitans	67.6	98	68	46	22	30
Bacteria;Actinobacteria;Actinobacteria;Frankiales;Geodermatophilaceae	91.8	374	268	246	22	106
Bacteria;Actinobacteria;Actinobacteria;Frankiales;Geodermatophilaceae;Blastococcus	96	175	126	121	5	49
Bacteria;Actinobacteria;Actinobacteria;Frankiales;Geodermatophilaceae;Geodermatophilus	90.4	94	73	66	7	21
Bacteria;Actinobacteria;Actinobacteria;Frankiales;Geodermatophilaceae;Modestobacter	92	82	50	46	4	32
Bacteria;Actinobacteria;Actinobacteria;Frankiales;Geodermatophilaceae;uncultured	68.4	23	19	13	6	4
Bacteria;Actinobacteria;Actinobacteria;Frankiales;Nakamurellaceae	72.1	95	68	49	19	27
Bacteria;Actinobacteria;Actinobacteria;Frankiales;Nakamurellaceae;Nakamurella	72.1	95	68	49	19	27
Bacteria;Actinobacteria;Actinobacteria;Frankiales;Sporichthyaceae	94.7	511	454	430	24	57
Bacteria;Actinobacteria;Actinobacteria;Frankiales;Sporichthyaceae;Candidatus Planktophila	94.6	40	37	35	2	3
Bacteria;Actinobacteria;Actinobacteria;Frankiales;Sporichthyaceae;hgcI clade	95.7	413	370	354	16	43
Bacteria;Actinobacteria;Actinobacteria;Frankiales;Sporichthyaceae;Sporichthya	76.9	13	13	10	3	0
Bacteria;Actinobacteria;Actinobacteria;Frankiales;Sporichthyaceae;uncultured	90	28	20	18	2	8
Bacteria;Actinobacteria;Actinobacteria;Frankiales;uncultured	87.5	106	72	63	9	34
Bacteria;Actinobacteria;Actinobacteria;Glycomycetales	91.2	93	91	83	8	2
Bacteria;Actinobacteria;Actinobacteria;Glycomycetales;Glycomycetaceae	91.2	93	91	83	8	2
Bacteria;Actinobacteria;Actinobacteria;Glycomycetales;Glycomycetaceae;Glycomyces	91.3	81	80	73	7	1
Bacteria;Actinobacteria;Actinobacteria;Glycomycetales;Glycomycetaceae;Haloglycomyces	100	2	2	2	0	0
Bacteria;Actinobacteria;Actinobacteria;Glycomycetales;Glycomycetaceae;Salilacibacter	100	2	2	2	0	0
Bacteria;Actinobacteria;Actinobacteria;Glycomycetales;Glycomycetaceae;Salininema	100	1	1	1	0	0
Bacteria;Actinobacteria;Actinobacteria;Glycomycetales;Glycomycetaceae;uncultured	80	6	5	4	1	1
Bacteria;Actinobacteria;Actinobacteria;Kineosporiales	90.4	159	115	104	11	44
Bacteria;Actinobacteria;Actinobacteria;Kineosporiales;Kineosporiaceae	90.4	159	115	104	11	44
Bacteria;Actinobacteria;Actinobacteria;Kineosporiales;Kineosporiaceae;Angustibacter	92.9	18	14	13	1	4
Bacteria;Actinobacteria;Actinobacteria;Kineosporiales;Kineosporiaceae;Kineococcus	92.1	43	38	35	3	5
Bacteria;Actinobacteria;Actinobacteria;Kineosporiales;Kineosporiaceae;Kineosporia	84.8	43	33	28	5	10
Bacteria;Actinobacteria;Actinobacteria;Kineosporiales;Kineosporiaceae;Pseudokineococcus	100	6	6	6	0	0
Bacteria;Actinobacteria;Actinobacteria;Kineosporiales;Kineosporiaceae;Quadrisphaera	95.2	43	21	20	1	22
Bacteria;Actinobacteria;Actinobacteria;Kineosporiales;Kineosporiaceae;uncultured	50	4	2	1	1	2
Bacteria;Actinobacteria;Actinobacteria;Micrococcales	87.8	11867	10191	8950	1241	1676
Bacteria;Actinobacteria;Actinobacteria;Micrococcales;AKAU3644	83.3	7	6	5	1	1
Bacteria;Actinobacteria;Actinobacteria;Micrococcales;Beutenbergiaceae	92.9	14	14	13	1	0
Bacteria;Actinobacteria;Actinobacteria;Micrococcales;Beutenbergiaceae;Beutenbergia	100	2	2	2	0	0
Bacteria;Actinobacteria;Actinobacteria;Micrococcales;Beutenbergiaceae;Miniimonas	100	1	1	1	0	0
Bacteria;Actinobacteria;Actinobacteria;Micrococcales;Beutenbergiaceae;Salana	87.5	8	8	7	1	0
Bacteria;Actinobacteria;Actinobacteria;Micrococcales;Beutenbergiaceae;Serinibacter	100	2	2	2	0	0
Bacteria;Actinobacteria;Actinobacteria;Micrococcales;Bogoriellaceae	93.8	84	80	75	5	4
Bacteria;Actinobacteria;Actinobacteria;Micrococcales;Bogoriellaceae;Bogoriella	60	6	5	3	2	1
Bacteria;Actinobacteria;Actinobacteria;Micrococcales;Bogoriellaceae;Georgenia	95.8	75	72	69	3	3
Bacteria;Actinobacteria;Actinobacteria;Micrococcales;Bogoriellaceae;Oceanitalea	100	1	1	1	0	0
Bacteria;Actinobacteria;Actinobacteria;Micrococcales;Brevibacteriaceae	91.9	349	234	215	19	115
Bacteria;Actinobacteria;Actinobacteria;Micrococcales;Brevibacteriaceae;Brevibacterium	91.7	345	230	211	19	115
Bacteria;Actinobacteria;Actinobacteria;Micrococcales;Brevibacteriaceae;Spelaeicoccus	100	4	4	4	0	0
Bacteria;Actinobacteria;Actinobacteria;Micrococcales;Cellulomonadaceae	90.8	354	326	296	30	28
Bacteria;Actinobacteria;Actinobacteria;Micrococcales;Cellulomonadaceae;Actinotalea	92.3	59	52	48	4	7
Bacteria;Actinobacteria;Actinobacteria;Micrococcales;Cellulomonadaceae;Cellulomonas	90.1	242	222	200	22	20
Bacteria;Actinobacteria;Actinobacteria;Micrococcales;Cellulomonadaceae;Oerskovia	92.9	29	28	26	2	1
Bacteria;Actinobacteria;Actinobacteria;Micrococcales;Cellulomonadaceae;Paraoerskovia	90	10	10	9	1	0
Bacteria;Actinobacteria;Actinobacteria;Micrococcales;Cellulomonadaceae;Sediminihabitans	100	4	4	4	0	0
Bacteria;Actinobacteria;Actinobacteria;Micrococcales;Cellulomonadaceae;Tropheryma	100	3	3	3	0	0
Bacteria;Actinobacteria;Actinobacteria;Micrococcales;Demequinaceae	94.5	80	73	69	4	7
Bacteria;Actinobacteria;Actinobacteria;Micrococcales;Demequinaceae;Demequina	95.8	55	48	46	2	7
Bacteria;Actinobacteria;Actinobacteria;Micrococcales;Demequinaceae;Lysinimicrobium	88.9	18	18	16	2	0
Bacteria;Actinobacteria;Actinobacteria;Micrococcales;Demequinaceae;uncultured	100	6	6	6	0	0
Bacteria;Actinobacteria;Actinobacteria;Micrococcales;Dermabacteraceae	87.1	311	272	237	35	39
Bacteria;Actinobacteria;Actinobacteria;Micrococcales;Dermabacteraceae;Brachybacterium	83.7	237	209	175	34	28
Bacteria;Actinobacteria;Actinobacteria;Micrococcales;Dermabacteraceae;Dermabacter	97.8	55	45	44	1	10
Bacteria;Actinobacteria;Actinobacteria;Micrococcales;Dermabacteraceae;Devriesea	100	2	2	2	0	0
Bacteria;Actinobacteria;Actinobacteria;Micrococcales;Dermabacteraceae;Helcobacillus	100	12	12	12	0	0
Bacteria;Actinobacteria;Actinobacteria;Micrococcales;Dermabacteraceae;uncultured	100	5	4	4	0	1
Bacteria;Actinobacteria;Actinobacteria;Micrococcales;Dermacoccaceae	94	103	83	78	5	20
Bacteria;Actinobacteria;Actinobacteria;Micrococcales;Dermacoccaceae;Barrientosiimonas	100	6	6	6	0	0
Bacteria;Actinobacteria;Actinobacteria;Micrococcales;Dermacoccaceae;Branchiibius	100	4	4	4	0	0
Bacteria;Actinobacteria;Actinobacteria;Micrococcales;Dermacoccaceae;Calidifontibacter	100	5	4	4	0	1
Bacteria;Actinobacteria;Actinobacteria;Micrococcales;Dermacoccaceae;Demetria	100	4	4	4	0	0
Bacteria;Actinobacteria;Actinobacteria;Micrococcales;Dermacoccaceae;Dermacoccus	91.3	25	23	21	2	2
Bacteria;Actinobacteria;Actinobacteria;Micrococcales;Dermacoccaceae;Flexivirga	75	8	8	6	2	0
Bacteria;Actinobacteria;Actinobacteria;Micrococcales;Dermacoccaceae;Kytococcus	94.1	29	17	16	1	12
Bacteria;Actinobacteria;Actinobacteria;Micrococcales;Dermacoccaceae;Luteipulveratus	100	3	3	3	0	0
Bacteria;Actinobacteria;Actinobacteria;Micrococcales;Dermacoccaceae;Rudaeicoccus	100	1	1	1	0	0
Bacteria;Actinobacteria;Actinobacteria;Micrococcales;Dermacoccaceae;uncultured	100	6	3	3	0	3
Bacteria;Actinobacteria;Actinobacteria;Micrococcales;Dermacoccaceae;Yimella	100	4	4	4	0	0
Bacteria;Actinobacteria;Actinobacteria;Micrococcales;Dermatophilaceae	71.6	79	74	53	21	5
Bacteria;Actinobacteria;Actinobacteria;Micrococcales;Dermatophilaceae;Austwickia	100	3	3	3	0	0
Bacteria;Actinobacteria;Actinobacteria;Micrococcales;Dermatophilaceae;Dermatophilus	100	6	5	5	0	1
Bacteria;Actinobacteria;Actinobacteria;Micrococcales;Dermatophilaceae;Kineosphaera	100	5	5	5	0	0
Bacteria;Actinobacteria;Actinobacteria;Micrococcales;Dermatophilaceae;Mobilicoccus	100	4	4	4	0	0
Bacteria;Actinobacteria;Actinobacteria;Micrococcales;Dermatophilaceae;Piscicoccus	100	2	2	2	0	0
Bacteria;Actinobacteria;Actinobacteria;Micrococcales;Dermatophilaceae;Tonsilliphilus	100	2	2	2	0	0
Bacteria;Actinobacteria;Actinobacteria;Micrococcales;Dermatophilaceae;uncultured	59.6	56	52	31	21	4
Bacteria;Actinobacteria;Actinobacteria;Micrococcales;Intrasporangiaceae	92.1	612	483	445	38	129
Bacteria;Actinobacteria;Actinobacteria;Micrococcales;Intrasporangiaceae;Aquipuribacter	100	7	6	6	0	1
Bacteria;Actinobacteria;Actinobacteria;Micrococcales;Intrasporangiaceae;Arsenicicoccus	100	12	10	10	0	2
Bacteria;Actinobacteria;Actinobacteria;Micrococcales;Intrasporangiaceae;Fodinibacter	100	2	2	2	0	0
Bacteria;Actinobacteria;Actinobacteria;Micrococcales;Intrasporangiaceae;Humibacillus	87.5	11	8	7	1	3
Bacteria;Actinobacteria;Actinobacteria;Micrococcales;Intrasporangiaceae;Intrasporangium	91.7	28	24	22	2	4
Bacteria;Actinobacteria;Actinobacteria;Micrococcales;Intrasporangiaceae;Janibacter	95.3	118	85	81	4	33
Bacteria;Actinobacteria;Actinobacteria;Micrococcales;Intrasporangiaceae;Knoellia	95.3	53	43	41	2	10
Bacteria;Actinobacteria;Actinobacteria;Micrococcales;Intrasporangiaceae;Kribbia	100	4	4	4	0	0
Bacteria;Actinobacteria;Actinobacteria;Micrococcales;Intrasporangiaceae;Lapillicoccus	88.2	23	17	15	2	6
Bacteria;Actinobacteria;Actinobacteria;Micrococcales;Intrasporangiaceae;Marihabitans	100	3	3	3	0	0
Bacteria;Actinobacteria;Actinobacteria;Micrococcales;Intrasporangiaceae;Ornithinibacter	88.9	9	9	8	1	0
Bacteria;Actinobacteria;Actinobacteria;Micrococcales;Intrasporangiaceae;Ornithinicoccus	70.4	30	27	19	8	3
Bacteria;Actinobacteria;Actinobacteria;Micrococcales;Intrasporangiaceae;Ornithinimicrobium	86.7	57	45	39	6	12
Bacteria;Actinobacteria;Actinobacteria;Micrococcales;Intrasporangiaceae;Oryzihumus	100	22	18	18	0	4
Bacteria;Actinobacteria;Actinobacteria;Micrococcales;Intrasporangiaceae;Phycicoccus	93.9	39	33	31	2	6
Bacteria;Actinobacteria;Actinobacteria;Micrococcales;Intrasporangiaceae;Serinicoccus	100	27	25	25	0	2
Bacteria;Actinobacteria;Actinobacteria;Micrococcales;Intrasporangiaceae;Terrabacter	88.2	43	34	30	4	9
Bacteria;Actinobacteria;Actinobacteria;Micrococcales;Intrasporangiaceae;Terracoccus	100	3	3	3	0	0
Bacteria;Actinobacteria;Actinobacteria;Micrococcales;Intrasporangiaceae;Tetrasphaera	91.9	90	74	68	6	16
Bacteria;Actinobacteria;Actinobacteria;Micrococcales;Intrasporangiaceae;uncultured	100	31	13	13	0	18
Bacteria;Actinobacteria;Actinobacteria;Micrococcales;Jonesiaceae	100	11	11	11	0	0
Bacteria;Actinobacteria;Actinobacteria;Micrococcales;Jonesiaceae;Jonesia	100	11	11	11	0	0
Bacteria;Actinobacteria;Actinobacteria;Micrococcales;Microbacteriaceae	88.1	4066	3585	3160	425	481
Bacteria;Actinobacteria;Actinobacteria;Micrococcales;Microbacteriaceae;Agreia	88.2	19	17	15	2	2
Bacteria;Actinobacteria;Actinobacteria;Micrococcales;Microbacteriaceae;Agrococcus	98.9	110	91	90	1	19
Bacteria;Actinobacteria;Actinobacteria;Micrococcales;Microbacteriaceae;Agromyces	94.8	202	173	164	9	29
Bacteria;Actinobacteria;Actinobacteria;Micrococcales;Microbacteriaceae;Allohumibacter	100	1	1	1	0	0
Bacteria;Actinobacteria;Actinobacteria;Micrococcales;Microbacteriaceae;Alpinimonas	100	36	33	33	0	3
Bacteria;Actinobacteria;Actinobacteria;Micrococcales;Microbacteriaceae;Amnibacterium	90	18	10	9	1	8
Bacteria;Actinobacteria;Actinobacteria;Micrococcales;Microbacteriaceae;Candidatus Aquiluna	97.4	79	76	74	2	3
Bacteria;Actinobacteria;Actinobacteria;Micrococcales;Microbacteriaceae;Candidatus Flaviluna	100	4	4	4	0	0
Bacteria;Actinobacteria;Actinobacteria;Micrococcales;Microbacteriaceae;Candidatus Limnoluna	93.3	15	15	14	1	0
Bacteria;Actinobacteria;Actinobacteria;Micrococcales;Microbacteriaceae;Candidatus Planktoluna	100	22	21	21	0	1
Bacteria;Actinobacteria;Actinobacteria;Micrococcales;Microbacteriaceae;Candidatus Rhodoluna	100	28	28	28	0	0
Bacteria;Actinobacteria;Actinobacteria;Micrococcales;Microbacteriaceae;CB31G03	100	3	3	3	0	0
Bacteria;Actinobacteria;Actinobacteria;Micrococcales;Microbacteriaceae;Chryseoglobus	93.3	16	15	14	1	1
Bacteria;Actinobacteria;Actinobacteria;Micrococcales;Microbacteriaceae;Clavibacter	95.3	74	64	61	3	10
Bacteria;Actinobacteria;Actinobacteria;Micrococcales;Microbacteriaceae;Cnuibacter	100	1	1	1	0	0
Bacteria;Actinobacteria;Actinobacteria;Micrococcales;Microbacteriaceae;Compostimonas	100	1	1	1	0	0
Bacteria;Actinobacteria;Actinobacteria;Micrococcales;Microbacteriaceae;Conyzicola	100	15	14	14	0	1
Bacteria;Actinobacteria;Actinobacteria;Micrococcales;Microbacteriaceae;Cryobacterium	94	105	100	94	6	5
Bacteria;Actinobacteria;Actinobacteria;Micrococcales;Microbacteriaceae;Cryocola	66.7	3	3	2	1	0
Bacteria;Actinobacteria;Actinobacteria;Micrococcales;Microbacteriaceae;Curtobacterium	87.4	192	183	160	23	9
Bacteria;Actinobacteria;Actinobacteria;Micrococcales;Microbacteriaceae;Diaminobutyricimonas	41.7	15	12	5	7	3
Bacteria;Actinobacteria;Actinobacteria;Micrococcales;Microbacteriaceae;DS001	100	3	3	3	0	0
Bacteria;Actinobacteria;Actinobacteria;Micrococcales;Microbacteriaceae;Frigoribacterium	95	113	101	96	5	12
Bacteria;Actinobacteria;Actinobacteria;Micrococcales;Microbacteriaceae;Frondihabitans	97.1	39	35	34	1	4
Bacteria;Actinobacteria;Actinobacteria;Micrococcales;Microbacteriaceae;Galbitalea	100	10	7	7	0	3
Bacteria;Actinobacteria;Actinobacteria;Micrococcales;Microbacteriaceae;Glaciibacter	100	5	5	5	0	0
Bacteria;Actinobacteria;Actinobacteria;Micrococcales;Microbacteriaceae;Glaciihabitans	100	12	11	11	0	1
Bacteria;Actinobacteria;Actinobacteria;Micrococcales;Microbacteriaceae;Gryllotalpicola	84.6	15	13	11	2	2
Bacteria;Actinobacteria;Actinobacteria;Micrococcales;Microbacteriaceae;Gulosibacter	70	11	10	7	3	1
Bacteria;Actinobacteria;Actinobacteria;Micrococcales;Microbacteriaceae;Herbiconiux	100	29	25	25	0	4
Bacteria;Actinobacteria;Actinobacteria;Micrococcales;Microbacteriaceae;Homoserinibacter	83.3	6	6	5	1	0
Bacteria;Actinobacteria;Actinobacteria;Micrococcales;Microbacteriaceae;Homoserinimonas	100	2	1	1	0	1
Bacteria;Actinobacteria;Actinobacteria;Micrococcales;Microbacteriaceae;Humibacter	90	10	10	9	1	0
Bacteria;Actinobacteria;Actinobacteria;Micrococcales;Microbacteriaceae;Klugiella	100	4	4	4	0	0
Bacteria;Actinobacteria;Actinobacteria;Micrococcales;Microbacteriaceae;Labedella	100	9	8	8	0	1
Bacteria;Actinobacteria;Actinobacteria;Micrococcales;Microbacteriaceae;Leifsonia	92.8	120	111	103	8	9
Bacteria;Actinobacteria;Actinobacteria;Micrococcales;Microbacteriaceae;Leucobacter	58.4	271	255	149	106	16
Bacteria;Actinobacteria;Actinobacteria;Micrococcales;Microbacteriaceae;Lysinimonas	92.2	76	51	47	4	25
Bacteria;Actinobacteria;Actinobacteria;Micrococcales;Microbacteriaceae;Marisediminicola	100	25	23	23	0	2
Bacteria;Actinobacteria;Actinobacteria;Micrococcales;Microbacteriaceae;Microbacterium	87.6	1922	1658	1452	206	264
Bacteria;Actinobacteria;Actinobacteria;Micrococcales;Microbacteriaceae;Microcella	100	8	8	8	0	0
Bacteria;Actinobacteria;Actinobacteria;Micrococcales;Microbacteriaceae;Microterricola	100	5	5	5	0	0
Bacteria;Actinobacteria;Actinobacteria;Micrococcales;Microbacteriaceae;ML602J-51	90.9	13	11	10	1	2
Bacteria;Actinobacteria;Actinobacteria;Micrococcales;Microbacteriaceae;MWH-Ta3	100	8	8	8	0	0
Bacteria;Actinobacteria;Actinobacteria;Micrococcales;Microbacteriaceae;Mycetocola	97.7	45	44	43	1	1
Bacteria;Actinobacteria;Actinobacteria;Micrococcales;Microbacteriaceae;Naasia	100	4	2	2	0	2
Bacteria;Actinobacteria;Actinobacteria;Micrococcales;Microbacteriaceae;Okibacterium	100	9	9	9	0	0
Bacteria;Actinobacteria;Actinobacteria;Micrococcales;Microbacteriaceae;Plantibacter	90	33	30	27	3	3
Bacteria;Actinobacteria;Actinobacteria;Micrococcales;Microbacteriaceae;Pontimonas	100	3	3	3	0	0
Bacteria;Actinobacteria;Actinobacteria;Micrococcales;Microbacteriaceae;Pseudoclavibacter	81.1	42	37	30	7	5
Bacteria;Actinobacteria;Actinobacteria;Micrococcales;Microbacteriaceae;Rathayibacter	88.6	40	35	31	4	5
Bacteria;Actinobacteria;Actinobacteria;Micrococcales;Microbacteriaceae;Rhodoglobus	100	25	24	24	0	1
Bacteria;Actinobacteria;Actinobacteria;Micrococcales;Microbacteriaceae;Rudaibacter	100	2	2	2	0	0
Bacteria;Actinobacteria;Actinobacteria;Micrococcales;Microbacteriaceae;Salinibacterium	87.2	39	39	34	5	0
Bacteria;Actinobacteria;Actinobacteria;Micrococcales;Microbacteriaceae;Schumannella	100	3	3	3	0	0
Bacteria;Actinobacteria;Actinobacteria;Micrococcales;Microbacteriaceae;Subtercola	100	26	25	25	0	1
Bacteria;Actinobacteria;Actinobacteria;Micrococcales;Microbacteriaceae;SV1-3	100	3	3	3	0	0
Bacteria;Actinobacteria;Actinobacteria;Micrococcales;Microbacteriaceae;SV1-8	100	3	3	3	0	0
Bacteria;Actinobacteria;Actinobacteria;Micrococcales;Microbacteriaceae;uncultured	83.8	44	37	31	6	7
Bacteria;Actinobacteria;Actinobacteria;Micrococcales;Microbacteriaceae;XZXXH163	100	3	3	3	0	0
Bacteria;Actinobacteria;Actinobacteria;Micrococcales;Microbacteriaceae;Yonghaparkia	90	11	10	9	1	1
Bacteria;Actinobacteria;Actinobacteria;Micrococcales;Microbacteriaceae;Zimmermannella	96.4	42	28	27	1	14
Bacteria;Actinobacteria;Actinobacteria;Micrococcales;Micrococcaceae	87	5287	4509	3921	588	778
Bacteria;Actinobacteria;Actinobacteria;Micrococcales;Micrococcaceae;Acaricomes	100	3	3	3	0	0
Bacteria;Actinobacteria;Actinobacteria;Micrococcales;Micrococcaceae;Arthrobacter	89	1304	1208	1075	133	96
Bacteria;Actinobacteria;Actinobacteria;Micrococcales;Micrococcaceae;Auritidibacter	100	6	6	6	0	0
Bacteria;Actinobacteria;Actinobacteria;Micrococcales;Micrococcaceae;Citricoccus	88.5	63	61	54	7	2
Bacteria;Actinobacteria;Actinobacteria;Micrococcales;Micrococcaceae;Enteractinococcus	73.3	17	15	11	4	2
Bacteria;Actinobacteria;Actinobacteria;Micrococcales;Micrococcaceae;Glutamicibacter	78.6	311	285	224	61	26
Bacteria;Actinobacteria;Actinobacteria;Micrococcales;Micrococcaceae;Kocuria	85	575	472	401	71	103
Bacteria;Actinobacteria;Actinobacteria;Micrococcales;Micrococcaceae;Micrococcus	84.9	434	344	292	52	90
Bacteria;Actinobacteria;Actinobacteria;Micrococcales;Micrococcaceae;Neomicrococcus	80	15	15	12	3	0
Bacteria;Actinobacteria;Actinobacteria;Micrococcales;Micrococcaceae;Nesterenkonia	96	122	99	95	4	23
Bacteria;Actinobacteria;Actinobacteria;Micrococcales;Micrococcaceae;Paenarthrobacter	93.9	283	264	248	16	19
Bacteria;Actinobacteria;Actinobacteria;Micrococcales;Micrococcaceae;Paeniglutamicibacter	94.1	118	102	96	6	16
Bacteria;Actinobacteria;Actinobacteria;Micrococcales;Micrococcaceae;Pseudarthrobacter	94.2	820	736	693	43	84
Bacteria;Actinobacteria;Actinobacteria;Micrococcales;Micrococcaceae;Renibacterium	100	12	12	12	0	0
Bacteria;Actinobacteria;Actinobacteria;Micrococcales;Micrococcaceae;Rothia	78.3	1084	779	610	169	305
Bacteria;Actinobacteria;Actinobacteria;Micrococcales;Micrococcaceae;Sinomonas	92	52	50	46	4	2
Bacteria;Actinobacteria;Actinobacteria;Micrococcales;Micrococcaceae;Tersicoccus	100	4	4	4	0	0
Bacteria;Actinobacteria;Actinobacteria;Micrococcales;Micrococcaceae;uncultured	48.3	34	29	14	15	5
Bacteria;Actinobacteria;Actinobacteria;Micrococcales;Micrococcaceae;Yaniella	100	8	5	5	0	3
Bacteria;Actinobacteria;Actinobacteria;Micrococcales;Micrococcaceae;Zhihengliuella	100	17	15	15	0	2
Bacteria;Actinobacteria;Actinobacteria;Micrococcales;Micrococcales Incertae Sedis	34.4	34	32	11	21	2
Bacteria;Actinobacteria;Actinobacteria;Micrococcales;Micrococcales Incertae Sedis;Luteimicrobium	100	8	8	8	0	0
Bacteria;Actinobacteria;Actinobacteria;Micrococcales;Micrococcales Incertae Sedis;Timonella	12.5	26	24	3	21	2
Bacteria;Actinobacteria;Actinobacteria;Micrococcales;Promicromonosporaceae	91.2	384	331	302	29	53
Bacteria;Actinobacteria;Actinobacteria;Micrococcales;Promicromonosporaceae;Cellulosimicrobium	83.5	102	97	81	16	5
Bacteria;Actinobacteria;Actinobacteria;Micrococcales;Promicromonosporaceae;Isoptericola	92.3	94	91	84	7	3
Bacteria;Actinobacteria;Actinobacteria;Micrococcales;Promicromonosporaceae;Myceligenerans	90	10	10	9	1	0
Bacteria;Actinobacteria;Actinobacteria;Micrococcales;Promicromonosporaceae;Promicromonospora	95.7	157	115	110	5	42
Bacteria;Actinobacteria;Actinobacteria;Micrococcales;Promicromonosporaceae;uncultured	100	6	4	4	0	2
Bacteria;Actinobacteria;Actinobacteria;Micrococcales;Promicromonosporaceae;Xylanibacterium	100	1	1	1	0	0
Bacteria;Actinobacteria;Actinobacteria;Micrococcales;Promicromonosporaceae;Xylanimicrobium	100	10	10	10	0	0
Bacteria;Actinobacteria;Actinobacteria;Micrococcales;Promicromonosporaceae;Xylanimonas	100	3	2	2	0	1
Bacteria;Actinobacteria;Actinobacteria;Micrococcales;Rarobacteraceae	62.5	8	8	5	3	0
Bacteria;Actinobacteria;Actinobacteria;Micrococcales;Rarobacteraceae;Rarobacter	62.5	8	8	5	3	0
Bacteria;Actinobacteria;Actinobacteria;Micrococcales;Ruaniaceae	83.3	7	6	5	1	1
Bacteria;Actinobacteria;Actinobacteria;Micrococcales;Ruaniaceae;Haloactinobacterium	100	3	3	3	0	0
Bacteria;Actinobacteria;Actinobacteria;Micrococcales;Ruaniaceae;Ruania	66.7	4	3	2	1	1
Bacteria;Actinobacteria;Actinobacteria;Micrococcales;Sanguibacteraceae	76.4	62	55	42	13	7
Bacteria;Actinobacteria;Actinobacteria;Micrococcales;Sanguibacteraceae;Sanguibacter	76.4	62	55	42	13	7
Bacteria;Actinobacteria;Actinobacteria;Micrococcales;uncultured	75	13	8	6	2	5
Bacteria;Actinobacteria;Actinobacteria;Micromonosporales	92.6	2049	1943	1799	144	106
Bacteria;Actinobacteria;Actinobacteria;Micromonosporales;Micromonosporaceae	92.6	2049	1943	1799	144	106
Bacteria;Actinobacteria;Actinobacteria;Micromonosporales;Micromonosporaceae;Actinocatenispora	100	8	8	8	0	0
Bacteria;Actinobacteria;Actinobacteria;Micromonosporales;Micromonosporaceae;Actinoplanes	94.3	273	244	230	14	29
Bacteria;Actinobacteria;Actinobacteria;Micromonosporales;Micromonosporaceae;Actinorhabdospora	100	1	1	1	0	0
Bacteria;Actinobacteria;Actinobacteria;Micromonosporales;Micromonosporaceae;Allocatelliglobosispora	50	3	2	1	1	1
Bacteria;Actinobacteria;Actinobacteria;Micromonosporales;Micromonosporaceae;Asanoa	87.5	34	32	28	4	2
Bacteria;Actinobacteria;Actinobacteria;Micromonosporales;Micromonosporaceae;Catellatospora	94.4	18	18	17	1	0
Bacteria;Actinobacteria;Actinobacteria;Micromonosporales;Micromonosporaceae;Catelliglobosispora	100	2	2	2	0	0
Bacteria;Actinobacteria;Actinobacteria;Micromonosporales;Micromonosporaceae;Catenuloplanes	87	24	23	20	3	1
Bacteria;Actinobacteria;Actinobacteria;Micromonosporales;Micromonosporaceae;Couchioplanes	100	5	4	4	0	1
Bacteria;Actinobacteria;Actinobacteria;Micromonosporales;Micromonosporaceae;Dactylosporangium	94.4	55	54	51	3	1
Bacteria;Actinobacteria;Actinobacteria;Micromonosporales;Micromonosporaceae;Hamadaea	87.5	8	8	7	1	0
Bacteria;Actinobacteria;Actinobacteria;Micromonosporales;Micromonosporaceae;Jishengella	85.7	7	7	6	1	0
Bacteria;Actinobacteria;Actinobacteria;Micromonosporales;Micromonosporaceae;Krasilnikovia	85.7	8	7	6	1	1
Bacteria;Actinobacteria;Actinobacteria;Micromonosporales;Micromonosporaceae;Longispora	48.3	31	29	14	15	2
Bacteria;Actinobacteria;Actinobacteria;Micromonosporales;Micromonosporaceae;Luedemannella	62.5	31	24	15	9	7
Bacteria;Actinobacteria;Actinobacteria;Micromonosporales;Micromonosporaceae;Micromonospora	95.9	1100	1074	1030	44	26
Bacteria;Actinobacteria;Actinobacteria;Micromonosporales;Micromonosporaceae;Phytohabitans	93.8	18	16	15	1	2
Bacteria;Actinobacteria;Actinobacteria;Micromonosporales;Micromonosporaceae;Phytomonospora	100	1	1	1	0	0
Bacteria;Actinobacteria;Actinobacteria;Micromonosporales;Micromonosporaceae;Pilimelia	87.5	8	8	7	1	0
Bacteria;Actinobacteria;Actinobacteria;Micromonosporales;Micromonosporaceae;Planosporangium	100	5	5	5	0	0
Bacteria;Actinobacteria;Actinobacteria;Micromonosporales;Micromonosporaceae;Plantactinospora	96.3	33	27	26	1	6
Bacteria;Actinobacteria;Actinobacteria;Micromonosporales;Micromonosporaceae;Polymorphospora	100	3	3	3	0	0
Bacteria;Actinobacteria;Actinobacteria;Micromonosporales;Micromonosporaceae;Pseudosporangium	100	3	3	3	0	0
Bacteria;Actinobacteria;Actinobacteria;Micromonosporales;Micromonosporaceae;Rhizocola	100	4	3	3	0	1
Bacteria;Actinobacteria;Actinobacteria;Micromonosporales;Micromonosporaceae;Rugosimonospora	100	2	2	2	0	0
Bacteria;Actinobacteria;Actinobacteria;Micromonosporales;Micromonosporaceae;Salinispora	97.2	111	109	106	3	2
Bacteria;Actinobacteria;Actinobacteria;Micromonosporales;Micromonosporaceae;Spirilliplanes	50	3	2	1	1	1
Bacteria;Actinobacteria;Actinobacteria;Micromonosporales;Micromonosporaceae;Stackebrandtia	85.7	8	7	6	1	1
Bacteria;Actinobacteria;Actinobacteria;Micromonosporales;Micromonosporaceae;uncultured	61.5	99	78	48	30	21
Bacteria;Actinobacteria;Actinobacteria;Micromonosporales;Micromonosporaceae;Verrucosispora	98.3	116	115	113	2	1
Bacteria;Actinobacteria;Actinobacteria;Micromonosporales;Micromonosporaceae;Virgisporangium	66.7	15	15	10	5	0
Bacteria;Actinobacteria;Actinobacteria;Micromonosporales;Micromonosporaceae;Xiangella	100	4	4	4	0	0
Bacteria;Actinobacteria;Actinobacteria;PeM15	89	86	73	65	8	13
Bacteria;Actinobacteria;Actinobacteria;Propionibacteriales	82.5	5050	2159	1781	378	2891
Bacteria;Actinobacteria;Actinobacteria;Propionibacteriales;Nocardioidaceae	83.5	1463	1097	916	181	366
Bacteria;Actinobacteria;Actinobacteria;Propionibacteriales;Nocardioidaceae;Actinopolymorpha	62.5	9	8	5	3	1
Bacteria;Actinobacteria;Actinobacteria;Propionibacteriales;Nocardioidaceae;Aeromicrobium	81.3	115	96	78	18	19
Bacteria;Actinobacteria;Actinobacteria;Propionibacteriales;Nocardioidaceae;Flindersiella	66.7	6	6	4	2	0
Bacteria;Actinobacteria;Actinobacteria;Propionibacteriales;Nocardioidaceae;Kribbella	88.6	96	88	78	10	8
Bacteria;Actinobacteria;Actinobacteria;Propionibacteriales;Nocardioidaceae;Marmoricola	96.3	102	54	52	2	48
Bacteria;Actinobacteria;Actinobacteria;Propionibacteriales;Nocardioidaceae;Mumia	50	8	8	4	4	0
Bacteria;Actinobacteria;Actinobacteria;Propionibacteriales;Nocardioidaceae;Nocardioides	90.6	1027	754	683	71	273
Bacteria;Actinobacteria;Actinobacteria;Propionibacteriales;Nocardioidaceae;Thermasporomyces	100	1	1	1	0	0
Bacteria;Actinobacteria;Actinobacteria;Propionibacteriales;Nocardioidaceae;uncultured	13.4	98	82	11	71	16
Bacteria;Actinobacteria;Actinobacteria;Propionibacteriales;Propionibacteriaceae	81.5	3587	1062	865	197	2525
Bacteria;Actinobacteria;Actinobacteria;Propionibacteriales;Propionibacteriaceae;Aestuariimicrobium	94.4	24	18	17	1	6
Bacteria;Actinobacteria;Actinobacteria;Propionibacteriales;Propionibacteriaceae;Auraticoccus	75	4	4	3	1	0
Bacteria;Actinobacteria;Actinobacteria;Propionibacteriales;Propionibacteriaceae;Brooklawnia	100	8	3	3	0	5
Bacteria;Actinobacteria;Actinobacteria;Propionibacteriales;Propionibacteriaceae;Friedmanniella	98.3	91	59	58	1	32
Bacteria;Actinobacteria;Actinobacteria;Propionibacteriales;Propionibacteriaceae;Granulicoccus	80	5	5	4	1	0
Bacteria;Actinobacteria;Actinobacteria;Propionibacteriales;Propionibacteriaceae;Haloactinopolyspora	19.4	65	62	12	50	3
Bacteria;Actinobacteria;Actinobacteria;Propionibacteriales;Propionibacteriaceae;Jiangella	61.5	26	26	16	10	0
Bacteria;Actinobacteria;Actinobacteria;Propionibacteriales;Propionibacteriaceae;Luteococcus	81.8	14	11	9	2	3
Bacteria;Actinobacteria;Actinobacteria;Propionibacteriales;Propionibacteriaceae;Marinilutecoccus	90.9	11	11	10	1	0
Bacteria;Actinobacteria;Actinobacteria;Propionibacteriales;Propionibacteriaceae;Microlunatus	87.3	85	71	62	9	14
Bacteria;Actinobacteria;Actinobacteria;Propionibacteriales;Propionibacteriaceae;Micropruina	100	9	7	7	0	2
Bacteria;Actinobacteria;Actinobacteria;Propionibacteriales;Propionibacteriaceae;Naumannella	100	4	4	4	0	0
Bacteria;Actinobacteria;Actinobacteria;Propionibacteriales;Propionibacteriaceae;Phytoactinopolyspora	85.7	7	7	6	1	0
Bacteria;Actinobacteria;Actinobacteria;Propionibacteriales;Propionibacteriaceae;Propionibacterium	84.9	2915	518	440	78	2397
Bacteria;Actinobacteria;Actinobacteria;Propionibacteriales;Propionibacteriaceae;Propionicicella	88.9	33	27	24	3	6
Bacteria;Actinobacteria;Actinobacteria;Propionibacteriales;Propionibacteriaceae;Propioniciclava	84	36	25	21	4	11
Bacteria;Actinobacteria;Actinobacteria;Propionibacteriales;Propionibacteriaceae;Propionicimonas	50	11	6	3	3	5
Bacteria;Actinobacteria;Actinobacteria;Propionibacteriales;Propionibacteriaceae;Propioniferax	100	3	3	3	0	0
Bacteria;Actinobacteria;Actinobacteria;Propionibacteriales;Propionibacteriaceae;Propionimicrobium	100	8	4	4	0	4
Bacteria;Actinobacteria;Actinobacteria;Propionibacteriales;Propionibacteriaceae;Tessaracoccus	87.3	67	55	48	7	12
Bacteria;Actinobacteria;Actinobacteria;Propionibacteriales;Propionibacteriaceae;uncultured	82.4	155	131	108	23	24
Bacteria;Actinobacteria;Actinobacteria;Pseudonocardiales	88.3	1876	1719	1518	201	157
Bacteria;Actinobacteria;Actinobacteria;Pseudonocardiales;Pseudonocardiaceae	88.3	1876	1719	1518	201	157
Bacteria;Actinobacteria;Actinobacteria;Pseudonocardiales;Pseudonocardiaceae;Actinoalloteichus	100	14	14	14	0	0
Bacteria;Actinobacteria;Actinobacteria;Pseudonocardiales;Pseudonocardiaceae;Actinokineospora	95.2	42	42	40	2	0
Bacteria;Actinobacteria;Actinobacteria;Pseudonocardiales;Pseudonocardiaceae;Actinomycetospora	92.6	39	27	25	2	12
Bacteria;Actinobacteria;Actinobacteria;Pseudonocardiales;Pseudonocardiaceae;Actinophytocola	52.1	57	48	25	23	9
Bacteria;Actinobacteria;Actinobacteria;Pseudonocardiales;Pseudonocardiaceae;Actinorectispora	100	7	7	7	0	0
Bacteria;Actinobacteria;Actinobacteria;Pseudonocardiales;Pseudonocardiaceae;Actinosynnema	100	8	8	8	0	0
Bacteria;Actinobacteria;Actinobacteria;Pseudonocardiales;Pseudonocardiaceae;Alloactinosynnema	100	9	9	9	0	0
Bacteria;Actinobacteria;Actinobacteria;Pseudonocardiales;Pseudonocardiaceae;Allokutzneria	100	4	4	4	0	0
Bacteria;Actinobacteria;Actinobacteria;Pseudonocardiales;Pseudonocardiaceae;Amycolatopsis	95.2	340	334	318	16	6
Bacteria;Actinobacteria;Actinobacteria;Pseudonocardiales;Pseudonocardiaceae;Crossiella	78.7	299	258	203	55	41
Bacteria;Actinobacteria;Actinobacteria;Pseudonocardiales;Pseudonocardiaceae;Goodfellowiella	100	5	4	4	0	1
Bacteria;Actinobacteria;Actinobacteria;Pseudonocardiales;Pseudonocardiaceae;Haloechinothrix	100	1	1	1	0	0
Bacteria;Actinobacteria;Actinobacteria;Pseudonocardiales;Pseudonocardiaceae;Kibdelosporangium	82.8	29	29	24	5	0
Bacteria;Actinobacteria;Actinobacteria;Pseudonocardiales;Pseudonocardiaceae;Kutzneria	100	7	7	7	0	0
Bacteria;Actinobacteria;Actinobacteria;Pseudonocardiales;Pseudonocardiaceae;Labedaea	100	1	1	1	0	0
Bacteria;Actinobacteria;Actinobacteria;Pseudonocardiales;Pseudonocardiaceae;Lechevalieria	91.3	23	23	21	2	0
Bacteria;Actinobacteria;Actinobacteria;Pseudonocardiales;Pseudonocardiaceae;Lentzea	97.1	72	68	66	2	4
Bacteria;Actinobacteria;Actinobacteria;Pseudonocardiales;Pseudonocardiaceae;Longimycelium	22.2	9	9	2	7	0
Bacteria;Actinobacteria;Actinobacteria;Pseudonocardiales;Pseudonocardiaceae;Prauserella	96.7	32	30	29	1	2
Bacteria;Actinobacteria;Actinobacteria;Pseudonocardiales;Pseudonocardiaceae;Pseudonocardia	88.1	495	428	377	51	67
Bacteria;Actinobacteria;Actinobacteria;Pseudonocardiales;Pseudonocardiaceae;Saccharomonospora	89.2	113	111	99	12	2
Bacteria;Actinobacteria;Actinobacteria;Pseudonocardiales;Pseudonocardiaceae;Saccharopolyspora	85.5	120	117	100	17	3
Bacteria;Actinobacteria;Actinobacteria;Pseudonocardiales;Pseudonocardiaceae;Saccharothrix	97.9	96	94	92	2	2
Bacteria;Actinobacteria;Actinobacteria;Pseudonocardiales;Pseudonocardiaceae;Sciscionella	71.4	14	7	5	2	7
Bacteria;Actinobacteria;Actinobacteria;Pseudonocardiales;Pseudonocardiaceae;Streptoalloteichus	100	5	5	5	0	0
Bacteria;Actinobacteria;Actinobacteria;Pseudonocardiales;Pseudonocardiaceae;Tamaricihabitans	100	1	1	1	0	0
Bacteria;Actinobacteria;Actinobacteria;Pseudonocardiales;Pseudonocardiaceae;Thermocrispum	100	10	9	9	0	1
Bacteria;Actinobacteria;Actinobacteria;Pseudonocardiales;Pseudonocardiaceae;Thermotunica	100	3	3	3	0	0
Bacteria;Actinobacteria;Actinobacteria;Pseudonocardiales;Pseudonocardiaceae;Umezawaea	100	10	10	10	0	0
Bacteria;Actinobacteria;Actinobacteria;Pseudonocardiales;Pseudonocardiaceae;Yuhushiella	85.7	7	7	6	1	0
Bacteria;Actinobacteria;Actinobacteria;Streptomycetales	95.3	11470	11095	10578	517	375
Bacteria;Actinobacteria;Actinobacteria;Streptomycetales;Streptomycetaceae	95.3	11470	11095	10578	517	375
Bacteria;Actinobacteria;Actinobacteria;Streptomycetales;Streptomycetaceae;E1B-B3-114	100	2	2	2	0	0
Bacteria;Actinobacteria;Actinobacteria;Streptomycetales;Streptomycetaceae;Kitasatospora	96.1	238	231	222	9	7
Bacteria;Actinobacteria;Actinobacteria;Streptomycetales;Streptomycetaceae;Streptacidiphilus	100	58	58	58	0	0
Bacteria;Actinobacteria;Actinobacteria;Streptomycetales;Streptomycetaceae;Streptomyces	95.3	11171	10803	10295	508	368
Bacteria;Actinobacteria;Actinobacteria;Streptosporangiales	89.4	1639	1574	1407	167	65
Bacteria;Actinobacteria;Actinobacteria;Streptosporangiales;Nocardiopsaceae	92.4	552	528	488	40	24
Bacteria;Actinobacteria;Actinobacteria;Streptosporangiales;Nocardiopsaceae;Allonocardiopsis	100	1	1	1	0	0
Bacteria;Actinobacteria;Actinobacteria;Streptosporangiales;Nocardiopsaceae;Allosalinactinospora	72.7	11	11	8	3	0
Bacteria;Actinobacteria;Actinobacteria;Streptosporangiales;Nocardiopsaceae;Haloactinospora	100	1	1	1	0	0
Bacteria;Actinobacteria;Actinobacteria;Streptosporangiales;Nocardiopsaceae;Marinactinospora	100	4	4	4	0	0
Bacteria;Actinobacteria;Actinobacteria;Streptosporangiales;Nocardiopsaceae;Murinocardiopsis	100	5	5	5	0	0
Bacteria;Actinobacteria;Actinobacteria;Streptosporangiales;Nocardiopsaceae;Nocardiopsis	91.8	457	437	401	36	20
Bacteria;Actinobacteria;Actinobacteria;Streptosporangiales;Nocardiopsaceae;Salinactinospora	100	1	1	1	0	0
Bacteria;Actinobacteria;Actinobacteria;Streptosporangiales;Nocardiopsaceae;Spinactinospora	100	1	1	1	0	0
Bacteria;Actinobacteria;Actinobacteria;Streptosporangiales;Nocardiopsaceae;Streptomonospora	96.4	29	28	27	1	1
Bacteria;Actinobacteria;Actinobacteria;Streptosporangiales;Nocardiopsaceae;Thermobifida	100	32	30	30	0	2
Bacteria;Actinobacteria;Actinobacteria;Streptosporangiales;Nocardiopsaceae;uncultured	100	2	2	2	0	0
Bacteria;Actinobacteria;Actinobacteria;Streptosporangiales;Streptosporangiaceae	91.7	624	602	552	50	22
Bacteria;Actinobacteria;Actinobacteria;Streptosporangiales;Streptosporangiaceae;Acrocarpospora	88.9	9	9	8	1	0
Bacteria;Actinobacteria;Actinobacteria;Streptosporangiales;Streptosporangiaceae;Herbidospora	100	16	16	16	0	0
Bacteria;Actinobacteria;Actinobacteria;Streptosporangiales;Streptosporangiaceae;Microbispora	98.9	102	92	91	1	10
Bacteria;Actinobacteria;Actinobacteria;Streptosporangiales;Streptosporangiaceae;Microtetraspora	100	12	12	12	0	0
Bacteria;Actinobacteria;Actinobacteria;Streptosporangiales;Streptosporangiaceae;Nonomuraea	86.8	245	242	210	32	3
Bacteria;Actinobacteria;Actinobacteria;Streptosporangiales;Streptosporangiaceae;Planobispora	100	4	4	4	0	0
Bacteria;Actinobacteria;Actinobacteria;Streptosporangiales;Streptosporangiaceae;Planomonospora	100	13	13	13	0	0
Bacteria;Actinobacteria;Actinobacteria;Streptosporangiales;Streptosporangiaceae;Planotetraspora	100	19	18	18	0	1
Bacteria;Actinobacteria;Actinobacteria;Streptosporangiales;Streptosporangiaceae;Sinosporangium	83.3	6	6	5	1	0
Bacteria;Actinobacteria;Actinobacteria;Streptosporangiales;Streptosporangiaceae;Sphaerimonospora	88.9	10	9	8	1	1
Bacteria;Actinobacteria;Actinobacteria;Streptosporangiales;Streptosporangiaceae;Sphaerisporangium	87.8	54	49	43	6	5
Bacteria;Actinobacteria;Actinobacteria;Streptosporangiales;Streptosporangiaceae;Streptosporangium	95.7	119	117	112	5	2
Bacteria;Actinobacteria;Actinobacteria;Streptosporangiales;Streptosporangiaceae;Thermoactinospora	100	1	1	1	0	0
Bacteria;Actinobacteria;Actinobacteria;Streptosporangiales;Streptosporangiaceae;Thermopolyspora	100	8	8	8	0	0
Bacteria;Actinobacteria;Actinobacteria;Streptosporangiales;Streptosporangiaceae;uncultured	50	4	4	2	2	0
Bacteria;Actinobacteria;Actinobacteria;Streptosporangiales;Streptosporangiales Incertae Sedis	100	6	3	3	0	3
Bacteria;Actinobacteria;Actinobacteria;Streptosporangiales;Streptosporangiales Incertae Sedis;Motilibacter	100	6	3	3	0	3
Bacteria;Actinobacteria;Actinobacteria;Streptosporangiales;Thermomonosporaceae	82.5	455	439	362	77	16
Bacteria;Actinobacteria;Actinobacteria;Streptosporangiales;Thermomonosporaceae;Actinoallomurus	98.3	62	59	58	1	3
Bacteria;Actinobacteria;Actinobacteria;Streptosporangiales;Thermomonosporaceae;Actinocorallia	92.6	28	27	25	2	1
Bacteria;Actinobacteria;Actinobacteria;Streptosporangiales;Thermomonosporaceae;Actinomadura	76.9	313	303	233	70	10
Bacteria;Actinobacteria;Actinobacteria;Streptosporangiales;Thermomonosporaceae;Spirillospora	88.9	9	9	8	1	0
Bacteria;Actinobacteria;Actinobacteria;Streptosporangiales;Thermomonosporaceae;Thermobispora	100	14	14	14	0	0
Bacteria;Actinobacteria;Actinobacteria;Streptosporangiales;Thermomonosporaceae;Thermomonospora	95	20	20	19	1	0
Bacteria;Actinobacteria;Actinobacteria;Streptosporangiales;Thermomonosporaceae;uncultured	66.7	7	6	4	2	1
Bacteria;Actinobacteria;Actinobacteria;uncultured	100	3	3	3	0	0
Bacteria;Actinobacteria;Coriobacteriia	70.7	1200	1007	712	295	193
Bacteria;Actinobacteria;Coriobacteriia;Coriobacteriales	70.7	1200	1007	712	295	193
Bacteria;Actinobacteria;Coriobacteriia;Coriobacteriales;Coriobacteriaceae	70.7	1200	1007	712	295	193
Bacteria;Actinobacteria;Coriobacteriia;Coriobacteriales;Coriobacteriaceae;Adlercreutzia	78.6	14	14	11	3	0
Bacteria;Actinobacteria;Coriobacteriia;Coriobacteriales;Coriobacteriaceae;Asaccharobacter	100	4	4	4	0	0
Bacteria;Actinobacteria;Coriobacteriia;Coriobacteriales;Coriobacteriaceae;Atopobium	87.9	88	66	58	8	22
Bacteria;Actinobacteria;Coriobacteriia;Coriobacteriales;Coriobacteriaceae;Collinsella	58.7	375	329	193	136	46
Bacteria;Actinobacteria;Coriobacteriia;Coriobacteriales;Coriobacteriaceae;Coriobacteriaceae UCG-002	61.5	18	13	8	5	5
Bacteria;Actinobacteria;Coriobacteriia;Coriobacteriales;Coriobacteriaceae;Coriobacteriaceae UCG-003	87.5	9	8	7	1	1
Bacteria;Actinobacteria;Coriobacteriia;Coriobacteriales;Coriobacteriaceae;Coriobacterium	75	8	8	6	2	0
Bacteria;Actinobacteria;Coriobacteriia;Coriobacteriales;Coriobacteriaceae;Cryptobacterium	100	3	3	3	0	0
Bacteria;Actinobacteria;Coriobacteriia;Coriobacteriales;Coriobacteriaceae;Denitrobacterium	75	4	4	3	1	0
Bacteria;Actinobacteria;Coriobacteriia;Coriobacteriales;Coriobacteriaceae;Eggerthella	75.9	31	29	22	7	2
Bacteria;Actinobacteria;Coriobacteriia;Coriobacteriales;Coriobacteriaceae;Enorma	100	7	7	7	0	0
Bacteria;Actinobacteria;Coriobacteriia;Coriobacteriales;Coriobacteriaceae;Enterorhabdus	53.6	133	97	52	45	36
Bacteria;Actinobacteria;Coriobacteriia;Coriobacteriales;Coriobacteriaceae;Gordonibacter	75	24	24	18	6	0
Bacteria;Actinobacteria;Coriobacteriia;Coriobacteriales;Coriobacteriaceae;Olsenella	89	97	82	73	9	15
Bacteria;Actinobacteria;Coriobacteriia;Coriobacteriales;Coriobacteriaceae;Paraeggerthella	66.7	6	6	4	2	0
Bacteria;Actinobacteria;Coriobacteriia;Coriobacteriales;Coriobacteriaceae;Parvibacter	85.7	8	7	6	1	1
Bacteria;Actinobacteria;Coriobacteriia;Coriobacteriales;Coriobacteriaceae;Senegalimassilia	75	33	28	21	7	5
Bacteria;Actinobacteria;Coriobacteriia;Coriobacteriales;Coriobacteriaceae;Slackia	60	54	45	27	18	9
Bacteria;Actinobacteria;Coriobacteriia;Coriobacteriales;Coriobacteriaceae;uncultured	81.7	280	230	188	42	50
Bacteria;Actinobacteria;FFCH16263	50	2	2	1	1	0
Bacteria;Actinobacteria;KIST-JJY010	100	5	3	3	0	2
Bacteria;Actinobacteria;MB-A2-108	65.7	238	204	134	70	34
Bacteria;Actinobacteria;Nitriliruptoria	89.3	173	168	150	18	5
Bacteria;Actinobacteria;Nitriliruptoria;Euzebyales	89.1	105	101	90	11	4
Bacteria;Actinobacteria;Nitriliruptoria;Euzebyales;Euzebyaceae	89.1	105	101	90	11	4
Bacteria;Actinobacteria;Nitriliruptoria;Euzebyales;Euzebyaceae;Egibacter	100	3	3	3	0	0
Bacteria;Actinobacteria;Nitriliruptoria;Euzebyales;Euzebyaceae;Euzebya	100	8	8	8	0	0
Bacteria;Actinobacteria;Nitriliruptoria;Euzebyales;Euzebyaceae;uncultured	87.8	94	90	79	11	4
Bacteria;Actinobacteria;Nitriliruptoria;Nitriliruptorales	89.6	68	67	60	7	1
Bacteria;Actinobacteria;Nitriliruptoria;Nitriliruptorales;Nitriliruptoraceae	89.6	68	67	60	7	1
Bacteria;Actinobacteria;Nitriliruptoria;Nitriliruptorales;Nitriliruptoraceae;Egicoccus	100	8	8	8	0	0
Bacteria;Actinobacteria;Nitriliruptoria;Nitriliruptorales;Nitriliruptoraceae;Nitriliruptor	66.7	3	3	2	1	0
Bacteria;Actinobacteria;OPB41	90.9	126	110	100	10	16
Bacteria;Actinobacteria;Rubrobacteria	72.8	269	228	166	62	41
Bacteria;Actinobacteria;Rubrobacteria;Rubrobacterales	72.8	269	228	166	62	41
Bacteria;Actinobacteria;Rubrobacteria;Rubrobacterales;Rubrobacteriaceae	72.8	269	228	166	62	41
Bacteria;Actinobacteria;Rubrobacteria;Rubrobacterales;Rubrobacteriaceae;Rubrobacter	72.8	269	228	166	62	41
Bacteria;Actinobacteria;TakashiAC-B11	87.9	34	33	29	4	1
Bacteria;Actinobacteria;Thermoleophilia	76.3	1921	1380	1053	327	541
Bacteria;Actinobacteria;Thermoleophilia;Gaiellales	75.5	1071	781	590	191	290
Bacteria;Actinobacteria;Thermoleophilia;Gaiellales;Gaiellaceae	83.8	221	160	134	26	61
Bacteria;Actinobacteria;Thermoleophilia;Gaiellales;Gaiellaceae;Gaiella	83.8	221	160	134	26	61
Bacteria;Actinobacteria;Thermoleophilia;Gaiellales;uncultured	73.4	849	620	455	165	229
Bacteria;Actinobacteria;Thermoleophilia;Solirubrobacterales	77.1	845	594	458	136	251
Bacteria;Actinobacteria;Thermoleophilia;Solirubrobacterales;0319-6M6	69	124	100	69	31	24
Bacteria;Actinobacteria;Thermoleophilia;Solirubrobacterales;288-2	76.6	55	47	36	11	8
Bacteria;Actinobacteria;Thermoleophilia;Solirubrobacterales;Conexibacteraceae	73.7	19	19	14	5	0
Bacteria;Actinobacteria;Thermoleophilia;Solirubrobacterales;Conexibacteraceae;Conexibacter	73.7	19	19	14	5	0
Bacteria;Actinobacteria;Thermoleophilia;Solirubrobacterales;Elev-16S-1332	70	207	130	91	39	77
Bacteria;Actinobacteria;Thermoleophilia;Solirubrobacterales;FCPU744	75	5	4	3	1	1
Bacteria;Actinobacteria;Thermoleophilia;Solirubrobacterales;FFCH11085	75	14	12	9	3	2
Bacteria;Actinobacteria;Thermoleophilia;Solirubrobacterales;FFCH12655	100	3	1	1	0	2
Bacteria;Actinobacteria;Thermoleophilia;Solirubrobacterales;FFCH13075	100	14	10	10	0	4
Bacteria;Actinobacteria;Thermoleophilia;Solirubrobacterales;Gsoil-1167	91.7	22	12	11	1	10
Bacteria;Actinobacteria;Thermoleophilia;Solirubrobacterales;ncd2191h07c1	100	3	1	1	0	2
Bacteria;Actinobacteria;Thermoleophilia;Solirubrobacterales;p35j06ok	75	9	4	3	1	5
Bacteria;Actinobacteria;Thermoleophilia;Solirubrobacterales;Parviterribacteraceae	90.9	13	11	10	1	2
Bacteria;Actinobacteria;Thermoleophilia;Solirubrobacterales;Parviterribacteraceae;Parviterribacter	90.9	13	11	10	1	2
Bacteria;Actinobacteria;Thermoleophilia;Solirubrobacterales;Patulibacteraceae	93.8	51	32	30	2	19
Bacteria;Actinobacteria;Thermoleophilia;Solirubrobacterales;Patulibacteraceae;Patulibacter	93.8	51	32	30	2	19
Bacteria;Actinobacteria;Thermoleophilia;Solirubrobacterales;Q3-6C1	33.3	8	3	1	2	5
Bacteria;Actinobacteria;Thermoleophilia;Solirubrobacterales;S1-80	100	2	2	2	0	0
Bacteria;Actinobacteria;Thermoleophilia;Solirubrobacterales;Solirubrobacteraceae	85.1	176	121	103	18	55
Bacteria;Actinobacteria;Thermoleophilia;Solirubrobacterales;Solirubrobacteraceae;Solirubrobacter	85.1	176	121	103	18	55
Bacteria;Actinobacteria;Thermoleophilia;Solirubrobacterales;TM146	64.9	72	57	37	20	15
Bacteria;Actinobacteria;Thermoleophilia;Solirubrobacterales;uncultured	83.3	12	6	5	1	6
Bacteria;Actinobacteria;Thermoleophilia;Solirubrobacterales;YNPFFP1	100	30	17	17	0	13
Bacteria;Actinobacteria;Thermoleophilia;Thermophilales	100	5	5	5	0	0
Bacteria;Actinobacteria;Thermoleophilia;Thermophilales;Thermoleophilaceae	100	5	5	5	0	0
Bacteria;Actinobacteria;Thermoleophilia;Thermophilales;Thermoleophilaceae;Thermoleophilum	100	5	5	5	0	0
Bacteria;Aerophobetes	90.5	63	63	57	6	0
Bacteria;Aminicenantes	91.8	446	414	380	34	32
Bacteria;Aquificae	78.2	366	234	183	51	132
Bacteria;Aquificae;Aquificae	78.2	366	234	183	51	132
Bacteria;Aquificae;Aquificae;Aquificales	78.2	366	234	183	51	132
Bacteria;Aquificae;Aquificae;Aquificales;Aquificaceae	85.2	196	88	75	13	108
Bacteria;Aquificae;Aquificae;Aquificales;Aquificaceae;Aquifex	100	4	4	4	0	0
Bacteria;Aquificae;Aquificae;Aquificales;Aquificaceae;Hydrogenivirga	100	5	5	5	0	0
Bacteria;Aquificae;Aquificae;Aquificales;Aquificaceae;Hydrogenobacter	90.3	34	31	28	3	3
Bacteria;Aquificae;Aquificae;Aquificales;Aquificaceae;Hydrogenobaculum	66.7	97	15	10	5	82
Bacteria;Aquificae;Aquificae;Aquificales;Aquificaceae;Thermocrinis	82.1	51	28	23	5	23
Bacteria;Aquificae;Aquificae;Aquificales;Aquificaceae;uncultured	100	2	2	2	0	0
Bacteria;Aquificae;Aquificae;Aquificales;Aquificales Incertae Sedis	66.7	3	3	2	1	0
Bacteria;Aquificae;Aquificae;Aquificales;Aquificales Incertae Sedis;Thermosulfidibacter	66.7	3	3	2	1	0
Bacteria;Aquificae;Aquificae;Aquificales;Desulfurobacteriaceae	0	30	30	0	30	0
Bacteria;Aquificae;Aquificae;Aquificales;Desulfurobacteriaceae;Balnearium	0	2	2	0	2	0
Bacteria;Aquificae;Aquificae;Aquificales;Desulfurobacteriaceae;Desulfurobacterium	0	21	21	0	21	0
Bacteria;Aquificae;Aquificae;Aquificales;Desulfurobacteriaceae;Phorcysia	0	1	1	0	1	0
Bacteria;Aquificae;Aquificae;Aquificales;Desulfurobacteriaceae;Thermovibrio	0	5	5	0	5	0
Bacteria;Aquificae;Aquificae;Aquificales;Hydrogenothermaceae	93.8	137	113	106	7	24
Bacteria;Aquificae;Aquificae;Aquificales;Hydrogenothermaceae;Hydrogenothermus	85.7	7	7	6	1	0
Bacteria;Aquificae;Aquificae;Aquificales;Hydrogenothermaceae;Persephonella	93.8	16	16	15	1	0
Bacteria;Aquificae;Aquificae;Aquificales;Hydrogenothermaceae;Sulfurihydrogenibium	96	98	75	72	3	23
Bacteria;Aquificae;Aquificae;Aquificales;Hydrogenothermaceae;uncultured	60	5	5	3	2	0
Bacteria;Aquificae;Aquificae;Aquificales;Hydrogenothermaceae;Venenivibrio	100	9	8	8	0	1
Bacteria;Armatimonadetes	86.6	674	545	472	73	129
Bacteria;Armatimonadetes;Armatimonadia	93.1	149	116	108	8	33
Bacteria;Armatimonadetes;Armatimonadia;Armatimonadales	93.1	149	116	108	8	33
Bacteria;Armatimonadetes;Armatimonadia;Armatimonadales;Armatimonadaceae	100	12	12	12	0	0
Bacteria;Armatimonadetes;Armatimonadia;Armatimonadales;Armatimonadaceae;Armatimonas	100	12	12	12	0	0
Bacteria;Armatimonadetes;Chthonomonadetes	81	78	63	51	12	15
Bacteria;Armatimonadetes;Chthonomonadetes;Chthonomonadales	81	78	63	51	12	15
Bacteria;Armatimonadetes;Chthonomonadetes;Chthonomonadales;Chthonomonadaceae	85.7	28	21	18	3	7
Bacteria;Armatimonadetes;Chthonomonadetes;Chthonomonadales;Chthonomonadaceae;Chthonomonas	85.7	28	21	18	3	7
Bacteria;Armatimonadetes;Fimbriimonadia	89.4	175	161	144	17	14
Bacteria;Armatimonadetes;Fimbriimonadia;Fimbriimonadales	89.4	175	161	144	17	14
Bacteria;Armatimonadetes;Fimbriimonadia;Fimbriimonadales;Fimbriimonadaceae	91	134	122	111	11	12
Bacteria;Armatimonadetes;Fimbriimonadia;Fimbriimonadales;Fimbriimonadaceae;Fimbriimonas	100	4	4	4	0	0
Bacteria;Armatimonadetes;uncultured	82.2	269	202	166	36	67
Bacteria;Atribacteria	92.9	598	553	514	39	45
Bacteria;Atribacteria;Atribacteria Incertae Sedis	92.7	59	41	38	3	18
Bacteria;Atribacteria;Atribacteria Incertae Sedis;Unknown Order	92.7	59	41	38	3	18
Bacteria;Atribacteria;Atribacteria Incertae Sedis;Unknown Order;Unknown Family	92.7	59	41	38	3	18
Bacteria;Atribacteria;Atribacteria Incertae Sedis;Unknown Order;Unknown Family;Candidatus Caldatribacterium	92.7	59	41	38	3	18
Bacteria;Bacteroidetes	83.7	51493	43008	36012	6996	8485
Bacteria;Bacteroidetes;Bacteroidetes BD2-2	91.9	640	582	535	47	58
Bacteria;Bacteroidetes;Bacteroidetes Incertae Sedis	86.1	2763	2735	2356	379	28
Bacteria;Bacteroidetes;Bacteroidetes Incertae Sedis;Order II	84.6	2418	2395	2027	368	23
Bacteria;Bacteroidetes;Bacteroidetes Incertae Sedis;Order II;Rhodothermaceae	84.6	2418	2395	2027	368	23
Bacteria;Bacteroidetes;Bacteroidetes Incertae Sedis;Order II;Rhodothermaceae;Longimonas	87.5	8	8	7	1	0
Bacteria;Bacteroidetes;Bacteroidetes Incertae Sedis;Order II;Rhodothermaceae;Rhodothermus	90.5	21	21	19	2	0
Bacteria;Bacteroidetes;Bacteroidetes Incertae Sedis;Order II;Rhodothermaceae;Rubricoccus	50	2	2	1	1	0
Bacteria;Bacteroidetes;Bacteroidetes Incertae Sedis;Order II;Rhodothermaceae;Rubrivirga	100	10	5	5	0	5
Bacteria;Bacteroidetes;Bacteroidetes Incertae Sedis;Order II;Rhodothermaceae;Salinibacter	84	2233	2220	1865	355	13
Bacteria;Bacteroidetes;Bacteroidetes Incertae Sedis;Order II;Rhodothermaceae;Salisaeta	100	9	9	9	0	0
Bacteria;Bacteroidetes;Bacteroidetes Incertae Sedis;Order II;Rhodothermaceae;uncultured	92.7	128	124	115	9	4
Bacteria;Bacteroidetes;Bacteroidetes Incertae Sedis;Order III	96.8	345	340	329	11	5
Bacteria;Bacteroidetes;Bacteroidetes Incertae Sedis;Order III;A815	100	2	1	1	0	1
Bacteria;Bacteroidetes;Bacteroidetes Incertae Sedis;Order III;B2706-C7	100	4	4	4	0	0
Bacteria;Bacteroidetes;Bacteroidetes Incertae Sedis;Order III;BIgi5	100	8	8	8	0	0
Bacteria;Bacteroidetes;Bacteroidetes Incertae Sedis;Order III;CK06-06-Mud-MAS4B-21	100	5	4	4	0	1
Bacteria;Bacteroidetes;Bacteroidetes Incertae Sedis;Order III;F1-37X2	75	8	8	6	2	0
Bacteria;Bacteroidetes;Bacteroidetes Incertae Sedis;Order III;HK-RBC54	100	2	2	2	0	0
Bacteria;Bacteroidetes;Bacteroidetes Incertae Sedis;Order III;MAT-CR-P4-C12	90.9	11	11	10	1	0
Bacteria;Bacteroidetes;Bacteroidetes Incertae Sedis;Order III;ML310M-34	100	7	7	7	0	0
Bacteria;Bacteroidetes;Bacteroidetes Incertae Sedis;Order III;uncultured	97.2	109	107	104	3	2
Bacteria;Bacteroidetes;Bacteroidetes Incertae Sedis;Order III;Unknown Family	97.3	185	184	179	5	1
Bacteria;Bacteroidetes;Bacteroidetes Incertae Sedis;Order III;Unknown Family;Aliifodinibius	92.9	14	14	13	1	0
Bacteria;Bacteroidetes;Bacteroidetes Incertae Sedis;Order III;Unknown Family;Balneola	91.7	36	36	33	3	0
Bacteria;Bacteroidetes;Bacteroidetes Incertae Sedis;Order III;Unknown Family;Fodinibius	100	4	3	3	0	1
Bacteria;Bacteroidetes;Bacteroidetes Incertae Sedis;Order III;Unknown Family;Gracilimonas	97.2	36	36	35	1	0
Bacteria;Bacteroidetes;Bacteroidetes Incertae Sedis;Order III;Unknown Family;uncultured	100	92	92	92	0	0
Bacteria;Bacteroidetes;Bacteroidetes vadinHA17	87.8	340	222	195	27	118
Bacteria;Bacteroidetes;Bacteroidetes VC2.1 Bac22	87.2	237	187	163	24	50
Bacteria;Bacteroidetes;Bacteroidia	78	25326	20639	16103	4536	4687
Bacteria;Bacteroidetes;Bacteroidia;Bacteroidales	77.8	24975	20333	15813	4520	4642
Bacteria;Bacteroidetes;Bacteroidia;Bacteroidales;009E01-B-SD-P15	100	9	3	3	0	6
Bacteria;Bacteroidetes;Bacteroidia;Bacteroidales;3M1PL1-52 termite group	100	12	10	10	0	2
Bacteria;Bacteroidetes;Bacteroidia;Bacteroidales;Bacteroidaceae	79.6	5525	4651	3703	948	874
Bacteria;Bacteroidetes;Bacteroidia;Bacteroidales;Bacteroidaceae;Bacteroides	79.6	5525	4651	3703	948	874
Bacteria;Bacteroidetes;Bacteroidia;Bacteroidales;Bacteroidales BS11 gut group	80.5	474	431	347	84	43
Bacteria;Bacteroidetes;Bacteroidia;Bacteroidales;Bacteroidales Incertae Sedis	89.5	45	38	34	4	7
Bacteria;Bacteroidetes;Bacteroidia;Bacteroidales;Bacteroidales Incertae Sedis;Phocaeicola	89.5	45	38	34	4	7
Bacteria;Bacteroidetes;Bacteroidia;Bacteroidales;Bacteroidales RF16 group	81.5	145	124	101	23	21
Bacteria;Bacteroidetes;Bacteroidia;Bacteroidales;Bacteroidales S24-7 group	66.6	3249	2686	1790	896	563
Bacteria;Bacteroidetes;Bacteroidia;Bacteroidales;Bacteroidales UCG-001	74.2	148	128	95	33	20
Bacteria;Bacteroidetes;Bacteroidia;Bacteroidales;CAP-aah99b04	25	5	4	1	3	1
Bacteria;Bacteroidetes;Bacteroidia;Bacteroidales;COB P4-1 termite group	100	11	6	6	0	5
Bacteria;Bacteroidetes;Bacteroidia;Bacteroidales;CR-115	100	4	4	4	0	0
Bacteria;Bacteroidetes;Bacteroidia;Bacteroidales;FTLpost3	88.9	9	9	8	1	0
Bacteria;Bacteroidetes;Bacteroidia;Bacteroidales;gir-aah93h0	50	6	6	3	3	0
Bacteria;Bacteroidetes;Bacteroidia;Bacteroidales;GZKB124	100	5	4	4	0	1
Bacteria;Bacteroidetes;Bacteroidia;Bacteroidales;LKC2.127-25	75	8	8	6	2	0
Bacteria;Bacteroidetes;Bacteroidia;Bacteroidales;M2PB4-65 termite group	76.9	42	39	30	9	3
Bacteria;Bacteroidetes;Bacteroidia;Bacteroidales;Marinilabiaceae	85.9	814	640	550	90	174
Bacteria;Bacteroidetes;Bacteroidia;Bacteroidales;Marinilabiaceae;[Cytophaga] xylanolytica group	85.7	15	14	12	2	1
Bacteria;Bacteroidetes;Bacteroidia;Bacteroidales;Marinilabiaceae;Alkaliflexus	81.8	24	22	18	4	2
Bacteria;Bacteroidetes;Bacteroidia;Bacteroidales;Marinilabiaceae;Alkalitalea	100	1	1	1	0	0
Bacteria;Bacteroidetes;Bacteroidia;Bacteroidales;Marinilabiaceae;Anaerophaga	90	22	20	18	2	2
Bacteria;Bacteroidetes;Bacteroidia;Bacteroidales;Marinilabiaceae;Carboxylicivirga	93.6	47	47	44	3	0
Bacteria;Bacteroidetes;Bacteroidia;Bacteroidales;Marinilabiaceae;Geofilum	100	2	2	2	0	0
Bacteria;Bacteroidetes;Bacteroidia;Bacteroidales;Marinilabiaceae;Mangroviflexus	80	11	10	8	2	1
Bacteria;Bacteroidetes;Bacteroidia;Bacteroidales;Marinilabiaceae;Marinifilum	88.6	200	79	70	9	121
Bacteria;Bacteroidetes;Bacteroidia;Bacteroidales;Marinilabiaceae;Marinilabilia	83.3	6	6	5	1	0
Bacteria;Bacteroidetes;Bacteroidia;Bacteroidales;Marinilabiaceae;Natronoflexus	100	1	1	1	0	0
Bacteria;Bacteroidetes;Bacteroidia;Bacteroidales;Marinilabiaceae;Ruminofilibacter	100	8	6	6	0	2
Bacteria;Bacteroidetes;Bacteroidia;Bacteroidales;Marinilabiaceae;Saccharicrinis	100	15	12	12	0	3
Bacteria;Bacteroidetes;Bacteroidia;Bacteroidales;Marinilabiaceae;Thermophagus	100	1	1	1	0	0
Bacteria;Bacteroidetes;Bacteroidia;Bacteroidales;Marinilabiaceae;uncultured	84	455	413	347	66	42
Bacteria;Bacteroidetes;Bacteroidia;Bacteroidales;MgMjR-022	93.4	187	166	155	11	21
Bacteria;Bacteroidetes;Bacteroidia;Bacteroidales;ML635J-40 aquatic group	87	108	92	80	12	16
Bacteria;Bacteroidetes;Bacteroidia;Bacteroidales;p-2534-18B5 gut group	73.1	29	26	19	7	3
Bacteria;Bacteroidetes;Bacteroidia;Bacteroidales;PeH15	92.3	13	13	12	1	0
Bacteria;Bacteroidetes;Bacteroidia;Bacteroidales;Porphyromonadaceae	80.4	3394	2622	2107	515	772
Bacteria;Bacteroidetes;Bacteroidia;Bacteroidales;Porphyromonadaceae;Barnesiella	58.1	116	105	61	44	11
Bacteria;Bacteroidetes;Bacteroidia;Bacteroidales;Porphyromonadaceae;Butyricimonas	83.3	72	60	50	10	12
Bacteria;Bacteroidetes;Bacteroidia;Bacteroidales;Porphyromonadaceae;Candidatus Armantifilum	96	42	25	24	1	17
Bacteria;Bacteroidetes;Bacteroidia;Bacteroidales;Porphyromonadaceae;Candidatus Azobacteroides	85.7	20	7	6	1	13
Bacteria;Bacteroidetes;Bacteroidia;Bacteroidales;Porphyromonadaceae;Candidatus Symbiothrix	93.6	74	47	44	3	27
Bacteria;Bacteroidetes;Bacteroidia;Bacteroidales;Porphyromonadaceae;Candidatus Vestibaculum	93.5	38	31	29	2	7
Bacteria;Bacteroidetes;Bacteroidia;Bacteroidales;Porphyromonadaceae;Coprobacter	89.3	28	28	25	3	0
Bacteria;Bacteroidetes;Bacteroidia;Bacteroidales;Porphyromonadaceae;Dysgonomonas	89.3	167	150	134	16	17
Bacteria;Bacteroidetes;Bacteroidia;Bacteroidales;Porphyromonadaceae;Falsiporphyromonas	100	2	2	2	0	0
Bacteria;Bacteroidetes;Bacteroidia;Bacteroidales;Porphyromonadaceae;Macellibacteroides	91.7	66	36	33	3	30
Bacteria;Bacteroidetes;Bacteroidia;Bacteroidales;Porphyromonadaceae;Microbacter	88.1	90	59	52	7	31
Bacteria;Bacteroidetes;Bacteroidia;Bacteroidales;Porphyromonadaceae;Odoribacter	84.4	103	96	81	15	7
Bacteria;Bacteroidetes;Bacteroidia;Bacteroidales;Porphyromonadaceae;Paludibacter	90.4	131	83	75	8	48
Bacteria;Bacteroidetes;Bacteroidia;Bacteroidales;Porphyromonadaceae;Parabacteroides	77.5	698	626	485	141	72
Bacteria;Bacteroidetes;Bacteroidia;Bacteroidales;Porphyromonadaceae;Petrimonas	69.6	224	207	144	63	17
Bacteria;Bacteroidetes;Bacteroidia;Bacteroidales;Porphyromonadaceae;Porphyromonas	82.5	710	372	307	65	338
Bacteria;Bacteroidetes;Bacteroidia;Bacteroidales;Porphyromonadaceae;Proteiniphilum	80.4	307	280	225	55	27
Bacteria;Bacteroidetes;Bacteroidia;Bacteroidales;Porphyromonadaceae;Tannerella	89.8	83	59	53	6	24
Bacteria;Bacteroidetes;Bacteroidia;Bacteroidales;Porphyromonadaceae;uncultured	79.1	418	345	273	72	73
Bacteria;Bacteroidetes;Bacteroidia;Bacteroidales;Prevotellaceae	76.4	6847	5388	4119	1269	1459
Bacteria;Bacteroidetes;Bacteroidia;Bacteroidales;Prevotellaceae;Alloprevotella	76.4	480	348	266	82	132
Bacteria;Bacteroidetes;Bacteroidia;Bacteroidales;Prevotellaceae;Paraprevotella	76.7	46	43	33	10	3
Bacteria;Bacteroidetes;Bacteroidia;Bacteroidales;Prevotellaceae;Prevotella	79.9	453	368	294	74	85
Bacteria;Bacteroidetes;Bacteroidia;Bacteroidales;Prevotellaceae;Prevotella 1	87.9	1548	1413	1242	171	135
Bacteria;Bacteroidetes;Bacteroidia;Bacteroidales;Prevotellaceae;Prevotella 2	75.8	548	442	335	107	106
Bacteria;Bacteroidetes;Bacteroidia;Bacteroidales;Prevotellaceae;Prevotella 6	86.1	47	36	31	5	11
Bacteria;Bacteroidetes;Bacteroidia;Bacteroidales;Prevotellaceae;Prevotella 7	84.2	704	581	489	92	123
Bacteria;Bacteroidetes;Bacteroidia;Bacteroidales;Prevotellaceae;Prevotella 9	59	2150	1407	830	577	743
Bacteria;Bacteroidetes;Bacteroidia;Bacteroidales;Prevotellaceae;Prevotellaceae Ga6A1 group	93.8	23	16	15	1	7
Bacteria;Bacteroidetes;Bacteroidia;Bacteroidales;Prevotellaceae;Prevotellaceae NK3B31 group	72.5	117	102	74	28	15
Bacteria;Bacteroidetes;Bacteroidia;Bacteroidales;Prevotellaceae;Prevotellaceae UCG-001	83	322	271	225	46	51
Bacteria;Bacteroidetes;Bacteroidia;Bacteroidales;Prevotellaceae;Prevotellaceae UCG-003	85.8	161	141	121	20	20
Bacteria;Bacteroidetes;Bacteroidia;Bacteroidales;Prevotellaceae;Prevotellaceae UCG-004	64.6	101	82	53	29	19
Bacteria;Bacteroidetes;Bacteroidia;Bacteroidales;Prevotellaceae;Prevotellaceae YAB2003 group	100	9	9	9	0	0
Bacteria;Bacteroidetes;Bacteroidia;Bacteroidales;Prevotellaceae;uncultured	80.3	136	127	102	25	9
Bacteria;Bacteroidetes;Bacteroidia;Bacteroidales;Prolixibacteraceae	92.7	213	193	179	14	20
Bacteria;Bacteroidetes;Bacteroidia;Bacteroidales;Prolixibacteraceae;BSV13	98.5	76	67	66	1	9
Bacteria;Bacteroidetes;Bacteroidia;Bacteroidales;Prolixibacteraceae;Mangrovibacterium	66.7	3	3	2	1	0
Bacteria;Bacteroidetes;Bacteroidia;Bacteroidales;Prolixibacteraceae;Meniscus	87.5	17	16	14	2	1
Bacteria;Bacteroidetes;Bacteroidia;Bacteroidales;Prolixibacteraceae;Prolixibacter	91.4	90	81	74	7	9
Bacteria;Bacteroidetes;Bacteroidia;Bacteroidales;Prolixibacteraceae;Sunxiuqinia	90	20	20	18	2	0
Bacteria;Bacteroidetes;Bacteroidia;Bacteroidales;Prolixibacteraceae;uncultured	100	5	4	4	0	1
Bacteria;Bacteroidetes;Bacteroidia;Bacteroidales;RH-aaj90h05	66.7	3	3	2	1	0
Bacteria;Bacteroidetes;Bacteroidia;Bacteroidales;Rikenellaceae	80	3532	2919	2334	585	613
Bacteria;Bacteroidetes;Bacteroidia;Bacteroidales;Rikenellaceae;Acetobacteroides	84.6	14	13	11	2	1
Bacteria;Bacteroidetes;Bacteroidia;Bacteroidales;Rikenellaceae;Alistipes	76.1	689	556	423	133	133
Bacteria;Bacteroidetes;Bacteroidia;Bacteroidales;Rikenellaceae;Anaerocella	100	17	14	14	0	3
Bacteria;Bacteroidetes;Bacteroidia;Bacteroidales;Rikenellaceae;BCf9-17 termite group	100	25	15	15	0	10
Bacteria;Bacteroidetes;Bacteroidia;Bacteroidales;Rikenellaceae;Blvii28 wastewater-sludge group	77.8	67	63	49	14	4
Bacteria;Bacteroidetes;Bacteroidia;Bacteroidales;Rikenellaceae;dgA-11 gut group	72.5	45	40	29	11	5
Bacteria;Bacteroidetes;Bacteroidia;Bacteroidales;Rikenellaceae;hoa5-07d05 gut group	25	12	8	2	6	4
Bacteria;Bacteroidetes;Bacteroidia;Bacteroidales;Rikenellaceae;M2PB4-61 termite group	100	22	15	15	0	7
Bacteria;Bacteroidetes;Bacteroidia;Bacteroidales;Rikenellaceae;Mucinivorans	83.3	6	6	5	1	0
Bacteria;Bacteroidetes;Bacteroidia;Bacteroidales;Rikenellaceae;Rikenella	91.9	40	37	34	3	3
Bacteria;Bacteroidetes;Bacteroidia;Bacteroidales;Rikenellaceae;Rikenellaceae RC9 gut group	84.2	1825	1604	1350	254	221
Bacteria;Bacteroidetes;Bacteroidia;Bacteroidales;Rikenellaceae;Rs-D38 termite group	100	15	8	8	0	7
Bacteria;Bacteroidetes;Bacteroidia;Bacteroidales;Rikenellaceae;S50 wastewater-sludge group	100	6	4	4	0	2
Bacteria;Bacteroidetes;Bacteroidia;Bacteroidales;Rikenellaceae;SP3-e08	41.7	19	12	5	7	7
Bacteria;Bacteroidetes;Bacteroidia;Bacteroidales;Rikenellaceae;U29-B03	100	18	15	15	0	3
Bacteria;Bacteroidetes;Bacteroidia;Bacteroidales;Rikenellaceae;uncultured	100	12	12	12	0	0
Bacteria;Bacteroidetes;Bacteroidia;Bacteroidales;Rikenellaceae;vadinBC27 wastewater-sludge group	68.9	698	495	341	154	203
Bacteria;Bacteroidetes;Bacteroidia;Bacteroidales;Rs-E47 termite group	91.7	96	84	77	7	12
Bacteria;Bacteroidetes;Bacteroidia;Bacteroidales;uncultured	96.3	30	27	26	1	3
Bacteria;Bacteroidetes;Bacteroidia;Bacteroidales;vadinHA21	100	7	6	6	0	1
Bacteria;Bacteroidetes;Bacteroidia;Bacteroidia Incertae Sedis	94.8	351	306	290	16	45
Bacteria;Bacteroidetes;Bacteroidia;Bacteroidia Incertae Sedis;Draconibacteriaceae	94.8	351	306	290	16	45
Bacteria;Bacteroidetes;Bacteroidia;Bacteroidia Incertae Sedis;Draconibacteriaceae;Draconibacterium	91.7	49	48	44	4	1
Bacteria;Bacteroidetes;Bacteroidia;Bacteroidia Incertae Sedis;Draconibacteriaceae;Mariniphaga	85.7	7	7	6	1	0
Bacteria;Bacteroidetes;Bacteroidia;Bacteroidia Incertae Sedis;Draconibacteriaceae;Tangfeifania	100	30	28	28	0	2
Bacteria;Bacteroidetes;Bacteroidia;Bacteroidia Incertae Sedis;Draconibacteriaceae;uncultured	95.3	253	212	202	10	41
Bacteria;Bacteroidetes;Cytophagia	91.9	3325	2783	2557	226	542
Bacteria;Bacteroidetes;Cytophagia;Cytophagales	91.9	3321	2779	2553	226	542
Bacteria;Bacteroidetes;Cytophagia;Cytophagales;Cyclobacteriaceae	96.7	320	301	291	10	19
Bacteria;Bacteroidetes;Cytophagia;Cytophagales;Cyclobacteriaceae;Algoriphagus	97.8	140	134	131	3	6
Bacteria;Bacteroidetes;Cytophagia;Cytophagales;Cyclobacteriaceae;Anditalea	100	2	2	2	0	0
Bacteria;Bacteroidetes;Cytophagia;Cytophagales;Cyclobacteriaceae;Aquiflexum	100	8	2	2	0	6
Bacteria;Bacteroidetes;Cytophagia;Cytophagales;Cyclobacteriaceae;Cecembia	100	8	8	8	0	0
Bacteria;Bacteroidetes;Cytophagia;Cytophagales;Cyclobacteriaceae;Cyclobacterium	96.6	31	29	28	1	2
Bacteria;Bacteroidetes;Cytophagia;Cytophagales;Cyclobacteriaceae;Echinicola	92.3	13	13	12	1	0
Bacteria;Bacteroidetes;Cytophagia;Cytophagales;Cyclobacteriaceae;Fontibacter	100	3	3	3	0	0
Bacteria;Bacteroidetes;Cytophagia;Cytophagales;Cyclobacteriaceae;Indibacter	100	5	5	5	0	0
Bacteria;Bacteroidetes;Cytophagia;Cytophagales;Cyclobacteriaceae;Litoribacter	100	2	2	2	0	0
Bacteria;Bacteroidetes;Cytophagia;Cytophagales;Cyclobacteriaceae;Lunatimonas	100	4	4	4	0	0
Bacteria;Bacteroidetes;Cytophagia;Cytophagales;Cyclobacteriaceae;Mariniradius	75	4	4	3	1	0
Bacteria;Bacteroidetes;Cytophagia;Cytophagales;Cyclobacteriaceae;Mongoliibacter	100	1	1	1	0	0
Bacteria;Bacteroidetes;Cytophagia;Cytophagales;Cyclobacteriaceae;Mongoliicoccus	100	4	4	4	0	0
Bacteria;Bacteroidetes;Cytophagia;Cytophagales;Cyclobacteriaceae;Mongoliitalea	100	4	4	4	0	0
Bacteria;Bacteroidetes;Cytophagia;Cytophagales;Cyclobacteriaceae;Negadavirga	93.3	15	15	14	1	0
Bacteria;Bacteroidetes;Cytophagia;Cytophagales;Cyclobacteriaceae;Nitritalea	100	2	2	2	0	0
Bacteria;Bacteroidetes;Cytophagia;Cytophagales;Cyclobacteriaceae;Rhodonellum	100	4	4	4	0	0
Bacteria;Bacteroidetes;Cytophagia;Cytophagales;Cyclobacteriaceae;Shivajiella	50	3	2	1	1	1
Bacteria;Bacteroidetes;Cytophagia;Cytophagales;Cyclobacteriaceae;uncultured	96.6	63	59	57	2	4
Bacteria;Bacteroidetes;Cytophagia;Cytophagales;Cytophagaceae	90.7	2185	1690	1532	158	495
Bacteria;Bacteroidetes;Cytophagia;Cytophagales;Cytophagaceae;Adhaeribacter	95.7	116	94	90	4	22
Bacteria;Bacteroidetes;Cytophagia;Cytophagales;Cytophagaceae;Arcicella	96.2	55	53	51	2	2
Bacteria;Bacteroidetes;Cytophagia;Cytophagales;Cytophagaceae;Chryseolinea	87.2	58	47	41	6	11
Bacteria;Bacteroidetes;Cytophagia;Cytophagales;Cytophagaceae;Cytophaga	80	42	35	28	7	7
Bacteria;Bacteroidetes;Cytophagia;Cytophagales;Cytophagaceae;Dyadobacter	91.5	125	82	75	7	43
Bacteria;Bacteroidetes;Cytophagia;Cytophagales;Cytophagaceae;Emticicia	96	25	25	24	1	0
Bacteria;Bacteroidetes;Cytophagia;Cytophagales;Cytophagaceae;Fibrella	90.9	12	11	10	1	1
Bacteria;Bacteroidetes;Cytophagia;Cytophagales;Cytophagaceae;Fibrisoma	100	8	5	5	0	3
Bacteria;Bacteroidetes;Cytophagia;Cytophagales;Cytophagaceae;Flectobacillus	94.4	22	18	17	1	4
Bacteria;Bacteroidetes;Cytophagia;Cytophagales;Cytophagaceae;Flexibacter	97.6	46	41	40	1	5
Bacteria;Bacteroidetes;Cytophagia;Cytophagales;Cytophagaceae;Fluviimonas	100	3	2	2	0	1
Bacteria;Bacteroidetes;Cytophagia;Cytophagales;Cytophagaceae;Huanghella	100	1	1	1	0	0
Bacteria;Bacteroidetes;Cytophagia;Cytophagales;Cytophagaceae;Hymenobacter	97.2	544	318	309	9	226
Bacteria;Bacteroidetes;Cytophagia;Cytophagales;Cytophagaceae;Larkinella	81.8	16	11	9	2	5
Bacteria;Bacteroidetes;Cytophagia;Cytophagales;Cytophagaceae;Leadbetterella	87.2	40	39	34	5	1
Bacteria;Bacteroidetes;Cytophagia;Cytophagales;Cytophagaceae;Microscilla	91.7	12	12	11	1	0
Bacteria;Bacteroidetes;Cytophagia;Cytophagales;Cytophagaceae;Mooreia	100	2	2	2	0	0
Bacteria;Bacteroidetes;Cytophagia;Cytophagales;Cytophagaceae;Nibrella	100	4	4	4	0	0
Bacteria;Bacteroidetes;Cytophagia;Cytophagales;Cytophagaceae;Nibribacter	94.4	23	18	17	1	5
Bacteria;Bacteroidetes;Cytophagia;Cytophagales;Cytophagaceae;Ohtaekwangia	77.4	38	31	24	7	7
Bacteria;Bacteroidetes;Cytophagia;Cytophagales;Cytophagaceae;Persicitalea	80	15	10	8	2	5
Bacteria;Bacteroidetes;Cytophagia;Cytophagales;Cytophagaceae;Pontibacter	98.1	167	159	156	3	8
Bacteria;Bacteroidetes;Cytophagia;Cytophagales;Cytophagaceae;Pseudarcicella	93.3	30	30	28	2	0
Bacteria;Bacteroidetes;Cytophagia;Cytophagales;Cytophagaceae;Rhabdobacter	100	4	4	4	0	0
Bacteria;Bacteroidetes;Cytophagia;Cytophagales;Cytophagaceae;Rhodocytophaga	89.7	30	29	26	3	1
Bacteria;Bacteroidetes;Cytophagia;Cytophagales;Cytophagaceae;Rudanella	100	4	2	2	0	2
Bacteria;Bacteroidetes;Cytophagia;Cytophagales;Cytophagaceae;Rufibacter	100	20	19	19	0	1
Bacteria;Bacteroidetes;Cytophagia;Cytophagales;Cytophagaceae;Runella	96	27	25	24	1	2
Bacteria;Bacteroidetes;Cytophagia;Cytophagales;Cytophagaceae;Siphonobacter	100	8	5	5	0	3
Bacteria;Bacteroidetes;Cytophagia;Cytophagales;Cytophagaceae;Spirosoma	95.6	111	68	65	3	43
Bacteria;Bacteroidetes;Cytophagia;Cytophagales;Cytophagaceae;Sporocytophaga	85.2	35	27	23	4	8
Bacteria;Bacteroidetes;Cytophagia;Cytophagales;Cytophagaceae;uncultured	81.4	536	457	372	85	79
Bacteria;Bacteroidetes;Cytophagia;Cytophagales;Flammeovirgaceae	93	780	752	699	53	28
Bacteria;Bacteroidetes;Cytophagia;Cytophagales;Flammeovirgaceae;Algivirga	50	2	2	1	1	0
Bacteria;Bacteroidetes;Cytophagia;Cytophagales;Flammeovirgaceae;Aureibacter	100	1	1	1	0	0
Bacteria;Bacteroidetes;Cytophagia;Cytophagales;Flammeovirgaceae;Candidatus Amoebophilus	80.4	57	56	45	11	1
Bacteria;Bacteroidetes;Cytophagia;Cytophagales;Flammeovirgaceae;Candidatus Cardinium	94.7	20	19	18	1	1
Bacteria;Bacteroidetes;Cytophagia;Cytophagales;Flammeovirgaceae;Candidatus Paenicardinium	100	3	2	2	0	1
Bacteria;Bacteroidetes;Cytophagia;Cytophagales;Flammeovirgaceae;Catalinimonas	92.3	13	13	12	1	0
Bacteria;Bacteroidetes;Cytophagia;Cytophagales;Flammeovirgaceae;Cesiribacter	100	18	18	18	0	0
Bacteria;Bacteroidetes;Cytophagia;Cytophagales;Flammeovirgaceae;Ekhidna	90.9	35	33	30	3	2
Bacteria;Bacteroidetes;Cytophagia;Cytophagales;Flammeovirgaceae;Fabibacter	95.7	26	23	22	1	3
Bacteria;Bacteroidetes;Cytophagia;Cytophagales;Flammeovirgaceae;Flammeovirga	96.6	29	29	28	1	0
Bacteria;Bacteroidetes;Cytophagia;Cytophagales;Flammeovirgaceae;Flexithrix	97.5	40	40	39	1	0
Bacteria;Bacteroidetes;Cytophagia;Cytophagales;Flammeovirgaceae;Fulvitalea	0	1	0	0	0	1
Bacteria;Bacteroidetes;Cytophagia;Cytophagales;Flammeovirgaceae;Fulvivirga	100	23	22	22	0	1
Bacteria;Bacteroidetes;Cytophagia;Cytophagales;Flammeovirgaceae;Imperialibacter	85.7	21	21	18	3	0
Bacteria;Bacteroidetes;Cytophagia;Cytophagales;Flammeovirgaceae;Limibacter	50	2	2	1	1	0
Bacteria;Bacteroidetes;Cytophagia;Cytophagales;Flammeovirgaceae;Luteivirga	80	6	5	4	1	1
Bacteria;Bacteroidetes;Cytophagia;Cytophagales;Flammeovirgaceae;Marinoscillum	95.2	63	62	59	3	1
Bacteria;Bacteroidetes;Cytophagia;Cytophagales;Flammeovirgaceae;Marivirga	100	26	26	26	0	0
Bacteria;Bacteroidetes;Cytophagia;Cytophagales;Flammeovirgaceae;Nafulsella	100	10	10	10	0	0
Bacteria;Bacteroidetes;Cytophagia;Cytophagales;Flammeovirgaceae;Perexilibacter	100	3	3	3	0	0
Bacteria;Bacteroidetes;Cytophagia;Cytophagales;Flammeovirgaceae;Persicobacter	100	8	7	7	0	1
Bacteria;Bacteroidetes;Cytophagia;Cytophagales;Flammeovirgaceae;Rapidithrix	87.5	8	8	7	1	0
Bacteria;Bacteroidetes;Cytophagia;Cytophagales;Flammeovirgaceae;Reichenbachiella	84.6	27	26	22	4	1
Bacteria;Bacteroidetes;Cytophagia;Cytophagales;Flammeovirgaceae;Roseivirga	94.1	18	17	16	1	1
Bacteria;Bacteroidetes;Cytophagia;Cytophagales;Flammeovirgaceae;Sediminitomix	100	2	2	2	0	0
Bacteria;Bacteroidetes;Cytophagia;Cytophagales;Flammeovirgaceae;Tunicatimonas	90	13	10	9	1	3
Bacteria;Bacteroidetes;Cytophagia;Cytophagales;Flammeovirgaceae;uncultured	93.8	300	290	272	18	10
Bacteria;Bacteroidetes;Cytophagia;Cytophagales;MWH-CFBk5	83.9	31	31	26	5	0
Bacteria;Bacteroidetes;Cytophagia;Cytophagales;SGUS1108	100	2	2	2	0	0
Bacteria;Bacteroidetes;Cytophagia;Cytophagales;TAA-5-07	100	2	2	2	0	0
Bacteria;Bacteroidetes;Cytophagia;Order IV	100	4	4	4	0	0
Bacteria;Bacteroidetes;Cytophagia;Order IV;Unknown Family	100	4	4	4	0	0
Bacteria;Bacteroidetes;Cytophagia;Order IV;Unknown Family;Thermonema	100	4	4	4	0	0
Bacteria;Bacteroidetes;Flavobacteriia	90.3	11043	9117	8237	880	1926
Bacteria;Bacteroidetes;Flavobacteriia;Flavobacteriales	90.3	11043	9117	8237	880	1926
Bacteria;Bacteroidetes;Flavobacteriia;Flavobacteriales;Blattabacteriaceae	93.5	202	138	129	9	64
Bacteria;Bacteroidetes;Flavobacteriia;Flavobacteriales;Blattabacteriaceae;Blattabacterium	95	29	20	19	1	9
Bacteria;Bacteroidetes;Flavobacteriia;Flavobacteriales;Blattabacteriaceae;Candidatus Brownia	90.9	12	11	10	1	1
Bacteria;Bacteroidetes;Flavobacteriia;Flavobacteriales;Blattabacteriaceae;Candidatus Sulcia	98.6	77	72	71	1	5
Bacteria;Bacteroidetes;Flavobacteriia;Flavobacteriales;Blattabacteriaceae;Candidatus Uzinura	75	72	24	18	6	48
Bacteria;Bacteroidetes;Flavobacteriia;Flavobacteriales;Blattabacteriaceae;CN77	100	4	4	4	0	0
Bacteria;Bacteroidetes;Flavobacteriia;Flavobacteriales;Blattabacteriaceae;uncultured	100	7	7	7	0	0
Bacteria;Bacteroidetes;Flavobacteriia;Flavobacteriales;Cryomorphaceae	88.5	787	715	633	82	72
Bacteria;Bacteroidetes;Flavobacteriia;Flavobacteriales;Cryomorphaceae;Brumimicrobium	83.3	20	18	15	3	2
Bacteria;Bacteroidetes;Flavobacteriia;Flavobacteriales;Cryomorphaceae;Crocinitomix	90.5	71	63	57	6	8
Bacteria;Bacteroidetes;Flavobacteriia;Flavobacteriales;Cryomorphaceae;Cryomorpha	88.1	63	59	52	7	4
Bacteria;Bacteroidetes;Flavobacteriia;Flavobacteriales;Cryomorphaceae;Fluviicola	92	227	201	185	16	26
Bacteria;Bacteroidetes;Flavobacteriia;Flavobacteriales;Cryomorphaceae;Lishizhenia	100	2	2	2	0	0
Bacteria;Bacteroidetes;Flavobacteriia;Flavobacteriales;Cryomorphaceae;Luteibaculum	83.3	7	6	5	1	1
Bacteria;Bacteroidetes;Flavobacteriia;Flavobacteriales;Cryomorphaceae;NS10 marine group	88.9	29	27	24	3	2
Bacteria;Bacteroidetes;Flavobacteriia;Flavobacteriales;Cryomorphaceae;Owenweeksia	88.9	36	36	32	4	0
Bacteria;Bacteroidetes;Flavobacteriia;Flavobacteriales;Cryomorphaceae;Phaeocystidibacter	100	6	6	6	0	0
Bacteria;Bacteroidetes;Flavobacteriia;Flavobacteriales;Cryomorphaceae;Salinirepens	88.9	9	9	8	1	0
Bacteria;Bacteroidetes;Flavobacteriia;Flavobacteriales;Cryomorphaceae;uncultured	85.1	304	276	235	41	28
Bacteria;Bacteroidetes;Flavobacteriia;Flavobacteriales;Cryomorphaceae;Wandonia	100	7	7	7	0	0
Bacteria;Bacteroidetes;Flavobacteriia;Flavobacteriales;Flavobacteriaceae	90.6	9612	7852	7115	737	1760
Bacteria;Bacteroidetes;Flavobacteriia;Flavobacteriales;Flavobacteriaceae;Actibacter	100	19	19	19	0	0
Bacteria;Bacteroidetes;Flavobacteriia;Flavobacteriales;Flavobacteriaceae;Aequorivita	97.3	41	37	36	1	4
Bacteria;Bacteroidetes;Flavobacteriia;Flavobacteriales;Flavobacteriaceae;Aestuariibaculum	100	6	6	6	0	0
Bacteria;Bacteroidetes;Flavobacteriia;Flavobacteriales;Flavobacteriaceae;Aestuariivivens	100	3	3	3	0	0
Bacteria;Bacteroidetes;Flavobacteriia;Flavobacteriales;Flavobacteriaceae;Algibacter	95.7	48	46	44	2	2
Bacteria;Bacteroidetes;Flavobacteriia;Flavobacteriales;Flavobacteriaceae;Algitalea	87.5	11	8	7	1	3
Bacteria;Bacteroidetes;Flavobacteriia;Flavobacteriales;Flavobacteriaceae;Antarcticimonas	100	2	1	1	0	1
Bacteria;Bacteroidetes;Flavobacteriia;Flavobacteriales;Flavobacteriaceae;Apibacter	100	8	7	7	0	1
Bacteria;Bacteroidetes;Flavobacteriia;Flavobacteriales;Flavobacteriaceae;Aquibacter	88.9	96	90	80	10	6
Bacteria;Bacteroidetes;Flavobacteriia;Flavobacteriales;Flavobacteriaceae;Aquimarina	98.4	68	61	60	1	7
Bacteria;Bacteroidetes;Flavobacteriia;Flavobacteriales;Flavobacteriaceae;Arenibacter	95.8	50	48	46	2	2
Bacteria;Bacteroidetes;Flavobacteriia;Flavobacteriales;Flavobacteriaceae;Arenitalea	100	3	3	3	0	0
Bacteria;Bacteroidetes;Flavobacteriia;Flavobacteriales;Flavobacteriaceae;Aurantiacicella	100	1	1	1	0	0
Bacteria;Bacteroidetes;Flavobacteriia;Flavobacteriales;Flavobacteriaceae;Aureicoccus	100	3	3	3	0	0
Bacteria;Bacteroidetes;Flavobacteriia;Flavobacteriales;Flavobacteriaceae;Aureimarina	100	3	3	3	0	0
Bacteria;Bacteroidetes;Flavobacteriia;Flavobacteriales;Flavobacteriaceae;Aureisphaera	100	5	5	5	0	0
Bacteria;Bacteroidetes;Flavobacteriia;Flavobacteriales;Flavobacteriaceae;Aureitalea	100	2	2	2	0	0
Bacteria;Bacteroidetes;Flavobacteriia;Flavobacteriales;Flavobacteriaceae;Aureivirga	100	4	2	2	0	2
Bacteria;Bacteroidetes;Flavobacteriia;Flavobacteriales;Flavobacteriaceae;Bergeyella	68.8	191	93	64	29	98
Bacteria;Bacteroidetes;Flavobacteriia;Flavobacteriales;Flavobacteriaceae;Bizionia	100	28	26	26	0	2
Bacteria;Bacteroidetes;Flavobacteriia;Flavobacteriales;Flavobacteriaceae;Candidatus Hemobacterium	0	1	0	0	0	1
Bacteria;Bacteroidetes;Flavobacteriia;Flavobacteriales;Flavobacteriaceae;Capnocytophaga	77.5	614	454	352	102	160
Bacteria;Bacteroidetes;Flavobacteriia;Flavobacteriales;Flavobacteriaceae;Cellulophaga	96.1	67	51	49	2	16
Bacteria;Bacteroidetes;Flavobacteriia;Flavobacteriales;Flavobacteriaceae;Chishuiella	100	1	1	1	0	0
Bacteria;Bacteroidetes;Flavobacteriia;Flavobacteriales;Flavobacteriaceae;Chryseobacterium	92.9	1087	891	828	63	196
Bacteria;Bacteroidetes;Flavobacteriia;Flavobacteriales;Flavobacteriaceae;Citreitalea	100	9	9	9	0	0
Bacteria;Bacteroidetes;Flavobacteriia;Flavobacteriales;Flavobacteriaceae;Cloacibacterium	89.8	228	49	44	5	179
Bacteria;Bacteroidetes;Flavobacteriia;Flavobacteriales;Flavobacteriaceae;Coenonia	80	5	5	4	1	0
Bacteria;Bacteroidetes;Flavobacteriia;Flavobacteriales;Flavobacteriaceae;Confluentibacter	80	12	5	4	1	7
Bacteria;Bacteroidetes;Flavobacteriia;Flavobacteriales;Flavobacteriaceae;Corallibacter	100	4	4	4	0	0
Bacteria;Bacteroidetes;Flavobacteriia;Flavobacteriales;Flavobacteriaceae;Costertonia	100	4	4	4	0	0
Bacteria;Bacteroidetes;Flavobacteriia;Flavobacteriales;Flavobacteriaceae;Croceibacter	75	4	4	3	1	0
Bacteria;Bacteroidetes;Flavobacteriia;Flavobacteriales;Flavobacteriaceae;Croceitalea	91.7	14	12	11	1	2
Bacteria;Bacteroidetes;Flavobacteriia;Flavobacteriales;Flavobacteriaceae;Cruoricaptor	100	4	3	3	0	1
Bacteria;Bacteroidetes;Flavobacteriia;Flavobacteriales;Flavobacteriaceae;Dokdonia	87	48	46	40	6	2
Bacteria;Bacteroidetes;Flavobacteriia;Flavobacteriales;Flavobacteriaceae;Elizabethkingia	93.3	49	45	42	3	4
Bacteria;Bacteroidetes;Flavobacteriia;Flavobacteriales;Flavobacteriaceae;Empedobacter	91.2	48	34	31	3	14
Bacteria;Bacteroidetes;Flavobacteriia;Flavobacteriales;Flavobacteriaceae;Epilithonimonas	96.6	35	29	28	1	6
Bacteria;Bacteroidetes;Flavobacteriia;Flavobacteriales;Flavobacteriaceae;Eudoraea	83.3	13	12	10	2	1
Bacteria;Bacteroidetes;Flavobacteriia;Flavobacteriales;Flavobacteriaceae;Euzebyella	100	12	11	11	0	1
Bacteria;Bacteroidetes;Flavobacteriia;Flavobacteriales;Flavobacteriaceae;Flagellimonas	100	4	4	4	0	0
Bacteria;Bacteroidetes;Flavobacteriia;Flavobacteriales;Flavobacteriaceae;Flavicella	100	10	8	8	0	2
Bacteria;Bacteroidetes;Flavobacteriia;Flavobacteriales;Flavobacteriaceae;Flavimarina	100	6	3	3	0	3
Bacteria;Bacteroidetes;Flavobacteriia;Flavobacteriales;Flavobacteriaceae;Flaviramulus	100	6	6	6	0	0
Bacteria;Bacteroidetes;Flavobacteriia;Flavobacteriales;Flavobacteriaceae;Flavirhabdus	85.7	14	14	12	2	0
Bacteria;Bacteroidetes;Flavobacteriia;Flavobacteriales;Flavobacteriaceae;Flavivirga	100	5	5	5	0	0
Bacteria;Bacteroidetes;Flavobacteriia;Flavobacteriales;Flavobacteriaceae;Flavobacterium	90	2954	2359	2123	236	595
Bacteria;Bacteroidetes;Flavobacteriia;Flavobacteriales;Flavobacteriaceae;Formosa	91	89	78	71	7	11
Bacteria;Bacteroidetes;Flavobacteriia;Flavobacteriales;Flavobacteriaceae;Frondibacter	100	1	1	1	0	0
Bacteria;Bacteroidetes;Flavobacteriia;Flavobacteriales;Flavobacteriaceae;Fulvibacter	100	2	2	2	0	0
Bacteria;Bacteroidetes;Flavobacteriia;Flavobacteriales;Flavobacteriaceae;Gaetbulibacter	95	20	20	19	1	0
Bacteria;Bacteroidetes;Flavobacteriia;Flavobacteriales;Flavobacteriaceae;Galbibacter	80	10	10	8	2	0
Bacteria;Bacteroidetes;Flavobacteriia;Flavobacteriales;Flavobacteriaceae;Gangjinia	100	8	4	4	0	4
Bacteria;Bacteroidetes;Flavobacteriia;Flavobacteriales;Flavobacteriaceae;Gelidibacter	95.5	22	22	21	1	0
Bacteria;Bacteroidetes;Flavobacteriia;Flavobacteriales;Flavobacteriaceae;Geojedonia	100	3	3	3	0	0
Bacteria;Bacteroidetes;Flavobacteriia;Flavobacteriales;Flavobacteriaceae;Gillisia	99.1	121	109	108	1	12
Bacteria;Bacteroidetes;Flavobacteriia;Flavobacteriales;Flavobacteriaceae;Gilvibacter	92.3	13	13	12	1	0
Bacteria;Bacteroidetes;Flavobacteriia;Flavobacteriales;Flavobacteriaceae;Gramella	100	44	42	42	0	2
Bacteria;Bacteroidetes;Flavobacteriia;Flavobacteriales;Flavobacteriaceae;Hanstruepera	100	1	1	1	0	0
Bacteria;Bacteroidetes;Flavobacteriia;Flavobacteriales;Flavobacteriaceae;Hoppeia	100	13	12	12	0	1
Bacteria;Bacteroidetes;Flavobacteriia;Flavobacteriales;Flavobacteriaceae;Hwangdonia	100	2	1	1	0	1
Bacteria;Bacteroidetes;Flavobacteriia;Flavobacteriales;Flavobacteriaceae;Hyunsoonleella	92.9	14	14	13	1	0
Bacteria;Bacteroidetes;Flavobacteriia;Flavobacteriales;Flavobacteriaceae;Ichthyenterobacterium	100	4	4	4	0	0
Bacteria;Bacteroidetes;Flavobacteriia;Flavobacteriales;Flavobacteriaceae;Jejudonia	75	5	4	3	1	1
Bacteria;Bacteroidetes;Flavobacteriia;Flavobacteriales;Flavobacteriaceae;Jejuia	100	6	5	5	0	1
Bacteria;Bacteroidetes;Flavobacteriia;Flavobacteriales;Flavobacteriaceae;Joostella	100	10	9	9	0	1
Bacteria;Bacteroidetes;Flavobacteriia;Flavobacteriales;Flavobacteriaceae;Kordia	93.8	34	32	30	2	2
Bacteria;Bacteroidetes;Flavobacteriia;Flavobacteriales;Flavobacteriaceae;Kriegella	100	6	5	5	0	1
Bacteria;Bacteroidetes;Flavobacteriia;Flavobacteriales;Flavobacteriaceae;Lacinutrix	96	25	25	24	1	0
Bacteria;Bacteroidetes;Flavobacteriia;Flavobacteriales;Flavobacteriaceae;Leeuwenhoekiella	93.1	29	29	27	2	0
Bacteria;Bacteroidetes;Flavobacteriia;Flavobacteriales;Flavobacteriaceae;Leptobacterium	100	5	5	5	0	0
Bacteria;Bacteroidetes;Flavobacteriia;Flavobacteriales;Flavobacteriaceae;Litoribaculum	100	1	1	1	0	0
Bacteria;Bacteroidetes;Flavobacteriia;Flavobacteriales;Flavobacteriaceae;Lutaonella	100	1	1	1	0	0
Bacteria;Bacteroidetes;Flavobacteriia;Flavobacteriales;Flavobacteriaceae;Lutibacter	86.4	69	66	57	9	3
Bacteria;Bacteroidetes;Flavobacteriia;Flavobacteriales;Flavobacteriaceae;Lutimonas	82.4	22	17	14	3	5
Bacteria;Bacteroidetes;Flavobacteriia;Flavobacteriales;Flavobacteriaceae;Mangrovimonas	83.3	6	6	5	1	0
Bacteria;Bacteroidetes;Flavobacteriia;Flavobacteriales;Flavobacteriaceae;Maribacter	92.5	143	134	124	10	9
Bacteria;Bacteroidetes;Flavobacteriia;Flavobacteriales;Flavobacteriaceae;Mariniflexile	100	11	11	11	0	0
Bacteria;Bacteroidetes;Flavobacteriia;Flavobacteriales;Flavobacteriaceae;Maritimimonas	97.3	127	73	71	2	54
Bacteria;Bacteroidetes;Flavobacteriia;Flavobacteriales;Flavobacteriaceae;Marixanthomonas	100	5	5	5	0	0
Bacteria;Bacteroidetes;Flavobacteriia;Flavobacteriales;Flavobacteriaceae;Meridianimaribacter	75	4	4	3	1	0
Bacteria;Bacteroidetes;Flavobacteriia;Flavobacteriales;Flavobacteriaceae;Mesoflavibacter	95.2	22	21	20	1	1
Bacteria;Bacteroidetes;Flavobacteriia;Flavobacteriales;Flavobacteriaceae;Mesonia	83.3	29	24	20	4	5
Bacteria;Bacteroidetes;Flavobacteriia;Flavobacteriales;Flavobacteriaceae;Moheibacter	67.4	44	43	29	14	1
Bacteria;Bacteroidetes;Flavobacteriia;Flavobacteriales;Flavobacteriaceae;Muricauda	92.8	103	97	90	7	6
Bacteria;Bacteroidetes;Flavobacteriia;Flavobacteriales;Flavobacteriaceae;Muriicola	100	8	8	8	0	0
Bacteria;Bacteroidetes;Flavobacteriia;Flavobacteriales;Flavobacteriaceae;Myroides	94.9	103	99	94	5	4
Bacteria;Bacteroidetes;Flavobacteriia;Flavobacteriales;Flavobacteriaceae;Neptunitalea	100	4	4	4	0	0
Bacteria;Bacteroidetes;Flavobacteriia;Flavobacteriales;Flavobacteriaceae;Nonlabens	95.7	49	47	45	2	2
Bacteria;Bacteroidetes;Flavobacteriia;Flavobacteriales;Flavobacteriaceae;NS2b marine group	94.1	36	34	32	2	2
Bacteria;Bacteroidetes;Flavobacteriia;Flavobacteriales;Flavobacteriaceae;NS3a marine group	82.1	41	39	32	7	2
Bacteria;Bacteroidetes;Flavobacteriia;Flavobacteriales;Flavobacteriaceae;NS4 marine group	83.7	100	86	72	14	14
Bacteria;Bacteroidetes;Flavobacteriia;Flavobacteriales;Flavobacteriaceae;NS5 marine group	88.5	215	182	161	21	33
Bacteria;Bacteroidetes;Flavobacteriia;Flavobacteriales;Flavobacteriaceae;Olleya	90	44	40	36	4	4
Bacteria;Bacteroidetes;Flavobacteriia;Flavobacteriales;Flavobacteriaceae;Ornithobacterium	100	31	14	14	0	17
Bacteria;Bacteroidetes;Flavobacteriia;Flavobacteriales;Flavobacteriaceae;Pibocella	92.3	14	13	12	1	1
Bacteria;Bacteroidetes;Flavobacteriia;Flavobacteriales;Flavobacteriaceae;Planktosalinus	84.6	13	13	11	2	0
Bacteria;Bacteroidetes;Flavobacteriia;Flavobacteriales;Flavobacteriaceae;Polaribacter	100	24	20	20	0	4
Bacteria;Bacteroidetes;Flavobacteriia;Flavobacteriales;Flavobacteriaceae;Polaribacter 1	80.9	71	68	55	13	3
Bacteria;Bacteroidetes;Flavobacteriia;Flavobacteriales;Flavobacteriaceae;Polaribacter 2	89.1	51	46	41	5	5
Bacteria;Bacteroidetes;Flavobacteriia;Flavobacteriales;Flavobacteriaceae;Polaribacter 3	90	23	20	18	2	3
Bacteria;Bacteroidetes;Flavobacteriia;Flavobacteriales;Flavobacteriaceae;Polaribacter 4	92.9	79	70	65	5	9
Bacteria;Bacteroidetes;Flavobacteriia;Flavobacteriales;Flavobacteriaceae;Poriferibacter	100	3	3	3	0	0
Bacteria;Bacteroidetes;Flavobacteriia;Flavobacteriales;Flavobacteriaceae;Postechiella	75	5	4	3	1	1
Bacteria;Bacteroidetes;Flavobacteriia;Flavobacteriales;Flavobacteriaceae;Pricia	80	11	10	8	2	1
Bacteria;Bacteroidetes;Flavobacteriia;Flavobacteriales;Flavobacteriaceae;Pseudofulvibacter	96.4	168	167	161	6	1
Bacteria;Bacteroidetes;Flavobacteriia;Flavobacteriales;Flavobacteriaceae;Pseudozobellia	100	2	2	2	0	0
Bacteria;Bacteroidetes;Flavobacteriia;Flavobacteriales;Flavobacteriaceae;Psychroflexus	94.7	118	113	107	6	5
Bacteria;Bacteroidetes;Flavobacteriia;Flavobacteriales;Flavobacteriaceae;Psychroserpens	97.3	38	37	36	1	1
Bacteria;Bacteroidetes;Flavobacteriia;Flavobacteriales;Flavobacteriaceae;Pustulibacterium	100	1	1	1	0	0
Bacteria;Bacteroidetes;Flavobacteriia;Flavobacteriales;Flavobacteriaceae;Riemerella	91.7	39	24	22	2	15
Bacteria;Bacteroidetes;Flavobacteriia;Flavobacteriales;Flavobacteriaceae;Robertkochia	66.7	3	3	2	1	0
Bacteria;Bacteroidetes;Flavobacteriia;Flavobacteriales;Flavobacteriaceae;Robiginitalea	92.7	46	41	38	3	5
Bacteria;Bacteroidetes;Flavobacteriia;Flavobacteriales;Flavobacteriaceae;Sabulilitoribacter	100	4	4	4	0	0
Bacteria;Bacteroidetes;Flavobacteriia;Flavobacteriales;Flavobacteriaceae;Salegentibacter	97.2	73	71	69	2	2
Bacteria;Bacteroidetes;Flavobacteriia;Flavobacteriales;Flavobacteriaceae;Salinimicrobium	92.9	100	98	91	7	2
Bacteria;Bacteroidetes;Flavobacteriia;Flavobacteriales;Flavobacteriaceae;Sediminibacter	100	4	3	3	0	1
Bacteria;Bacteroidetes;Flavobacteriia;Flavobacteriales;Flavobacteriaceae;Sediminicola	100	16	14	14	0	2
Bacteria;Bacteroidetes;Flavobacteriia;Flavobacteriales;Flavobacteriaceae;Seonamhaeicola	90	10	10	9	1	0
Bacteria;Bacteroidetes;Flavobacteriia;Flavobacteriales;Flavobacteriaceae;Siansivirga	100	3	3	3	0	0
Bacteria;Bacteroidetes;Flavobacteriia;Flavobacteriales;Flavobacteriaceae;Sinomicrobium	66.7	12	12	8	4	0
Bacteria;Bacteroidetes;Flavobacteriia;Flavobacteriales;Flavobacteriaceae;Snuella	100	2	2	2	0	0
Bacteria;Bacteroidetes;Flavobacteriia;Flavobacteriales;Flavobacteriaceae;Soonwooa	50	4	4	2	2	0
Bacteria;Bacteroidetes;Flavobacteriia;Flavobacteriales;Flavobacteriaceae;Spongiibacterium	100	6	6	6	0	0
Bacteria;Bacteroidetes;Flavobacteriia;Flavobacteriales;Flavobacteriaceae;Spongiiferula	100	2	2	2	0	0
Bacteria;Bacteroidetes;Flavobacteriia;Flavobacteriales;Flavobacteriaceae;Spongiimonas	100	3	3	3	0	0
Bacteria;Bacteroidetes;Flavobacteriia;Flavobacteriales;Flavobacteriaceae;Spongiivirga	100	5	5	5	0	0
Bacteria;Bacteroidetes;Flavobacteriia;Flavobacteriales;Flavobacteriaceae;Subsaxibacter	84.2	20	19	16	3	1
Bacteria;Bacteroidetes;Flavobacteriia;Flavobacteriales;Flavobacteriaceae;Subsaximicrobium	100	5	5	5	0	0
Bacteria;Bacteroidetes;Flavobacteriia;Flavobacteriales;Flavobacteriaceae;Sufflavibacter	100	1	1	1	0	0
Bacteria;Bacteroidetes;Flavobacteriia;Flavobacteriales;Flavobacteriaceae;Sungkyunkwania	100	1	1	1	0	0
Bacteria;Bacteroidetes;Flavobacteriia;Flavobacteriales;Flavobacteriaceae;Tamlana	100	18	18	18	0	0
Bacteria;Bacteroidetes;Flavobacteriia;Flavobacteriales;Flavobacteriaceae;Tenacibaculum	95.2	266	186	177	9	80
Bacteria;Bacteroidetes;Flavobacteriia;Flavobacteriales;Flavobacteriaceae;Ulvibacter	91.1	60	56	51	5	4
Bacteria;Bacteroidetes;Flavobacteriia;Flavobacteriales;Flavobacteriaceae;uncultured	91.1	431	369	336	33	62
Bacteria;Bacteroidetes;Flavobacteriia;Flavobacteriales;Flavobacteriaceae;Vitellibacter	89.5	22	19	17	2	3
Bacteria;Bacteroidetes;Flavobacteriia;Flavobacteriales;Flavobacteriaceae;Weeksella	100	13	7	7	0	6
Bacteria;Bacteroidetes;Flavobacteriia;Flavobacteriales;Flavobacteriaceae;Wenyingzhuangia	100	14	12	12	0	2
Bacteria;Bacteroidetes;Flavobacteriia;Flavobacteriales;Flavobacteriaceae;Winogradskyella	93.6	137	125	117	8	12
Bacteria;Bacteroidetes;Flavobacteriia;Flavobacteriales;Flavobacteriaceae;Yeosuana	100	2	2	2	0	0
Bacteria;Bacteroidetes;Flavobacteriia;Flavobacteriales;Flavobacteriaceae;Zeaxanthinibacter	85	24	20	17	3	4
Bacteria;Bacteroidetes;Flavobacteriia;Flavobacteriales;Flavobacteriaceae;Zhouia	100	4	4	4	0	0
Bacteria;Bacteroidetes;Flavobacteriia;Flavobacteriales;Flavobacteriaceae;Zobellia	95	20	20	19	1	0
Bacteria;Bacteroidetes;Flavobacteriia;Flavobacteriales;Flavobacteriaceae;Zunongwangia	100	13	11	11	0	2
Bacteria;Bacteroidetes;Flavobacteriia;Flavobacteriales;NS7 marine group	93.3	48	45	42	3	3
Bacteria;Bacteroidetes;Flavobacteriia;Flavobacteriales;NS9 marine group	87	348	330	287	43	18
Bacteria;Bacteroidetes;Flavobacteriia;Flavobacteriales;R103-B20	100	10	10	10	0	0
Bacteria;Bacteroidetes;Flavobacteriia;Flavobacteriales;Schleiferiaceae	76.9	35	26	20	6	9
Bacteria;Bacteroidetes;Flavobacteriia;Flavobacteriales;Schleiferiaceae;Schleiferia	76.9	35	26	20	6	9
Bacteria;Bacteroidetes;Ika33	100	5	5	5	0	0
Bacteria;Bacteroidetes;ML602M-17	100	10	8	8	0	2
Bacteria;Bacteroidetes;SB-5	91.4	407	374	342	32	33
Bacteria;Bacteroidetes;SBXY-6786	100	3	3	3	0	0
Bacteria;Bacteroidetes;SM1A07	93.6	49	47	44	3	2
Bacteria;Bacteroidetes;Sphingobacteriia	86.5	7164	6143	5311	832	1021
Bacteria;Bacteroidetes;Sphingobacteriia;Sphingobacteriales	86.5	7164	6143	5311	832	1021
Bacteria;Bacteroidetes;Sphingobacteriia;Sphingobacteriales;AKYH767	85.7	32	28	24	4	4
Bacteria;Bacteroidetes;Sphingobacteriia;Sphingobacteriales;B01R012	100	6	6	6	0	0
Bacteria;Bacteroidetes;Sphingobacteriia;Sphingobacteriales;Chitinophagaceae	85.1	2675	2263	1925	338	412
Bacteria;Bacteroidetes;Sphingobacteriia;Sphingobacteriales;Chitinophagaceae;Arachidicoccus	68	27	25	17	8	2
Bacteria;Bacteroidetes;Sphingobacteriia;Sphingobacteriales;Chitinophagaceae;Asinibacterium	100	5	4	4	0	1
Bacteria;Bacteroidetes;Sphingobacteriia;Sphingobacteriales;Chitinophagaceae;Chitinophaga	92.8	217	180	167	13	37
Bacteria;Bacteroidetes;Sphingobacteriia;Sphingobacteriales;Chitinophagaceae;Cnuella	90.5	28	21	19	2	7
Bacteria;Bacteroidetes;Sphingobacteriia;Sphingobacteriales;Chitinophagaceae;Crenotalea	38.2	34	34	13	21	0
Bacteria;Bacteroidetes;Sphingobacteriia;Sphingobacteriales;Chitinophagaceae;Dinghuibacter	92.2	53	51	47	4	2
Bacteria;Bacteroidetes;Sphingobacteriia;Sphingobacteriales;Chitinophagaceae;Ferruginibacter	90.1	338	272	245	27	66
Bacteria;Bacteroidetes;Sphingobacteriia;Sphingobacteriales;Chitinophagaceae;Filimonas	85.4	54	48	41	7	6
Bacteria;Bacteroidetes;Sphingobacteriia;Sphingobacteriales;Chitinophagaceae;Flavihumibacter	92.7	43	41	38	3	2
Bacteria;Bacteroidetes;Sphingobacteriia;Sphingobacteriales;Chitinophagaceae;Flavisolibacter	90.8	187	152	138	14	35
Bacteria;Bacteroidetes;Sphingobacteriia;Sphingobacteriales;Chitinophagaceae;Flavitalea	78.9	63	57	45	12	6
Bacteria;Bacteroidetes;Sphingobacteriia;Sphingobacteriales;Chitinophagaceae;Heliimonas	100	7	5	5	0	2
Bacteria;Bacteroidetes;Sphingobacteriia;Sphingobacteriales;Chitinophagaceae;Hydrobacter	100	2	1	1	0	1
Bacteria;Bacteroidetes;Sphingobacteriia;Sphingobacteriales;Chitinophagaceae;Hydrotalea	100	9	7	7	0	2
Bacteria;Bacteroidetes;Sphingobacteriia;Sphingobacteriales;Chitinophagaceae;Lacibacter	82.4	17	17	14	3	0
Bacteria;Bacteroidetes;Sphingobacteriia;Sphingobacteriales;Chitinophagaceae;Niabella	63.6	60	55	35	20	5
Bacteria;Bacteroidetes;Sphingobacteriia;Sphingobacteriales;Chitinophagaceae;Niastella	69.4	55	49	34	15	6
Bacteria;Bacteroidetes;Sphingobacteriia;Sphingobacteriales;Chitinophagaceae;Parafilimonas	83.3	47	30	25	5	17
Bacteria;Bacteroidetes;Sphingobacteriia;Sphingobacteriales;Chitinophagaceae;Parasediminibacterium	100	4	3	3	0	1
Bacteria;Bacteroidetes;Sphingobacteriia;Sphingobacteriales;Chitinophagaceae;Parasegetibacter	70	12	10	7	3	2
Bacteria;Bacteroidetes;Sphingobacteriia;Sphingobacteriales;Chitinophagaceae;Sediminibacterium	93.3	177	165	154	11	12
Bacteria;Bacteroidetes;Sphingobacteriia;Sphingobacteriales;Chitinophagaceae;Segetibacter	88.1	133	101	89	12	32
Bacteria;Bacteroidetes;Sphingobacteriia;Sphingobacteriales;Chitinophagaceae;Taibaiella	65.2	93	89	58	31	4
Bacteria;Bacteroidetes;Sphingobacteriia;Sphingobacteriales;Chitinophagaceae;Terrimonas	86.1	241	208	179	29	33
Bacteria;Bacteroidetes;Sphingobacteriia;Sphingobacteriales;Chitinophagaceae;uncultured	84.6	748	618	523	95	130
Bacteria;Bacteroidetes;Sphingobacteriia;Sphingobacteriales;Chitinophagaceae;Vibrionimonas	88.9	9	9	8	1	0
Bacteria;Bacteroidetes;Sphingobacteriia;Sphingobacteriales;CMW-169	100	6	6	6	0	0
Bacteria;Bacteroidetes;Sphingobacteriia;Sphingobacteriales;CWT CU03-E12	80	6	5	4	1	1
Bacteria;Bacteroidetes;Sphingobacteriia;Sphingobacteriales;E6aC02	98.2	73	57	56	1	16
Bacteria;Bacteroidetes;Sphingobacteriia;Sphingobacteriales;env.OPS 17	84.8	171	138	117	21	33
Bacteria;Bacteroidetes;Sphingobacteriia;Sphingobacteriales;FFCH9454	75	5	4	3	1	1
Bacteria;Bacteroidetes;Sphingobacteriia;Sphingobacteriales;Filobacteriaceae	100	7	3	3	0	4
Bacteria;Bacteroidetes;Sphingobacteriia;Sphingobacteriales;Filobacteriaceae;Filobacterium	100	7	3	3	0	4
Bacteria;Bacteroidetes;Sphingobacteriia;Sphingobacteriales;KD1-131	93.3	16	15	14	1	1
Bacteria;Bacteroidetes;Sphingobacteriia;Sphingobacteriales;KD3-93	92.3	34	26	24	2	8
Bacteria;Bacteroidetes;Sphingobacteriia;Sphingobacteriales;Lentimicrobiaceae	87.2	487	406	354	52	81
Bacteria;Bacteroidetes;Sphingobacteriia;Sphingobacteriales;Lentimicrobiaceae;Lentimicrobium	80.8	38	26	21	5	12
Bacteria;Bacteroidetes;Sphingobacteriia;Sphingobacteriales;LiUU-11-161	90.9	12	11	10	1	1
Bacteria;Bacteroidetes;Sphingobacteriia;Sphingobacteriales;NS11-12 marine group	94.7	176	151	143	8	25
Bacteria;Bacteroidetes;Sphingobacteriia;Sphingobacteriales;PHOS-HE51	93	51	43	40	3	8
Bacteria;Bacteroidetes;Sphingobacteriia;Sphingobacteriales;S15-21	100	2	2	2	0	0
Bacteria;Bacteroidetes;Sphingobacteriia;Sphingobacteriales;S15A-MN91	100	15	11	11	0	4
Bacteria;Bacteroidetes;Sphingobacteriia;Sphingobacteriales;s74e-6049	100	4	4	4	0	0
Bacteria;Bacteroidetes;Sphingobacteriia;Sphingobacteriales;Saprospiraceae	86.4	1268	1151	994	157	117
Bacteria;Bacteroidetes;Sphingobacteriia;Sphingobacteriales;Saprospiraceae;Aureispira	81.8	23	22	18	4	1
Bacteria;Bacteroidetes;Sphingobacteriia;Sphingobacteriales;Saprospiraceae;Candidatus Aquirestis	84	25	25	21	4	0
Bacteria;Bacteroidetes;Sphingobacteriia;Sphingobacteriales;Saprospiraceae;Haliscomenobacter	81.8	34	33	27	6	1
Bacteria;Bacteroidetes;Sphingobacteriia;Sphingobacteriales;Saprospiraceae;Lewinella	86.3	131	124	107	17	7
Bacteria;Bacteroidetes;Sphingobacteriia;Sphingobacteriales;Saprospiraceae;Phaeodactylibacter	93.1	155	131	122	9	24
Bacteria;Bacteroidetes;Sphingobacteriia;Sphingobacteriales;Saprospiraceae;Portibacter	74.2	31	31	23	8	0
Bacteria;Bacteroidetes;Sphingobacteriia;Sphingobacteriales;Saprospiraceae;Rubidimonas	52.9	18	17	9	8	1
Bacteria;Bacteroidetes;Sphingobacteriia;Sphingobacteriales;Saprospiraceae;Saprospira	100	12	11	11	0	1
Bacteria;Bacteroidetes;Sphingobacteriia;Sphingobacteriales;Saprospiraceae;uncultured	86.6	838	756	655	101	82
Bacteria;Bacteroidetes;Sphingobacteriia;Sphingobacteriales;SBYC-2600	100	3	3	3	0	0
Bacteria;Bacteroidetes;Sphingobacteriia;Sphingobacteriales;Sphingobacteriaceae	86	1674	1414	1216	198	260
Bacteria;Bacteroidetes;Sphingobacteriia;Sphingobacteriales;Sphingobacteriaceae;Anseongella	25	8	8	2	6	0
Bacteria;Bacteroidetes;Sphingobacteriia;Sphingobacteriales;Sphingobacteriaceae;Arcticibacter	87.5	21	16	14	2	5
Bacteria;Bacteroidetes;Sphingobacteriia;Sphingobacteriales;Sphingobacteriaceae;Mucilaginibacter	97.3	357	294	286	8	63
Bacteria;Bacteroidetes;Sphingobacteriia;Sphingobacteriales;Sphingobacteriaceae;Nubsella	66.7	22	18	12	6	4
Bacteria;Bacteroidetes;Sphingobacteriia;Sphingobacteriales;Sphingobacteriaceae;Olivibacter	90.5	22	21	19	2	1
Bacteria;Bacteroidetes;Sphingobacteriia;Sphingobacteriales;Sphingobacteriaceae;Parapedobacter	47.1	51	51	24	27	0
Bacteria;Bacteroidetes;Sphingobacteriia;Sphingobacteriales;Sphingobacteriaceae;Pedobacter	90.2	637	531	479	52	106
Bacteria;Bacteroidetes;Sphingobacteriia;Sphingobacteriales;Sphingobacteriaceae;Pseudopedobacter	55.6	19	18	10	8	1
Bacteria;Bacteroidetes;Sphingobacteriia;Sphingobacteriales;Sphingobacteriaceae;Pseudosphingobacterium	100	6	6	6	0	0
Bacteria;Bacteroidetes;Sphingobacteriia;Sphingobacteriales;Sphingobacteriaceae;Solitalea	84.8	33	33	28	5	0
Bacteria;Bacteroidetes;Sphingobacteriia;Sphingobacteriales;Sphingobacteriaceae;Sphingobacterium	80.3	417	350	281	69	67
Bacteria;Bacteroidetes;Sphingobacteriia;Sphingobacteriales;Sphingobacteriaceae;uncultured	78	71	59	46	13	12
Bacteria;Bacteroidetes;Sphingobacteriia;Sphingobacteriales;ST-12K33	81	49	42	34	8	7
Bacteria;Bacteroidetes;Sphingobacteriia;Sphingobacteriales;uncultured	89.7	386	348	312	36	38
Bacteria;Bacteroidetes;Sphingobacteriia;Sphingobacteriales;Z4MB62	100	3	3	3	0	0
Bacteria;Bacteroidetes;WCHB1-32	93.8	179	161	151	10	18
Bacteria;BJ-169	75	12	8	6	2	4
Bacteria;BP4	100	3	3	3	0	0
Bacteria;BRC1	94.1	367	322	303	19	45
Bacteria;Caldiserica	89.9	94	79	71	8	15
Bacteria;Caldiserica;Caldisericia	89.9	94	79	71	8	15
Bacteria;Caldiserica;Caldisericia;Caldisericales	89.9	94	79	71	8	15
Bacteria;Caldiserica;Caldisericia;Caldisericales;Caldisericaceae	92.9	31	28	26	2	3
Bacteria;Caldiserica;Caldisericia;Caldisericales;Caldisericaceae;Caldisericum	92.9	31	28	26	2	3
Bacteria;Caldiserica;Caldisericia;Caldisericales;LF045	90	25	20	18	2	5
Bacteria;Caldiserica;Caldisericia;Caldisericales;TTA-B1	87.5	17	16	14	2	1
Bacteria;Caldiserica;Caldisericia;Caldisericales;TTA-B15	100	3	3	3	0	0
Bacteria;Caldiserica;Caldisericia;Caldisericales;WCHB1-02	83.3	18	12	10	2	6
Bacteria;Calescamantes	100	3	3	3	0	0
Bacteria;Candidatus Berkelbacteria	80	58	50	40	10	8
Bacteria;Chlamydiae	90.6	336	319	289	30	17
Bacteria;Chlamydiae;Chlamydiae	93.8	267	257	241	16	10
Bacteria;Chlamydiae;Chlamydiae;Chlamydiales	93.8	267	257	241	16	10
Bacteria;Chlamydiae;Chlamydiae;Chlamydiales;Chlamydiaceae	100	133	131	131	0	2
Bacteria;Chlamydiae;Chlamydiae;Chlamydiales;Chlamydiaceae;Candidatus Amphibiichlamydia	100	3	3	3	0	0
Bacteria;Chlamydiae;Chlamydiae;Chlamydiales;Chlamydiaceae;Candidatus Clavichlamydia	100	2	2	2	0	0
Bacteria;Chlamydiae;Chlamydiae;Chlamydiales;Chlamydiaceae;Chlamydia	100	117	116	116	0	1
Bacteria;Chlamydiae;Chlamydiae;Chlamydiales;Chlamydiaceae;uncultured	100	8	8	8	0	0
Bacteria;Chlamydiae;Chlamydiae;Chlamydiales;Chlamydiales Incertae Sedis	100	17	17	17	0	0
Bacteria;Chlamydiae;Chlamydiae;Chlamydiales;Chlamydiales Incertae Sedis;Candidatus Piscichlamydia	100	1	1	1	0	0
Bacteria;Chlamydiae;Chlamydiae;Chlamydiales;Chlamydiales Incertae Sedis;Candidatus Similichlamydia	100	10	10	10	0	0
Bacteria;Chlamydiae;Chlamydiae;Chlamydiales;Chlamydiales Incertae Sedis;Criblamydia	100	2	2	2	0	0
Bacteria;Chlamydiae;Chlamydiae;Chlamydiales;Chlamydiales Incertae Sedis;Estrella	100	1	1	1	0	0
Bacteria;Chlamydiae;Chlamydiae;Chlamydiales;cvE6	68.8	18	16	11	5	2
Bacteria;Chlamydiae;Chlamydiae;Chlamydiales;Parachlamydiaceae	100	36	34	34	0	2
Bacteria;Chlamydiae;Chlamydiae;Chlamydiales;Parachlamydiaceae;Candidatus Mesochlamydia	100	1	1	1	0	0
Bacteria;Chlamydiae;Chlamydiae;Chlamydiales;Parachlamydiaceae;Candidatus Metachlamydia	100	1	1	1	0	0
Bacteria;Chlamydiae;Chlamydiae;Chlamydiales;Parachlamydiaceae;Candidatus Protochlamydia	100	13	13	13	0	0
Bacteria;Chlamydiae;Chlamydiae;Chlamydiales;Parachlamydiaceae;Candidatus Rubidus	100	1	1	1	0	0
Bacteria;Chlamydiae;Chlamydiae;Chlamydiales;Parachlamydiaceae;Neochlamydia	100	13	11	11	0	2
Bacteria;Chlamydiae;Chlamydiae;Chlamydiales;Parachlamydiaceae;Parachlamydia	100	6	6	6	0	0
Bacteria;Chlamydiae;Chlamydiae;Chlamydiales;Simkaniaceae	78.8	56	52	41	11	4
Bacteria;Chlamydiae;Chlamydiae;Chlamydiales;Simkaniaceae;Candidatus Fritschea	80	6	5	4	1	1
Bacteria;Chlamydiae;Chlamydiae;Chlamydiales;Simkaniaceae;Candidatus Renichlamydia	100	2	2	2	0	0
Bacteria;Chlamydiae;Chlamydiae;Chlamydiales;Simkaniaceae;Candidatus Rhabdochlamydia	66.7	6	6	4	2	0
Bacteria;Chlamydiae;Chlamydiae;Chlamydiales;Simkaniaceae;Simkania	100	2	2	2	0	0
Bacteria;Chlamydiae;Chlamydiae;Chlamydiales;Simkaniaceae;uncultured	76.5	37	34	26	8	3
Bacteria;Chlamydiae;Chlamydiae;Chlamydiales;Waddliaceae	100	6	6	6	0	0
Bacteria;Chlamydiae;Chlamydiae;Chlamydiales;Waddliaceae;Waddlia	100	6	6	6	0	0
Bacteria;Chlamydiae;LD1-PA32	77.4	69	62	48	14	7
Bacteria;Chlorobi	89.7	541	464	416	48	77
Bacteria;Chlorobi;Chlorobia	89.7	541	464	416	48	77
Bacteria;Chlorobi;Chlorobia;Chlorobiales	89.7	541	464	416	48	77
Bacteria;Chlorobi;Chlorobia;Chlorobiales;Chlorobiaceae	89.1	213	183	163	20	30
Bacteria;Chlorobi;Chlorobia;Chlorobiales;Chlorobiaceae;Chlorobaculum	81.3	47	32	26	6	15
Bacteria;Chlorobi;Chlorobia;Chlorobiales;Chlorobiaceae;Chlorobium	87.7	81	73	64	9	8
Bacteria;Chlorobi;Chlorobia;Chlorobiales;Chlorobiaceae;Chloroherpeton	100	2	2	2	0	0
Bacteria;Chlorobi;Chlorobia;Chlorobiales;Chlorobiaceae;Prosthecochloris	86.4	28	22	19	3	6
Bacteria;Chlorobi;Chlorobia;Chlorobiales;Chlorobiaceae;uncultured	96	51	50	48	2	1
Bacteria;Chlorobi;Chlorobia;Chlorobiales;OC31	100	8	8	8	0	0
Bacteria;Chlorobi;Chlorobia;Chlorobiales;OPB56	89	227	200	178	22	27
Bacteria;Chlorobi;Chlorobia;Chlorobiales;SJA-28	91.8	93	73	67	6	20
Bacteria;Chloroflexi	81.8	8956	6960	5692	1268	1996
Bacteria;Chloroflexi;1-20	84.6	17	13	11	2	4
Bacteria;Chloroflexi;Anaerolineae	81.9	4345	2998	2454	544	1347
Bacteria;Chloroflexi;Anaerolineae;Anaerolineales	81.9	4345	2998	2454	544	1347
Bacteria;Chloroflexi;Anaerolineae;Anaerolineales;Anaerolineaceae	81.9	4345	2998	2454	544	1347
Bacteria;Chloroflexi;Anaerolineae;Anaerolineales;Anaerolineaceae;Anaerolinea	80.6	104	72	58	14	32
Bacteria;Chloroflexi;Anaerolineae;Anaerolineales;Anaerolineaceae;Anaerolineaceae UCG-001	66.7	23	21	14	7	2
Bacteria;Chloroflexi;Anaerolineae;Anaerolineales;Anaerolineaceae;Bellilinea	92.3	14	13	12	1	1
Bacteria;Chloroflexi;Anaerolineae;Anaerolineales;Anaerolineaceae;Leptolinea	86.1	126	72	62	10	54
Bacteria;Chloroflexi;Anaerolineae;Anaerolineales;Anaerolineaceae;Levilinea	91.7	17	12	11	1	5
Bacteria;Chloroflexi;Anaerolineae;Anaerolineales;Anaerolineaceae;Longilinea	71.2	164	52	37	15	112
Bacteria;Chloroflexi;Anaerolineae;Anaerolineales;Anaerolineaceae;Ornatilinea	51	152	49	25	24	103
Bacteria;Chloroflexi;Anaerolineae;Anaerolineales;Anaerolineaceae;Pelolinea	69.7	48	33	23	10	15
Bacteria;Chloroflexi;Anaerolineae;Anaerolineales;Anaerolineaceae;Thermanaerothrix	100	2	2	2	0	0
Bacteria;Chloroflexi;Anaerolineae;Anaerolineales;Anaerolineaceae;Thermomarinilinea	87.5	10	8	7	1	2
Bacteria;Chloroflexi;Anaerolineae;Anaerolineales;Anaerolineaceae;uncultured	82.7	3685	2664	2203	461	1021
Bacteria;Chloroflexi;Ardenticatenia	88.7	553	471	418	53	82
Bacteria;Chloroflexi;Ardenticatenia;Ardenticatenales	81.6	55	49	40	9	6
Bacteria;Chloroflexi;Ardenticatenia;Ardenticatenales;Ardenticatenaceae	100	3	3	3	0	0
Bacteria;Chloroflexi;Ardenticatenia;Ardenticatenales;Ardenticatenaceae;Ardenticatena	100	3	3	3	0	0
Bacteria;Chloroflexi;Ardenticatenia;uncultured	89.6	498	422	378	44	76
Bacteria;Chloroflexi;C10-SB1A	100	4	1	1	0	3
Bacteria;Chloroflexi;Caldilineae	88.5	289	244	216	28	45
Bacteria;Chloroflexi;Caldilineae;Caldilineales	88.5	289	244	216	28	45
Bacteria;Chloroflexi;Caldilineae;Caldilineales;Caldilineaceae	88.5	289	244	216	28	45
Bacteria;Chloroflexi;Caldilineae;Caldilineales;Caldilineaceae;Caldilinea	100	9	9	9	0	0
Bacteria;Chloroflexi;Caldilineae;Caldilineales;Caldilineaceae;Litorilinea	83.3	22	18	15	3	4
Bacteria;Chloroflexi;Caldilineae;Caldilineales;Caldilineaceae;uncultured	88.3	255	214	189	25	41
Bacteria;Chloroflexi;Chloroflexi Incertae Sedis	80	11	10	8	2	1
Bacteria;Chloroflexi;Chloroflexi Incertae Sedis;Unknown Order	80	11	10	8	2	1
Bacteria;Chloroflexi;Chloroflexi Incertae Sedis;Unknown Order;Unknown Family	80	11	10	8	2	1
Bacteria;Chloroflexi;Chloroflexi Incertae Sedis;Unknown Order;Unknown Family;Thermobaculum	80	11	10	8	2	1
Bacteria;Chloroflexi;Chloroflexia	78.8	437	373	294	79	64
Bacteria;Chloroflexi;Chloroflexia;Chloroflexales	78.7	376	328	258	70	48
Bacteria;Chloroflexi;Chloroflexia;Chloroflexales;Chloroflexaceae	88.2	53	51	45	6	2
Bacteria;Chloroflexi;Chloroflexia;Chloroflexales;Chloroflexaceae;Candidatus Chloroploca	88.9	10	9	8	1	1
Bacteria;Chloroflexi;Chloroflexia;Chloroflexales;Chloroflexaceae;Chloroflexus	86.1	36	36	31	5	0
Bacteria;Chloroflexi;Chloroflexia;Chloroflexales;Chloroflexaceae;Chloronema	100	7	6	6	0	1
Bacteria;Chloroflexi;Chloroflexia;Chloroflexales;Chloroflexales Incertae Sedis	92.2	114	102	94	8	12
Bacteria;Chloroflexi;Chloroflexia;Chloroflexales;Chloroflexales Incertae Sedis;Candidatus Chlorothrix	92.2	114	102	94	8	12
Bacteria;Chloroflexi;Chloroflexia;Chloroflexales;FFCH7168	41.7	19	12	5	7	7
Bacteria;Chloroflexi;Chloroflexia;Chloroflexales;Oscillochloridaceae	80	5	5	4	1	0
Bacteria;Chloroflexi;Chloroflexia;Chloroflexales;Oscillochloridaceae;Oscillochloris	80	5	5	4	1	0
Bacteria;Chloroflexi;Chloroflexia;Chloroflexales;Roseiflexaceae	69.2	183	156	108	48	27
Bacteria;Chloroflexi;Chloroflexia;Chloroflexales;Roseiflexaceae;Roseiflexus	69.2	183	156	108	48	27
Bacteria;Chloroflexi;Chloroflexia;Herpetosiphonales	60	15	10	6	4	5
Bacteria;Chloroflexi;Chloroflexia;Herpetosiphonales;Herpetosiphonaceae	60	15	10	6	4	5
Bacteria;Chloroflexi;Chloroflexia;Herpetosiphonales;Herpetosiphonaceae;Herpetosiphon	60	15	10	6	4	5
Bacteria;Chloroflexi;Chloroflexia;Kallotenuales	85.7	46	35	30	5	11
Bacteria;Chloroflexi;Chloroflexia;Kallotenuales;AKIW781	90	41	30	27	3	11
Bacteria;Chloroflexi;Chloroflexia;Kallotenuales;Kallotenuaceae	60	5	5	3	2	0
Bacteria;Chloroflexi;Chloroflexia;Kallotenuales;Kallotenuaceae;Kallotenue	60	5	5	3	2	0
Bacteria;Chloroflexi;Dehalococcoidia	93.2	991	885	825	60	106
Bacteria;Chloroflexi;Dehalococcoidia;Dehalococcoidales	94.3	74	53	50	3	21
Bacteria;Chloroflexi;Dehalococcoidia;Dehalococcoidales;Dehalococcoidaceae	94.3	37	35	33	2	2
Bacteria;Chloroflexi;Dehalococcoidia;Dehalococcoidales;Dehalococcoidaceae;Dehalococcoides	100	26	25	25	0	1
Bacteria;Chloroflexi;Dehalococcoidia;Dehalococcoidales;Dehalococcoidaceae;Dehalogenimonas	80	11	10	8	2	1
Bacteria;Chloroflexi;Dehalococcoidia;Dehalococcoidales;Dehalococcoidales Incertae Sedis	100	7	3	3	0	4
Bacteria;Chloroflexi;Dehalococcoidia;Dehalococcoidales;Dehalococcoidales Incertae Sedis;Dehalobium	100	7	3	3	0	4
Bacteria;Chloroflexi;Dehalococcoidia;Dehalococcoidales;uncultured	93.3	29	15	14	1	14
Bacteria;Chloroflexi;Dehalococcoidia;FS117-23B-02	87.5	19	16	14	2	3
Bacteria;Chloroflexi;Dehalococcoidia;FW22	97.6	47	41	40	1	6
Bacteria;Chloroflexi;Dehalococcoidia;GIF3	93.4	101	91	85	6	10
Bacteria;Chloroflexi;Dehalococcoidia;GIF9	90.7	134	118	107	11	16
Bacteria;Chloroflexi;Dehalococcoidia;MSBL5	94.1	71	68	64	4	3
Bacteria;Chloroflexi;Dehalococcoidia;Napoli-4B-65	95.5	72	67	64	3	5
Bacteria;Chloroflexi;Dehalococcoidia;Sh765B-AG-111	95.8	124	119	114	5	5
Bacteria;Chloroflexi;Dehalococcoidia;vadinBA26	92.3	346	310	286	24	36
Bacteria;Chloroflexi;Elev-1554	71.4	9	7	5	2	2
Bacteria;Chloroflexi;Gitt-GS-136	65.5	37	29	19	10	8
Bacteria;Chloroflexi;JG30-KF-CM66	57.3	113	89	51	38	24
Bacteria;Chloroflexi;JG37-AG-4	20.5	92	88	18	70	4
Bacteria;Chloroflexi;KD4-96	76.9	136	104	80	24	32
Bacteria;Chloroflexi;Ktedonobacteria	78.2	398	348	272	76	50
Bacteria;Chloroflexi;Ktedonobacteria;B10-SB3A	66.7	5	3	2	1	2
Bacteria;Chloroflexi;Ktedonobacteria;B12-WMSP1	75	10	8	6	2	2
Bacteria;Chloroflexi;Ktedonobacteria;C0119	72.4	47	29	21	8	18
Bacteria;Chloroflexi;Ktedonobacteria;JG30-KF-AS9	71.4	21	21	15	6	0
Bacteria;Chloroflexi;Ktedonobacteria;Ktedonobacterales	79.3	279	251	199	52	28
Bacteria;Chloroflexi;Ktedonobacteria;Ktedonobacterales;1921-3	88.9	18	18	16	2	0
Bacteria;Chloroflexi;Ktedonobacteria;Ktedonobacterales;1959-1	66.7	11	9	6	3	2
Bacteria;Chloroflexi;Ktedonobacteria;Ktedonobacterales;BacC-u-018	100	7	7	7	0	0
Bacteria;Chloroflexi;Ktedonobacteria;Ktedonobacterales;FCPS473	95.2	22	21	20	1	1
Bacteria;Chloroflexi;Ktedonobacteria;Ktedonobacterales;G12-WMSP1	100	17	17	17	0	0
Bacteria;Chloroflexi;Ktedonobacteria;Ktedonobacterales;HSB OF53-F07	90.3	31	31	28	3	0
Bacteria;Chloroflexi;Ktedonobacteria;Ktedonobacterales;JG30a-KF-32	100	20	17	17	0	3
Bacteria;Chloroflexi;Ktedonobacteria;Ktedonobacterales;Ktedonobacteraceae	59.6	118	99	59	40	19
Bacteria;Chloroflexi;Ktedonobacteria;Ktedonobacterales;Ktedonobacteraceae;Ktedonobacter	90	20	20	18	2	0
Bacteria;Chloroflexi;Ktedonobacteria;Ktedonobacterales;Ktedonobacteraceae;uncultured	51.9	98	79	41	38	19
Bacteria;Chloroflexi;Ktedonobacteria;Ktedonobacterales;Thermosporotrichaceae	90.6	34	32	29	3	2
Bacteria;Chloroflexi;Ktedonobacteria;Ktedonobacterales;Thermosporotrichaceae;Thermosporothrix	75	8	8	6	2	0
Bacteria;Chloroflexi;Ktedonobacteria;Ktedonobacterales;Thermosporotrichaceae;uncultured	95.8	26	24	23	1	2
Bacteria;Chloroflexi;Ktedonobacteria;MVP-21	76.5	17	17	13	4	0
Bacteria;Chloroflexi;Ktedonobacteria;Thermogemmatisporales	83.3	18	18	15	3	0
Bacteria;Chloroflexi;Ktedonobacteria;Thermogemmatisporales;1921-2	81.8	11	11	9	2	0
Bacteria;Chloroflexi;Ktedonobacteria;Thermogemmatisporales;Thermogemmatisporaceae	85.7	7	7	6	1	0
Bacteria;Chloroflexi;Ktedonobacteria;Thermogemmatisporales;Thermogemmatisporaceae;Thermogemmatispora	85.7	7	7	6	1	0
Bacteria;Chloroflexi;KZNMV-5-B42	100	3	3	3	0	0
Bacteria;Chloroflexi;MSB-5B2	92.9	19	14	13	1	5
Bacteria;Chloroflexi;MSB-5E12	80	6	5	4	1	1
Bacteria;Chloroflexi;NLS2-31	33.3	3	3	1	2	0
Bacteria;Chloroflexi;P2-11E	58.3	29	24	14	10	5
Bacteria;Chloroflexi;S085	62	160	137	85	52	23
Bacteria;Chloroflexi;SAR202 clade	84.8	410	396	336	60	14
Bacteria;Chloroflexi;SBR2076	75.9	241	187	142	45	54
Bacteria;Chloroflexi;SHA-26	94.1	43	34	32	2	9
Bacteria;Chloroflexi;SJA-15	89.7	67	58	52	6	9
Bacteria;Chloroflexi;SJA-68	86.4	25	22	19	3	3
Bacteria;Chloroflexi;SL56 marine group	95	20	20	19	1	0
Bacteria;Chloroflexi;Thermoflexia	76.6	50	47	36	11	3
Bacteria;Chloroflexi;Thermoflexia;Thermoflexales	76.6	50	47	36	11	3
Bacteria;Chloroflexi;Thermoflexia;Thermoflexales;Thermoflexaceae	76.6	50	47	36	11	3
Bacteria;Chloroflexi;Thermoflexia;Thermoflexales;Thermoflexaceae;Thermoflexus	76.6	50	47	36	11	3
Bacteria;Chloroflexi;Thermomicrobia	77	195	139	107	32	56
Bacteria;Chloroflexi;Thermomicrobia;AKYG1722	78.1	38	32	25	7	6
Bacteria;Chloroflexi;Thermomicrobia;JG30-KF-CM45	86.1	118	72	62	10	46
Bacteria;Chloroflexi;Thermomicrobia;Sphaerobacterales	46.2	26	26	12	14	0
Bacteria;Chloroflexi;Thermomicrobia;Sphaerobacterales;Sphaerobacteraceae	46.2	26	26	12	14	0
Bacteria;Chloroflexi;Thermomicrobia;Sphaerobacterales;Sphaerobacteraceae;Nitrolancea	26.3	19	19	5	14	0
Bacteria;Chloroflexi;Thermomicrobia;Sphaerobacterales;Sphaerobacteraceae;Sphaerobacter	100	7	7	7	0	0
Bacteria;Chloroflexi;Thermomicrobia;Thermomicrobiales	88.9	13	9	8	1	4
Bacteria;Chloroflexi;Thermomicrobia;Thermomicrobiales;Thermomicrobiaceae	88.9	13	9	8	1	4
Bacteria;Chloroflexi;Thermomicrobia;Thermomicrobiales;Thermomicrobiaceae;Thermomicrobium	85.7	10	7	6	1	3
Bacteria;Chloroflexi;Thermomicrobia;Thermomicrobiales;Thermomicrobiaceae;Thermorudis	100	2	1	1	0	1
Bacteria;Chloroflexi;TK10	72	223	189	136	53	34
Bacteria;Chloroflexi;uncultured	100	26	18	18	0	8
Bacteria;Chrysiogenetes	70	10	10	7	3	0
Bacteria;Chrysiogenetes;Chrysiogenetes	70	10	10	7	3	0
Bacteria;Chrysiogenetes;Chrysiogenetes;Chrysiogenales	70	10	10	7	3	0
Bacteria;Chrysiogenetes;Chrysiogenetes;Chrysiogenales;Chrysiogenaceae	70	10	10	7	3	0
Bacteria;Chrysiogenetes;Chrysiogenetes;Chrysiogenales;Chrysiogenaceae;Chrysiogenes	100	2	2	2	0	0
Bacteria;Chrysiogenetes;Chrysiogenetes;Chrysiogenales;Chrysiogenaceae;Desulfurispira	50	2	2	1	1	0
Bacteria;Chrysiogenetes;Chrysiogenetes;Chrysiogenales;Chrysiogenaceae;Desulfurispirillum	66.7	6	6	4	2	0
Bacteria;Cloacimonetes	71.4	304	168	120	48	136
Bacteria;Cloacimonetes;C-2	100	3	2	2	0	1
Bacteria;Cloacimonetes;Cloacimonetes Incertae Sedis	53.3	87	45	24	21	42
Bacteria;Cloacimonetes;Cloacimonetes Incertae Sedis;Unknown Order	53.3	87	45	24	21	42
Bacteria;Cloacimonetes;Cloacimonetes Incertae Sedis;Unknown Order;Unknown Family	53.3	87	45	24	21	42
Bacteria;Cloacimonetes;Cloacimonetes Incertae Sedis;Unknown Order;Unknown Family;Candidatus Cloacamonas	53.3	87	45	24	21	42
Bacteria;Cloacimonetes;CW-1 termite group	100	9	4	4	0	5
Bacteria;Cloacimonetes;GZKB75	66.7	8	6	4	2	2
Bacteria;Cloacimonetes;LK-44f	90.9	11	11	10	1	0
Bacteria;Cloacimonetes;LNR A2-18	60	11	5	3	2	6
Bacteria;Cloacimonetes;MSBL2	100	10	9	9	0	1
Bacteria;Cloacimonetes;MSBL8	83.3	26	24	20	4	2
Bacteria;Cloacimonetes;NK-L14	100	4	4	4	0	0
Bacteria;Cloacimonetes;PBS-18	50	13	10	5	5	3
Bacteria;Cloacimonetes;SHA-4	75	5	4	3	1	1
Bacteria;Cloacimonetes;SHA-41	20	5	5	1	4	0
Bacteria;Cloacimonetes;W27	60	31	10	6	4	21
Bacteria;Cloacimonetes;W5	84.6	64	13	11	2	51
Bacteria;CPR2	94.4	18	18	17	1	0
Bacteria;Cyanobacteria	87.6	12247	11087	9717	1370	1160
Bacteria;Cyanobacteria;Chloroplast	83.5	4704	4286	3579	707	418
Bacteria;Cyanobacteria;Cyanobacteria	90.8	6847	6203	5631	572	644
Bacteria;Cyanobacteria;Cyanobacteria;SubsectionI	92.4	2135	1885	1741	144	250
Bacteria;Cyanobacteria;Cyanobacteria;SubsectionI;FamilyI	92.4	2135	1885	1741	144	250
Bacteria;Cyanobacteria;Cyanobacteria;SubsectionI;FamilyI;Acaryochloris	100	24	23	23	0	1
Bacteria;Cyanobacteria;Cyanobacteria;SubsectionI;FamilyI;Brasilonema	96.4	28	28	27	1	0
Bacteria;Cyanobacteria;Cyanobacteria;SubsectionI;FamilyI;Candidatus Atelocyanobacterium (UCYN-A)	100	3	3	3	0	0
Bacteria;Cyanobacteria;Cyanobacteria;SubsectionI;FamilyI;Chroococcus	100	6	5	5	0	1
Bacteria;Cyanobacteria;Cyanobacteria;SubsectionI;FamilyI;Chroogloeocystis	100	9	9	9	0	0
Bacteria;Cyanobacteria;Cyanobacteria;SubsectionI;FamilyI;Cyanobacterium	97.8	51	45	44	1	6
Bacteria;Cyanobacteria;Cyanobacteria;SubsectionI;FamilyI;Cyanobium	100	4	4	4	0	0
Bacteria;Cyanobacteria;Cyanobacteria;SubsectionI;FamilyI;Cyanothece	93.3	18	15	14	1	3
Bacteria;Cyanobacteria;Cyanobacteria;SubsectionI;FamilyI;Gleocapsa	100	12	11	11	0	1
Bacteria;Cyanobacteria;Cyanobacteria;SubsectionI;FamilyI;Gloeobacter	100	3	3	3	0	0
Bacteria;Cyanobacteria;Cyanobacteria;SubsectionI;FamilyI;Gloeocalita	100	9	8	8	0	1
Bacteria;Cyanobacteria;Cyanobacteria;SubsectionI;FamilyI;Gloeothece	100	4	4	4	0	0
Bacteria;Cyanobacteria;Cyanobacteria;SubsectionI;FamilyI;Mastigocladopsis	87.5	10	8	7	1	2
Bacteria;Cyanobacteria;Cyanobacteria;SubsectionI;FamilyI;Merismopedia	97.1	37	34	33	1	3
Bacteria;Cyanobacteria;Cyanobacteria;SubsectionI;FamilyI;Microcystis	83.3	128	126	105	21	2
Bacteria;Cyanobacteria;Cyanobacteria;SubsectionI;FamilyI;Prochlorococcus	86.7	461	412	357	55	49
Bacteria;Cyanobacteria;Cyanobacteria;SubsectionI;FamilyI;Prochloron	88.2	17	17	15	2	0
Bacteria;Cyanobacteria;Cyanobacteria;SubsectionI;FamilyI;Snowella	100	8	8	8	0	0
Bacteria;Cyanobacteria;Cyanobacteria;SubsectionI;FamilyI;Synechococcus	94.7	1102	939	889	50	163
Bacteria;Cyanobacteria;Cyanobacteria;SubsectionI;FamilyI;Synechocystis	100	3	2	2	0	1
Bacteria;Cyanobacteria;Cyanobacteria;SubsectionI;FamilyI;Thermosynechococcus	100	15	15	15	0	0
Bacteria;Cyanobacteria;Cyanobacteria;SubsectionI;FamilyI;UCYN-B	100	3	3	3	0	0
Bacteria;Cyanobacteria;Cyanobacteria;SubsectionI;FamilyI;UCYN-C	100	4	3	3	0	1
Bacteria;Cyanobacteria;Cyanobacteria;SubsectionI;FamilyI;uncultured	93.2	65	59	55	4	6
Bacteria;Cyanobacteria;Cyanobacteria;SubsectionII	91.7	309	230	211	19	79
Bacteria;Cyanobacteria;Cyanobacteria;SubsectionII;FamilyI	78.6	15	14	11	3	1
Bacteria;Cyanobacteria;Cyanobacteria;SubsectionII;FamilyI;Stanieria	80	5	5	4	1	0
Bacteria;Cyanobacteria;Cyanobacteria;SubsectionII;FamilyI;Xenococcus	77.8	10	9	7	2	1
Bacteria;Cyanobacteria;Cyanobacteria;SubsectionII;FamilyII	92.4	275	197	182	15	78
Bacteria;Cyanobacteria;Cyanobacteria;SubsectionII;FamilyII;Chroococcidiopsis	89.3	174	103	92	11	71
Bacteria;Cyanobacteria;Cyanobacteria;SubsectionII;FamilyII;Pleurocapsa	95.7	101	94	90	4	7
Bacteria;Cyanobacteria;Cyanobacteria;SubsectionII;uncultured	94.1	17	17	16	1	0
Bacteria;Cyanobacteria;Cyanobacteria;SubsectionIII	87	2664	2474	2152	322	190
Bacteria;Cyanobacteria;Cyanobacteria;SubsectionIII;FamilyI	87	2664	2474	2152	322	190
Bacteria;Cyanobacteria;Cyanobacteria;SubsectionIII;FamilyI;Aerosakkonema	100	6	6	6	0	0
Bacteria;Cyanobacteria;Cyanobacteria;SubsectionIII;FamilyI;Arthronema	81.8	13	11	9	2	2
Bacteria;Cyanobacteria;Cyanobacteria;SubsectionIII;FamilyI;Arthrospira	94.3	37	35	33	2	2
Bacteria;Cyanobacteria;Cyanobacteria;SubsectionIII;FamilyI;Chamaesiphon	88.7	57	53	47	6	4
Bacteria;Cyanobacteria;Cyanobacteria;SubsectionIII;FamilyI;Coleofasciculus	73.3	440	405	297	108	35
Bacteria;Cyanobacteria;Cyanobacteria;SubsectionIII;FamilyI;Crinalium	100	29	22	22	0	7
Bacteria;Cyanobacteria;Cyanobacteria;SubsectionIII;FamilyI;Dactylococcopsis	100	20	20	20	0	0
Bacteria;Cyanobacteria;Cyanobacteria;SubsectionIII;FamilyI;Euhalothece	90.8	78	76	69	7	2
Bacteria;Cyanobacteria;Cyanobacteria;SubsectionIII;FamilyI;Geitlerinema	100	10	9	9	0	1
Bacteria;Cyanobacteria;Cyanobacteria;SubsectionIII;FamilyI;Haloleptolyngbya	100	2	2	2	0	0
Bacteria;Cyanobacteria;Cyanobacteria;SubsectionIII;FamilyI;Halomicronema	100	10	10	10	0	0
Bacteria;Cyanobacteria;Cyanobacteria;SubsectionIII;FamilyI;Leptolyngbya	91.9	630	580	533	47	50
Bacteria;Cyanobacteria;Cyanobacteria;SubsectionIII;FamilyI;Limnothrix	95.2	21	21	20	1	0
Bacteria;Cyanobacteria;Cyanobacteria;SubsectionIII;FamilyI;Lyngbya	70.2	61	57	40	17	4
Bacteria;Cyanobacteria;Cyanobacteria;SubsectionIII;FamilyI;Microcoleus	96.1	64	51	49	2	13
Bacteria;Cyanobacteria;Cyanobacteria;SubsectionIII;FamilyI;Oscillatoria	93.3	94	90	84	6	4
Bacteria;Cyanobacteria;Cyanobacteria;SubsectionIII;FamilyI;Phormidium	93.2	217	205	191	14	12
Bacteria;Cyanobacteria;Cyanobacteria;SubsectionIII;FamilyI;Planktothricoides	93.8	16	16	15	1	0
Bacteria;Cyanobacteria;Cyanobacteria;SubsectionIII;FamilyI;Planktothrix	98.7	76	76	75	1	0
Bacteria;Cyanobacteria;Cyanobacteria;SubsectionIII;FamilyI;Prochlorothrix	100	9	8	8	0	1
Bacteria;Cyanobacteria;Cyanobacteria;SubsectionIII;FamilyI;Pseudanabaena	91.7	12	12	11	1	0
Bacteria;Cyanobacteria;Cyanobacteria;SubsectionIII;FamilyI;Rubidibacter	100	3	3	3	0	0
Bacteria;Cyanobacteria;Cyanobacteria;SubsectionIII;FamilyI;Spirulina	84.4	91	90	76	14	1
Bacteria;Cyanobacteria;Cyanobacteria;SubsectionIII;FamilyI;Trichocoleus	100	4	3	3	0	1
Bacteria;Cyanobacteria;Cyanobacteria;SubsectionIII;FamilyI;Trichodesmium	93.8	16	16	15	1	0
Bacteria;Cyanobacteria;Cyanobacteria;SubsectionIII;FamilyI;Tychonema	100	4	3	3	0	1
Bacteria;Cyanobacteria;Cyanobacteria;SubsectionIII;FamilyI;uncultured	78.3	408	374	293	81	34
Bacteria;Cyanobacteria;Cyanobacteria;SubsectionIV	94.7	1265	1220	1155	65	45
Bacteria;Cyanobacteria;Cyanobacteria;SubsectionIV;FamilyI	94.7	1114	1078	1021	57	36
Bacteria;Cyanobacteria;Cyanobacteria;SubsectionIV;FamilyI;Anabaena	84.1	143	138	116	22	5
Bacteria;Cyanobacteria;Cyanobacteria;SubsectionIV;FamilyI;Anabaenopsis	100	23	22	22	0	1
Bacteria;Cyanobacteria;Cyanobacteria;SubsectionIV;FamilyI;Aphanizomenon	85.2	32	27	23	4	5
Bacteria;Cyanobacteria;Cyanobacteria;SubsectionIV;FamilyI;Cylindrospermosis	94.3	35	35	33	2	0
Bacteria;Cyanobacteria;Cyanobacteria;SubsectionIV;FamilyI;Cylindrospermum	100	2	2	2	0	0
Bacteria;Cyanobacteria;Cyanobacteria;SubsectionIV;FamilyI;Gloeotrichia	100	3	3	3	0	0
Bacteria;Cyanobacteria;Cyanobacteria;SubsectionIV;FamilyI;Nodularia	97.5	80	79	77	2	1
Bacteria;Cyanobacteria;Cyanobacteria;SubsectionIV;FamilyI;Nostoc	97.6	377	368	359	9	9
Bacteria;Cyanobacteria;Cyanobacteria;SubsectionIV;FamilyI;Scytonema	100	30	26	26	0	4
Bacteria;Cyanobacteria;Cyanobacteria;SubsectionIV;FamilyI;Trichormus	90	10	10	9	1	0
Bacteria;Cyanobacteria;Cyanobacteria;SubsectionIV;FamilyII	94.4	151	142	134	8	9
Bacteria;Cyanobacteria;Cyanobacteria;SubsectionIV;FamilyII;Calothrix	96.8	101	95	92	3	6
Bacteria;Cyanobacteria;Cyanobacteria;SubsectionIV;FamilyII;Rivularia	89.4	50	47	42	5	3
Bacteria;Cyanobacteria;Cyanobacteria;SubsectionV	93	116	114	106	8	2
Bacteria;Cyanobacteria;Cyanobacteria;SubsectionV;FamilyI	93	116	114	106	8	2
Bacteria;Cyanobacteria;Cyanobacteria;SubsectionV;FamilyI;Chlorogloeopsis	100	12	12	12	0	0
Bacteria;Cyanobacteria;Cyanobacteria;SubsectionV;FamilyI;Fischerella	93.5	47	46	43	3	1
Bacteria;Cyanobacteria;Cyanobacteria;SubsectionV;FamilyI;Hapalosiphon	100	2	2	2	0	0
Bacteria;Cyanobacteria;Cyanobacteria;SubsectionV;FamilyI;Nostochopsis	83.3	6	6	5	1	0
Bacteria;Cyanobacteria;Cyanobacteria;SubsectionV;FamilyI;Stigonema	100	17	17	17	0	0
Bacteria;Cyanobacteria;Cyanobacteria;uncultured	94.9	311	236	224	12	75
Bacteria;Cyanobacteria;Melainabacteria	83.8	500	432	362	70	68
Bacteria;Cyanobacteria;Melainabacteria;Caenarcaniphilales	87.5	19	16	14	2	3
Bacteria;Cyanobacteria;Melainabacteria;Gastranaerophilales	86.4	331	294	254	40	37
Bacteria;Cyanobacteria;Melainabacteria;Obscuribacterales	78.3	86	69	54	15	17
Bacteria;Cyanobacteria;Melainabacteria;Vampirovibrionales	75.5	64	53	40	13	11
Bacteria;Cyanobacteria;ML635J-21	87.1	190	163	142	21	27
Bacteria;Deferribacteres	85.1	403	376	320	56	27
Bacteria;Deferribacteres;Deferribacteres	80.8	127	120	97	23	7
Bacteria;Deferribacteres;Deferribacteres Incertae Sedis	87.1	276	256	223	33	20
Bacteria;Deferribacteres;Deferribacteres Incertae Sedis;Unknown Order	87.1	276	256	223	33	20
Bacteria;Deferribacteres;Deferribacteres Incertae Sedis;Unknown Order;Unknown Family	87.1	276	256	223	33	20
Bacteria;Deferribacteres;Deferribacteres Incertae Sedis;Unknown Order;Unknown Family;Caldithrix	87.1	276	256	223	33	20
Bacteria;Deferribacteres;Deferribacteres;Deferribacterales	80.8	127	120	97	23	7
Bacteria;Deferribacteres;Deferribacteres;Deferribacterales;Deferribacteraceae	80.8	127	120	97	23	7
Bacteria;Deferribacteres;Deferribacteres;Deferribacterales;Deferribacteraceae;Calditerrivibrio	91.7	12	12	11	1	0
Bacteria;Deferribacteres;Deferribacteres;Deferribacterales;Deferribacteraceae;Deferribacter	86.7	15	15	13	2	0
Bacteria;Deferribacteres;Deferribacteres;Deferribacterales;Deferribacteraceae;Denitrovibrio	75	8	8	6	2	0
Bacteria;Deferribacteres;Deferribacteres;Deferribacterales;Deferribacteraceae;Flexistipes	85.7	7	7	6	1	0
Bacteria;Deferribacteres;Deferribacteres;Deferribacterales;Deferribacteraceae;Geovibrio	88.9	9	9	8	1	0
Bacteria;Deferribacteres;Deferribacteres;Deferribacterales;Deferribacteraceae;Mucispirillum	92.3	30	26	24	2	4
Bacteria;Deferribacteres;Deferribacteres;Deferribacterales;Deferribacteraceae;uncultured	66.7	45	42	28	14	3
Bacteria;Deinococcus-Thermus	92.9	902	802	745	57	100
Bacteria;Deinococcus-Thermus;Deinococci	92.9	902	802	745	57	100
Bacteria;Deinococcus-Thermus;Deinococci;Deinococcales	92.3	589	518	478	40	71
Bacteria;Deinococcus-Thermus;Deinococci;Deinococcales;Deinococcaceae	94.9	348	294	279	15	54
Bacteria;Deinococcus-Thermus;Deinococci;Deinococcales;Deinococcaceae;Deinobacterium	100	2	2	2	0	0
Bacteria;Deinococcus-Thermus;Deinococci;Deinococcales;Deinococcaceae;Deinococcus	95.9	324	270	259	11	54
Bacteria;Deinococcus-Thermus;Deinococci;Deinococcales;Deinococcaceae;uncultured	81	21	21	17	4	0
Bacteria;Deinococcus-Thermus;Deinococci;Deinococcales;Trueperaceae	88.8	241	224	199	25	17
Bacteria;Deinococcus-Thermus;Deinococci;Deinococcales;Trueperaceae;Truepera	88.8	241	224	199	25	17
Bacteria;Deinococcus-Thermus;Deinococci;KD3-62	87.1	35	31	27	4	4
Bacteria;Deinococcus-Thermus;Deinococci;Thermales	94.9	278	253	240	13	25
Bacteria;Deinococcus-Thermus;Deinococci;Thermales;Thermaceae	94.9	278	253	240	13	25
Bacteria;Deinococcus-Thermus;Deinococci;Thermales;Thermaceae;Marinithermus	100	2	2	2	0	0
Bacteria;Deinococcus-Thermus;Deinococci;Thermales;Thermaceae;Meiothermus	95	85	80	76	4	5
Bacteria;Deinococcus-Thermus;Deinococci;Thermales;Thermaceae;Oceanithermus	80	5	5	4	1	0
Bacteria;Deinococcus-Thermus;Deinococci;Thermales;Thermaceae;Rhabdothermus	100	2	2	2	0	0
Bacteria;Deinococcus-Thermus;Deinococci;Thermales;Thermaceae;Thermus	95	180	161	153	8	19
Bacteria;Deinococcus-Thermus;Deinococci;Thermales;Thermaceae;Vulcanithermus	100	1	1	1	0	0
Bacteria;Dictyoglomi	77.8	9	9	7	2	0
Bacteria;Dictyoglomi;Dictyoglomia	77.8	9	9	7	2	0
Bacteria;Dictyoglomi;Dictyoglomia;Dictyoglomales	77.8	9	9	7	2	0
Bacteria;Dictyoglomi;Dictyoglomia;Dictyoglomales;Dictyoglomaceae	77.8	9	9	7	2	0
Bacteria;Dictyoglomi;Dictyoglomia;Dictyoglomales;Dictyoglomaceae;Dictyoglomus	77.8	9	9	7	2	0
Bacteria;Elusimicrobia	89.3	412	355	317	38	57
Bacteria;Elusimicrobia;Elusimicrobia	89.3	412	355	317	38	57
Bacteria;Elusimicrobia;Elusimicrobia;4-29	100	34	32	32	0	2
Bacteria;Elusimicrobia;Elusimicrobia;Elusimicrobiales	90.9	16	11	10	1	5
Bacteria;Elusimicrobia;Elusimicrobia;Elusimicrobiales;Elusimicrobiaceae	90.9	16	11	10	1	5
Bacteria;Elusimicrobia;Elusimicrobia;Elusimicrobiales;Elusimicrobiaceae;Elusimicrobium	90.9	16	11	10	1	5
Bacteria;Elusimicrobia;Elusimicrobia;FCPU453	100	2	1	1	0	1
Bacteria;Elusimicrobia;Elusimicrobia;HydGH-Bac75	100	9	9	9	0	0
Bacteria;Elusimicrobia;Elusimicrobia;Lineage I	93.9	143	114	107	7	29
Bacteria;Elusimicrobia;Elusimicrobia;Lineage I;Unknown Family	93.9	143	114	107	7	29
Bacteria;Elusimicrobia;Elusimicrobia;Lineage I;Unknown Family;Candidatus Endomicrobium	93.9	143	114	107	7	29
Bacteria;Elusimicrobia;Elusimicrobia;Lineage IIa	80	47	40	32	8	7
Bacteria;Elusimicrobia;Elusimicrobia;Lineage IIb	76.9	30	26	20	6	4
Bacteria;Elusimicrobia;Elusimicrobia;Lineage IIc	86.7	17	15	13	2	2
Bacteria;Elusimicrobia;Elusimicrobia;Lineage IV	82.1	61	56	46	10	5
Bacteria;Elusimicrobia;Elusimicrobia;MD2894-B20	100	6	6	6	0	0
Bacteria;Elusimicrobia;Elusimicrobia;MD2896-B235	94.1	17	17	16	1	0
Bacteria;Elusimicrobia;Elusimicrobia;MVP-88	88.2	18	17	15	2	1
Bacteria;Elusimicrobia;Elusimicrobia;Rs-M47	90	11	10	9	1	1
Bacteria;FBP	78.4	147	97	76	21	50
Bacteria;FCPU426	87.1	33	31	27	4	2
Bacteria;Fervidibacteria	0	4	3	0	3	1
Bacteria;Fibrobacteres	85.9	823	681	585	96	142
Bacteria;Fibrobacteres;Chitinivibrionia	86.3	96	80	69	11	16
Bacteria;Fibrobacteres;Chitinivibrionia;Chitinivibrionales	90.9	12	11	10	1	1
Bacteria;Fibrobacteres;Chitinivibrionia;Chitinivibrionales;Chitinivibrionaceae	90.9	12	11	10	1	1
Bacteria;Fibrobacteres;Chitinivibrionia;Chitinivibrionales;Chitinivibrionaceae;Chitinivibrio	100	4	4	4	0	0
Bacteria;Fibrobacteres;Chitinivibrionia;Chitinivibrionales;Chitinivibrionaceae;possible genus 03	85.7	8	7	6	1	1
Bacteria;Fibrobacteres;Chitinivibrionia;Chitinivibrionia Incertae Sedis	100	12	7	7	0	5
Bacteria;Fibrobacteres;Chitinivibrionia;Chitinivibrionia Incertae Sedis;Unknown Family	100	12	7	7	0	5
Bacteria;Fibrobacteres;Chitinivibrionia;Chitinivibrionia Incertae Sedis;Unknown Family;possible genus 02	100	12	7	7	0	5
Bacteria;Fibrobacteres;Chitinivibrionia;possible order 07	87.5	40	32	28	4	8
Bacteria;Fibrobacteres;Chitinivibrionia;uncultured	79.3	31	29	23	6	2
Bacteria;Fibrobacteres;Fibrobacteria	85.9	727	601	516	85	126
Bacteria;Fibrobacteres;Fibrobacteria;Fibrobacterales	85.9	727	601	516	85	126
Bacteria;Fibrobacteres;Fibrobacteria;Fibrobacterales;09D2Z46	96.2	35	26	25	1	9
Bacteria;Fibrobacteres;Fibrobacteria;Fibrobacterales;09D2Z48	84.4	36	32	27	5	4
Bacteria;Fibrobacteres;Fibrobacteria;Fibrobacterales;B122	100	10	10	10	0	0
Bacteria;Fibrobacteres;Fibrobacteria;Fibrobacterales;B18	100	5	5	5	0	0
Bacteria;Fibrobacteres;Fibrobacteria;Fibrobacterales;FD035	90.9	72	66	60	6	6
Bacteria;Fibrobacteres;Fibrobacteria;Fibrobacterales;Fibrobacteraceae	79.3	312	241	191	50	71
Bacteria;Fibrobacteres;Fibrobacteria;Fibrobacterales;Fibrobacteraceae;Fibrobacter	74.3	158	140	104	36	18
Bacteria;Fibrobacteres;Fibrobacteria;Fibrobacterales;Fibrobacteraceae;possible genus 04	90	14	10	9	1	4
Bacteria;Fibrobacteres;Fibrobacteria;Fibrobacterales;Fibrobacteraceae;possible genus 05	100	52	18	18	0	34
Bacteria;Fibrobacteres;Fibrobacteria;Fibrobacterales;Fibrobacteraceae;possible genus 06	100	3	3	3	0	0
Bacteria;Fibrobacteres;Fibrobacteria;Fibrobacterales;Fibrobacteraceae;uncultured	81.4	84	70	57	13	14
Bacteria;Fibrobacteres;Fibrobacteria;Fibrobacterales;MAT-CR-H6-H10	92.2	74	64	59	5	10
Bacteria;Fibrobacteres;Fibrobacteria;Fibrobacterales;possible family 01	70	32	30	21	9	2
Bacteria;Fibrobacteres;Fibrobacteria;Fibrobacterales;possible family 02	92.4	98	79	73	6	19
Bacteria;Fibrobacteres;Fibrobacteria;Fibrobacterales;SBXY-748	90.9	11	11	10	1	0
Bacteria;Fibrobacteres;Fibrobacteria;Fibrobacterales;SBYC	100	27	23	23	0	4
Bacteria;Fibrobacteres;Fibrobacteria;Fibrobacterales;SBYS-2995	100	5	5	5	0	0
Bacteria;Fibrobacteres;Fibrobacteria;Fibrobacterales;SBYZ-1017	77.8	10	9	7	2	1
Bacteria;Firmicutes	78.7	139282	108443	85381	23062	30839
Bacteria;Firmicutes;A55-D21-H-B-C01	100	2	2	2	0	0
Bacteria;Firmicutes;Bacilli	88.1	48598	37039	32637	4402	11559
Bacteria;Firmicutes;Bacilli;4-15	91.7	13	12	11	1	1
Bacteria;Firmicutes;Bacilli;Bacillales	90	30662	23817	21433	2384	6845
Bacteria;Firmicutes;Bacilli;Bacillales;Alicyclobacillaceae	94	386	348	327	21	38
Bacteria;Firmicutes;Bacilli;Bacillales;Alicyclobacillaceae;Acidibacillus	86.7	38	30	26	4	8
Bacteria;Firmicutes;Bacilli;Bacillales;Alicyclobacillaceae;Alicyclobacillus	99.4	189	175	174	1	14
Bacteria;Firmicutes;Bacilli;Bacillales;Alicyclobacillaceae;Effusibacillus	96.3	27	27	26	1	0
Bacteria;Firmicutes;Bacilli;Bacillales;Alicyclobacillaceae;Kyrpidia	40	15	15	6	9	0
Bacteria;Firmicutes;Bacilli;Bacillales;Alicyclobacillaceae;Tumebacillus	94.1	117	101	95	6	16
Bacteria;Firmicutes;Bacilli;Bacillales;Bacillaceae	90.4	15319	14172	12806	1366	1147
Bacteria;Firmicutes;Bacilli;Bacillales;Bacillaceae;Aeribacillus	92.6	65	54	50	4	11
Bacteria;Firmicutes;Bacilli;Bacillales;Bacillaceae;Alkalibacillus	100	28	26	26	0	2
Bacteria;Firmicutes;Bacilli;Bacillales;Bacillaceae;Allobacillus	83.3	6	6	5	1	0
Bacteria;Firmicutes;Bacilli;Bacillales;Bacillaceae;Alteribacillus	100	5	5	5	0	0
Bacteria;Firmicutes;Bacilli;Bacillales;Bacillaceae;Amphibacillus	93.1	29	29	27	2	0
Bacteria;Firmicutes;Bacilli;Bacillales;Bacillaceae;Anaerobacillus	97.3	39	37	36	1	2
Bacteria;Firmicutes;Bacilli;Bacillales;Bacillaceae;Anoxybacillus	91	907	881	802	79	26
Bacteria;Firmicutes;Bacilli;Bacillales;Bacillaceae;Aquibacillus	87.5	8	8	7	1	0
Bacteria;Firmicutes;Bacilli;Bacillales;Bacillaceae;Aquisalibacillus	100	4	4	4	0	0
Bacteria;Firmicutes;Bacilli;Bacillales;Bacillaceae;Bacillus	89.5	11942	10960	9809	1151	982
Bacteria;Firmicutes;Bacilli;Bacillales;Bacillaceae;Caldalkalibacillus	100	8	7	7	0	1
Bacteria;Firmicutes;Bacilli;Bacillales;Bacillaceae;Caldibacillus	100	16	16	16	0	0
Bacteria;Firmicutes;Bacilli;Bacillales;Bacillaceae;Calditerricola	100	3	3	3	0	0
Bacteria;Firmicutes;Bacilli;Bacillales;Bacillaceae;Cerasibacillus	100	9	9	9	0	0
Bacteria;Firmicutes;Bacilli;Bacillales;Bacillaceae;Falsibacillus	100	10	8	8	0	2
Bacteria;Firmicutes;Bacilli;Bacillales;Bacillaceae;Fictibacillus	92.6	123	121	112	9	2
Bacteria;Firmicutes;Bacilli;Bacillales;Bacillaceae;Filobacillus	100	3	3	3	0	0
Bacteria;Firmicutes;Bacilli;Bacillales;Bacillaceae;Geobacillus	94	829	788	741	47	41
Bacteria;Firmicutes;Bacilli;Bacillales;Bacillaceae;Geomicrobium	83.3	14	12	10	2	2
Bacteria;Firmicutes;Bacilli;Bacillales;Bacillaceae;Gracilibacillus	96.7	61	60	58	2	1
Bacteria;Firmicutes;Bacilli;Bacillales;Bacillaceae;Halalkalibacillus	100	2	2	2	0	0
Bacteria;Firmicutes;Bacilli;Bacillales;Bacillaceae;Halobacillus	93.4	197	182	170	12	15
Bacteria;Firmicutes;Bacilli;Bacillales;Bacillaceae;Halolactibacillus	94.7	38	38	36	2	0
Bacteria;Firmicutes;Bacilli;Bacillales;Bacillaceae;Hydrogenibacillus	50	4	4	2	2	0
Bacteria;Firmicutes;Bacilli;Bacillales;Bacillaceae;Lentibacillus	94.6	40	37	35	2	3
Bacteria;Firmicutes;Bacilli;Bacillales;Bacillaceae;Marinococcus	95.2	40	21	20	1	19
Bacteria;Firmicutes;Bacilli;Bacillales;Bacillaceae;Microaerobacter	100	1	1	1	0	0
Bacteria;Firmicutes;Bacilli;Bacillales;Bacillaceae;Natribacillus	100	4	1	1	0	3
Bacteria;Firmicutes;Bacilli;Bacillales;Bacillaceae;Natronobacillus	100	6	6	6	0	0
Bacteria;Firmicutes;Bacilli;Bacillales;Bacillaceae;Oceanobacillus	94.2	269	259	244	15	10
Bacteria;Firmicutes;Bacilli;Bacillales;Bacillaceae;Ornithinibacillus	96.9	34	32	31	1	2
Bacteria;Firmicutes;Bacilli;Bacillales;Bacillaceae;Paraliobacillus	100	16	13	13	0	3
Bacteria;Firmicutes;Bacilli;Bacillales;Bacillaceae;Paucisalibacillus	100	14	13	13	0	1
Bacteria;Firmicutes;Bacilli;Bacillales;Bacillaceae;Pelagirhabdus	100	3	3	3	0	0
Bacteria;Firmicutes;Bacilli;Bacillales;Bacillaceae;Piscibacillus	100	12	12	12	0	0
Bacteria;Firmicutes;Bacilli;Bacillales;Bacillaceae;Pontibacillus	94	50	50	47	3	0
Bacteria;Firmicutes;Bacilli;Bacillales;Bacillaceae;Pseudogracilibacillus	100	18	18	18	0	0
Bacteria;Firmicutes;Bacilli;Bacillales;Bacillaceae;Saccharococcus	100	2	2	2	0	0
Bacteria;Firmicutes;Bacilli;Bacillales;Bacillaceae;Salibacterium	87.5	8	8	7	1	0
Bacteria;Firmicutes;Bacilli;Bacillales;Bacillaceae;Salimicrobium	90.9	33	33	30	3	0
Bacteria;Firmicutes;Bacilli;Bacillales;Bacillaceae;Salinibacillus	100	5	5	5	0	0
Bacteria;Firmicutes;Bacilli;Bacillales;Bacillaceae;Salirhabdus	80	5	5	4	1	0
Bacteria;Firmicutes;Bacilli;Bacillales;Bacillaceae;Salisediminibacterium	100	6	6	6	0	0
Bacteria;Firmicutes;Bacilli;Bacillales;Bacillaceae;Saliterribacillus	100	1	1	1	0	0
Bacteria;Firmicutes;Bacilli;Bacillales;Bacillaceae;Salsuginibacillus	100	6	6	6	0	0
Bacteria;Firmicutes;Bacilli;Bacillales;Bacillaceae;Sediminibacillus	100	9	8	8	0	1
Bacteria;Firmicutes;Bacilli;Bacillales;Bacillaceae;Sinibacillus	85.7	7	7	6	1	0
Bacteria;Firmicutes;Bacilli;Bacillales;Bacillaceae;Sinobaca	100	5	4	4	0	1
Bacteria;Firmicutes;Bacilli;Bacillales;Bacillaceae;Streptohalobacillus	100	2	2	2	0	0
Bacteria;Firmicutes;Bacilli;Bacillales;Bacillaceae;Tenuibacillus	100	3	3	3	0	0
Bacteria;Firmicutes;Bacilli;Bacillales;Bacillaceae;Tepidibacillus	100	3	3	3	0	0
Bacteria;Firmicutes;Bacilli;Bacillales;Bacillaceae;Terribacillus	94.1	34	34	32	2	0
Bacteria;Firmicutes;Bacilli;Bacillales;Bacillaceae;Texcoconibacillus	100	3	3	3	0	0
Bacteria;Firmicutes;Bacilli;Bacillales;Bacillaceae;Thalassobacillus	88.9	30	27	24	3	3
Bacteria;Firmicutes;Bacilli;Bacillales;Bacillaceae;Thermolongibacillus	100	2	2	2	0	0
Bacteria;Firmicutes;Bacilli;Bacillales;Bacillaceae;uncultured	85.7	62	56	48	8	6
Bacteria;Firmicutes;Bacilli;Bacillales;Bacillaceae;Ureibacillus	100	49	49	49	0	0
Bacteria;Firmicutes;Bacilli;Bacillales;Bacillaceae;Virgibacillus	94.2	161	154	145	9	7
Bacteria;Firmicutes;Bacilli;Bacillales;Bacillaceae;Vulcanibacillus	100	15	15	15	0	0
Bacteria;Firmicutes;Bacilli;Bacillales;Family X	20	21	20	4	16	1
Bacteria;Firmicutes;Bacilli;Bacillales;Family X;Thermicanus	20	21	20	4	16	1
Bacteria;Firmicutes;Bacilli;Bacillales;Family XI	71.1	431	194	138	56	237
Bacteria;Firmicutes;Bacilli;Bacillales;Family XI;Gemella	71.1	431	194	138	56	237
Bacteria;Firmicutes;Bacilli;Bacillales;Family XII	83.3	339	287	239	48	52
Bacteria;Firmicutes;Bacilli;Bacillales;Family XII;Exiguobacterium	83.3	339	287	239	48	52
Bacteria;Firmicutes;Bacilli;Bacillales;Listeriaceae	96.3	200	191	184	7	9
Bacteria;Firmicutes;Bacilli;Bacillales;Listeriaceae;Brochothrix	83.3	30	24	20	4	6
Bacteria;Firmicutes;Bacilli;Bacillales;Listeriaceae;Listeria	98.2	170	167	164	3	3
Bacteria;Firmicutes;Bacilli;Bacillales;Paenibacillaceae	92.3	3576	3258	3006	252	318
Bacteria;Firmicutes;Bacilli;Bacillales;Paenibacillaceae;Ammoniibacillus	100	4	4	4	0	0
Bacteria;Firmicutes;Bacilli;Bacillales;Paenibacillaceae;Ammoniphilus	95.5	27	22	21	1	5
Bacteria;Firmicutes;Bacilli;Bacillales;Paenibacillaceae;Aneurinibacillus	89.2	81	74	66	8	7
Bacteria;Firmicutes;Bacilli;Bacillales;Paenibacillaceae;Brevibacillus	90.1	432	413	372	41	19
Bacteria;Firmicutes;Bacilli;Bacillales;Paenibacillaceae;Cohnella	84.8	148	132	112	20	16
Bacteria;Firmicutes;Bacilli;Bacillales;Paenibacillaceae;Desulfuribacillus	90	10	10	9	1	0
Bacteria;Firmicutes;Bacilli;Bacillales;Paenibacillaceae;Fontibacillus	100	10	10	10	0	0
Bacteria;Firmicutes;Bacilli;Bacillales;Paenibacillaceae;Oxalophagus	100	5	5	5	0	0
Bacteria;Firmicutes;Bacilli;Bacillales;Paenibacillaceae;Paenibacillus	93.1	2770	2505	2332	173	265
Bacteria;Firmicutes;Bacilli;Bacillales;Paenibacillaceae;Saccharibacillus	100	16	14	14	0	2
Bacteria;Firmicutes;Bacilli;Bacillales;Paenibacillaceae;Thermobacillus	94.4	38	36	34	2	2
Bacteria;Firmicutes;Bacilli;Bacillales;Paenibacillaceae;uncultured	81.8	24	22	18	4	2
Bacteria;Firmicutes;Bacilli;Bacillales;Pasteuriaceae	88.9	22	18	16	2	4
Bacteria;Firmicutes;Bacilli;Bacillales;Pasteuriaceae;Pasteuria	88.9	22	18	16	2	4
Bacteria;Firmicutes;Bacilli;Bacillales;Planococcaceae	87.3	2678	2455	2143	312	223
Bacteria;Firmicutes;Bacilli;Bacillales;Planococcaceae;Bhargavaea	97.9	51	48	47	1	3
Bacteria;Firmicutes;Bacilli;Bacillales;Planococcaceae;Caryophanon	100	7	7	7	0	0
Bacteria;Firmicutes;Bacilli;Bacillales;Planococcaceae;Chryseomicrobium	95.3	45	43	41	2	2
Bacteria;Firmicutes;Bacilli;Bacillales;Planococcaceae;Chungangia	100	14	13	13	0	1
Bacteria;Firmicutes;Bacilli;Bacillales;Planococcaceae;Domibacillus	89	84	82	73	9	2
Bacteria;Firmicutes;Bacilli;Bacillales;Planococcaceae;Filibacter	100	3	3	3	0	0
Bacteria;Firmicutes;Bacilli;Bacillales;Planococcaceae;Jeotgalibacillus	100	45	36	36	0	9
Bacteria;Firmicutes;Bacilli;Bacillales;Planococcaceae;Kurthia	86.8	79	76	66	10	3
Bacteria;Firmicutes;Bacilli;Bacillales;Planococcaceae;Lysinibacillus	83.6	956	886	741	145	70
Bacteria;Firmicutes;Bacilli;Bacillales;Planococcaceae;Paenisporosarcina	93.5	66	62	58	4	4
Bacteria;Firmicutes;Bacilli;Bacillales;Planococcaceae;Planococcus	94.3	261	227	214	13	34
Bacteria;Firmicutes;Bacilli;Bacillales;Planococcaceae;Planomicrobium	93.5	326	308	288	20	18
Bacteria;Firmicutes;Bacilli;Bacillales;Planococcaceae;Psychrobacillus	94	55	50	47	3	5
Bacteria;Firmicutes;Bacilli;Bacillales;Planococcaceae;Rummeliibacillus	97.4	42	38	37	1	4
Bacteria;Firmicutes;Bacilli;Bacillales;Planococcaceae;Solibacillus	70.3	169	155	109	46	14
Bacteria;Firmicutes;Bacilli;Bacillales;Planococcaceae;Sporosarcina	93.8	313	273	256	17	40
Bacteria;Firmicutes;Bacilli;Bacillales;Planococcaceae;uncultured	58.9	94	90	53	37	4
[truncated: 10,121 more rows]
